# Supplementary material for: Contamination Pattern and Risk Assessment of Polar Compounds in Snow Melt: An Integrative Proxy of Road Runoffs
Source: Environ Sci Technol. 2023 Mar 2;57(10):4143–52. doi: 10.1021/acs.est.2c05784 (PMC10018729; doi:10.1021/acs.est.2c05784)
Supplement: Supplementary file 1 — es2c05784_si_001.xlsx [file es2c05784_si_001.xlsx]

## Sheet: TOC_of_supporting_tables
Table	Description
Table_S1	Sampling points of snow samples in Leipzig city, Germany
Table_S2	Target list and Isotope compound used as Internal standard
Table_S3	Concentration of chemical compounds found in the snow melt samples
Table_S4	Toxic Units of individual compounds for algae
Table_S5	Toxic Units of individual compounds for crustacean
Table_S6	Toxic Units of individual compounds for fish
Table_S7	EC 50 values for calculation of toxic units [DOI:10.5281/zenodo.6137082]
Table_S8	Concentrations in WWTP influent of chemical compounds found in the snow melt samples and the WWTP influent
Table_S9	Concentrations in WWTP effluent of chemical compounds found in the snow melt samples and the WWTP influent and effluent
Table_S10	Discharge of WWTP
Table_S11	Compounds removal rate in WWTP

## Sheet: Table_S1_Sampling_points
data_of_sampling	sample_code	label	short_code	location / street	longitude	latitude	traffic intensity (vehicle/day)	distance to road (m)	remarks
2021-02-16	SNOW21_DE_Ref1_SNOW_210216	1	ref_1	Rabet (park)	51.344722N	12.403056E	n/a	150
2021-02-16	SNOW21_DE_Ref2_SNOW_210216	2	ref_2	Rosental (park)	51.350278N	12.357778E	n/a	200
2021-02-16	SNOW21_DE_Ref3_SNOW_210216	3	ref_3	Demmeringstr. 78b backyard	51.335556N	12.324444E	n/a	60	inside a courtyard
2021-02-16	SNOW21_DE_03_SNOW_210216	4	road_3	Eisenbahnstr.	51.345556N	12.403333E	10400	n/a
2021-02-16	SNOW21_DE_01_SNOW_210216	5	road_1	Paunsdorfer Allee	51.350833N	12.479444E	12100	n/a
2021-02-16	SNOW21_DE_04_SNOW_210216	6	road_4	Brandenburgerstr.	51.348611N	12.3925E	7900	n/a
2021-02-16	SNOW21_DE_20_SNOW_210216	7	road_20	An der Tabaksmühle	51.314444N	12.409167E	10650	n/a
2021-02-16	SNOW21_DE_19_SNOW_210216	8	road_19	Kurt-Eisner-Str.	51.320556N	12.375833E	8550	n/a
2021-02-16	SNOW21_DE_16_SNOW_210216	9	road_16	Karl-Heine-Str.	51.330833N	12.331667E	11750	n/a
2021-02-16	SNOW21_DE_02_SNOW_210216	10	road_2	Dresdener/Wurzner Str.	51.338333N	12.406667E	9100	n/a
2021-02-16	SNOW21_DE_22_SNOW_210216	11	road_22	Hardenbergstr.	51.32N	12.375556E	8800	n/a
2021-02-16	SNOW21_DE_15_SNOW_210216	12	road_15	Lütznerstr.	51.324167N	12.289444E	14250	n/a
2021-02-16	SNOW21_DE_13_SNOW_210216	13	road_13	Lütznerstr.	51.335N	12.326667E	20050	n/a
2021-02-16	SNOW21_DE_08_SNOW_210216	14	road_8	Georg-Schumannn-Str.	51.358611N	12.375333E	16050	n/a
2021-02-16	SNOW21_DE_14_SNOW_210216	15	road_14	Lütznerstr.	51.324167N	12.290278E	17900	n/a
2021-02-16	SNOW21_DE_07_SNOW_210216	16	road_7	Pfaffendorfer Str.	51.349444N	12.372222E	17750	n/a
2021-02-16	SNOW21_DE_11_SNOW_210216	17	road_11	Jahnallee / Anger bridge	51.338611N	12.341944E	23000	n/a
2021-02-16	SNOW21_DE_10_SNOW_210216	18	road_10	Jahnallee	51.3425N	12.357778E	20050	n/a
2021-02-16	SNOW21_DE_21_SNOW_210216	19	road_21	Prager Str.	51.319722N	12.405556E	23000	n/a
2021-02-16	SNOW21_DE_17_SNOW_210216	20	road_17	Goerdelerring/Dittrichring	51.341667N	12.369167E	31700	n/a
2021-02-16	SNOW21_DE_18_SNOW_210216	21	road_18	Grünewaldstr.	51.335N	12.378611E	29450	n/a
2021-02-16	SNOW21_DE_06_SNOW_210216	22	road_6	Augustusplatz	51.338889N	12.380278E	33050	n/a
2021-02-16	SNOW21_DE_05_SNOW_210216	23	road_5	Willy-Brandt Platz	51.343889N	12.382778E	30700	n/a
2021-02-16	SNOW21_DE_09_SNOW_210216	n/a	n/a	Georg-Schumannn-Str.	51.3641666666667N	12.354722E	n/a	n/a	Sample got lost during processing

## Sheet: Table_S2_Target_list_and_IS 
compound_name	ion mode	target ion	m/z	retention time	formula	class	recovery (%)	method detection limit (ng/L)
(Methoxymethyl)triphenylphosphonium	ESI+	M+	307.125	7.55	C20H20OP	target	86	2
1-(3-carboxypropyl)-3,7-dimethylxanthine	ESI+	M+H	267.109	6.59	C11H14N4O4	target	21	16
1-Butyl-3-methyl-imidazolium	ESI+	M+	139.123	0.7	C8H15N2	target	32	1
1-Cyclohexyl-3-phenylurea	ESI+	M+H	219.149	11.006	C13H18N2O2	target	101	5
1-Naphthylamine	ESI+	M+H	144.081	3.13	C10H9N	target	57	70
1,2-Benzisothiazolinone	ESI+	M+H	152.017	5.33	C7H5NOS	target	76	34
1,3-Diphenylguanidine	ESI+	M+H	212.118	2.85	C13H13N3	target	98	10
1,3-Diphenylurea	ESI+	M+H	213.102	10.383	C13H12N2O	target	100	6
10,11-Dihydro-10-hydroxycarbamazepine	ESI+	M+H	255.113	8.32	C15H14N2O2	target	83	2
10,11-Dihydro-10,11-dihydroxycarbamazepine	ESI+	M+H	271.108	8.05	C15H14N2O3	target	85	2
1H-Benzotriazole	ESI+	M+H	120.056	3.15	C6H5N3	target	61	10
2-(2-(2-Methoxyethoxy)ethoxy)ethanol	ESI+	M+H	165.112	1.761	C5H12O3	target	20	170
2-(2-(Chlorophenyl)amino)benzaldehyde	ESI+	M+H	232.052	12.63	C13H10ClNO	target	84	20
2-(Methylthio)benzothiazole	ESI+	M+H	182.009	10.95	C8H7NS2	target	49	29.8
2-Acetonaphthone	ESI+	M+H	171.08	10.65	C12H10O	target	66	200
2-Amido-3,5,6-trichloro-4-cyanobenzenesulfonic acid	ESI-	M-H	326.881	6.6	C8H3Cl3N2O4S	target	52	100
2-Amino-1-methyl-6-phenylimidazo[4,5-b]pyridine (PhIP)	ESI+	M+H	225.113	6.18	C13H12N4	target	81	6
2-Amino-3-methyl-imidazo[4,5-f]quinoline (IQ)	ESI+	M+H	199.098	1.95	C11H10N4	target	80	10
2-Amino-3,8-dimethylimidazo-[4,5-f]quinoxaline (MeIQx)	ESI+	M+H	214.109	3.05	C11H11N5	target	88	10
2-Amino-9H-pyrido[2,3-b]indole (AalphaC)	ESI+	M+H	184.087	6.63	C11H9N3	target	76	1
2-Aminobenzimidazole	ESI+	M+H	134.071	0.7	C7H7N3	target	74	2
2-Aminobiphenyl	ESI+	M+H	170.096	8.52	C12H11N	target	58	10
2-Benzothiazolesulfonic acid	ESI-	M-H	213.964	6.71	C7H5NO3S2	target	70	20
2-Ethylhexyl(hexyl)phthalate	ESI+	M+H	363.253	15.6	C22H34O4	target	69	44
2-Hydroxyatrazine	ESI+	M+H	198.135	2.46	C8H15N5O	target	91	10
2-Hydroxybenzothiazole	ESI-	M-H	150.002	7.63	C7H5NOS	target	88	100
2-Hydroxycarbamazepine	ESI+	M+H	253.097	8.54	C15H12N2O2	target	80	2
2-Hydroxydesethylterbuthylazine	ESI+	M+H	184.119	0.7	C7H13N5O	target	78	2
2-Hydroxyquinoline	ESI+	M+H	146.06	6.53	C9H7NO	target	84	4
2-Isopropyl-6-methyl-pyrimidin-4-ol	ESI+	M+H	153.102	1.8	C8H12N2O	target	91	3
2-Isopropylthioxanthone	ESI+	M+H	255.084	13.65	C16H14OS	target	72	2
2-Methylbenzothiazole	ESI+	M+H	150.037	9.42	C8H7NS	target	65	10
2-Morpholinothiobenzothiazole	ESI+	M+H	253.046	11.33	C11H12N2OS2	target	51	2
2-Naphthalene sulfonic acid	ESI-	M-H	207.012	8.25	C10H8O3S	target	65	16
2-Naphthol-8-sulfonic acid	ESI-	M-H	223.007	6.73	C10H8O4S	target	24	10
2-Octyl-4-isothiazolin-3-one	ESI+	M+H	214.126	11.83	C11H19NOS	target	91	2
2-Oxindole	ESI+	M+H	134.06	4.8	C8H7NO	target	84	50
2,2,6,6-Tetramethyl-4 piperidone	ESI+	M+H	156.138	0.7	C9H17NO	target	57	500
2,2’-Dibenzothiazoyl disulfide	ESI+	M+H	332.964	14.096	C14H8N2S4	target	43	90
2,4-Dichlorophenol	ESI-	M-H	160.957	10.25	C6H4Cl2O	target	106	16
2,4-Dichlorophenoxyacetic acid	ESI-	M-H	218.962	10.26	C8H6Cl2O3	target	77	2
2,4-Dinitrophenol	ESI-	M-H	183.005	6.36	C6H4N2O5	target	30	4
2,6-Dichlorobenzamide	ESI+	M+H	189.982	2.34	C7H5Cl2NO	target	81	10
2(4-morpholinyl)benzothiazole	ESI+	M+H	221.074	9.39	C11H12N2OS	target	69	5.8
3-Aminoacetophenon	ESI+	M+H	136.076	1.25	C8H9NO	target	66	70
3-Cyclohexyl-1,1-dimethylurea	ESI+	M+H	171.149	8.396	C9H18N2O	target	80	6
3-Iodopropynyl butylcarbamate	ESI+	M+H	281.998	10.18	C8H12INO2	target	98	5.5
3,3'-Dichlorobenzidine	ESI+	M+H	253.029	10.79	C12H10Cl2N2	target	70	32
3,3'-Dimethylbenzidine	ESI+	M+H	213.139	8	C14H16N2	target	61	100
3,4-Dichlorophenylurea	ESI+	M+H	204.993	9.34	C7H6Cl2N2O	target	84	10
3,4,5-Trichlorophenol	ESI-	M-H	194.918	11.82	C6H3Cl3O	target	97	2
3,5,6-Trichloro-2-pyridinol	ESI-	M-H	195.913	9.83	C5H2Cl3NO	target	79	2
4-(Dimethylamino)pyridine	ESI+	M+H	123.092	0.7	C7H10N2	target	48	10
4-Amino-NN-dimethylbenzenesulfonamide	ESI+	M+H	201.069	4.24	C8H12N2O2S	target	87	4
4-Aminoantipyrine	ESI+	M+H	204.113	1.1	C11H13N3O	target	57	5
4-Aminobenzamide	ESI+	M+H	137.071	0.7	C7H8N2O	target	23	40
4-Chloroaniline	ESI+	M+H	128.026	1.45	C6H5ClO	target	21	10
4-Chlorophenol	ESI-	M-H	126.996	8.2	C6H5ClO	target	69	30
4-Fluorobenzoylpropionic acid	ESI-	M-H	195.046	7.73	C10H9FO3	target	36	30
4-Formyl-antipyrine	ESI+	M+H	217.097	4.23	C12H12N2O2	target	93	20
4-Hydroxy-1-(2-hydroxyethyl)-2,2,6,6-tetramethylpiperidine	ESI+	M+H	202.18	0.7	C11H23NO2	target	30	70
4-Hydroxybenzotriazole	ESI+	M+H	136.05	1.8	C6H5N3O	target	20	10
4-Hydroxytamoxifen	ESI+	M+H	388.227	10.38	C26H29NO2	target	40	10
4-Isopropylaniline	ESI+	M+H	136.112	3.15	C9H13N	target	20	20
4-Methylbenzylidene camphor	ESI+	M+H	255.174	13.65	C18H22O	target	85	4
4-Nitrophenol	ESI-	M-H	138.02	5.14	C6H5NO3	target	89	80
4-Nitroquinoline-1-oxide	ESI+	M+H	191.045	6.64	C9H6N2O3	target	64	20
4,4'-Thiodianiline	ESI+	M+H	217.079	3.25	C12H12N2S	target	40	200
5-Carboline	ESI+	M+H	169.076	2.3	C11H8N2	target	85	20
5-Chlorobenzotriazole	ESI+	M+H	154.017	7.51	C6H4ClN3	target	75	4
5-Methyl-1H-benzotriazole	ESI+	M+H	134.071	7	C7H7N3	target	80	22
6-PPD	ESI+	M+H	269.201	9.733	C18H22N2	target	46	60
6-PPDQ	ESI+	M+H	299.175	12.6	C18H24N2	target	76	4
6:2 fluorotelomer sulfonic acid	ESI-	M-H	426.968	14.7	C8H5F13O3S	target	98	10
7-(Ethylamino)-4-methylcoumarin	ESI+	M+H	204.102	9.81	C12H13NO2	target	91	1
7-Amino-4-methylcoumarin	ESI+	M+H	176.071	7.07	C10H9NO2	target	67	2
7-Diethylamino-4-methylcoumarin	ESI+	M+H	232.133	11.47	C14H17NO2	target	83	1.4
7-Hydroxymethotrexate	ESI+	M+H	471.173	7.42	C20H22N8O6	target	29	50
Abamectin	ESI+	M+Na	895.482	14.75	C48H72O14	target	59	20
Acetaminophen	ESI+	M+H	152.071	1.35	C8H9NO2	target	18	60
Acetamiprid	ESI+	M+H	223.075	7.07	C10H11ClN4	target	89	2
Acetochlor	ESI+	M+H	270.125	11.84	C14H20ClNO2	target	95	4
Acetyl-sulfamethoxazole	ESI+	M+H	296.07	7.73	C12H13N3O4S	target	65	2
Acridine	ESI+	M+H	180.081	4.9	C13H9N	target	77	40
Acridone	ESI+	M+H	196.076	9.21	C13H9NO	target	88	1
Albendazole	ESI+	M+H	266.096	9.45	C12H15N3O2S	target	60	4
Allethrin	ESI+	M+H	303.195	13.65	C19H26O3	target	71	10
Amantadine	ESI+	M+H	152.143	1.8	C10H17N	target	93	4
Ambroxol	ESI+	M+H	376.986	6	C13H18Br2N2O	target	61	3
Ametryn	ESI+	M+H	228.128	8.94	C9H17N5S	target	92	2
Amidosulfobetaine-14	ESI+	M+	435.325	13.35	C22H47N2O4S	target	83	2
Amidosulfuron	ESI+	M+H	370.049	9.83	C9H15N5O7S2	target	89	40
Amiodarone	ESI+	M+H	646.031	12.2	C25H29I2NO3	target	28	10
Amitriptyline	ESI+	M+H	278.19	9.31	C20H23N	target	63	2
Anastrozole	ESI+	M+H	294.171	9.2	C17H19N5	target	91	2
Aniline Yellow	ESI+	M+H	198.103	10.72	C12H11N3	target	77	20
Atenolol	ESI+	M+H	267.17	0.7	C14H22N2O3	target	80	2
Atorvastatin	ESI+	M+H	559.26	12.38	C33H35FN2O5	target	57	10
Atrazine	ESI+	M+H	216.101	9.98	C8H14ClN5	target	84	2
Azelastine	ESI+	M+H	382.168	9.4	C22H24ClN3O	target	61	4
Azinphos methyl	ESI+	M+H	318.013	10.87	C10H12N3O3PS2	target	75	4
Azithromycin	ESI+	M+H	749.516	8.15	C38H72N2O12	target	50	20
Azoxystrobin	ESI+	M+H	404.124	11.38	C22H17N3O5	target	78	1.3
Azoxystrobin acid	ESI+	M+H	390.108	10.68	C21H15N3O5	target	93	4
Benalaxyl	ESI+	M+H	326.175	12.55	C20H23NO3	target	77	4
Bendiocarb	ESI+	M+H	224.092	9.06	C11H13NO4	target	82	4
Bentazone	ESI-	M-H	239.05	9.42	C10H12N2O3S	target	72	2
Benzethonium	ESI+	M+	412.321	12.1	C27H42NO2	target	68	4
Benzidine	ESI+	M+H	185.107	0.7	C12H12N2	target	37	120
Benzimidazole	ESI+	M+H	119.06	0.962	C7H6N2	target	75	40
Benzocain	ESI+	M+H	166.086	7.73	C9H11NO2	target	85	4
Benzophenone-3	ESI+	M+H	229.086	12.06	C14H12O3	target	78	4
Benzophenone-4	ESI-	M-H	307.028	10.1	C14H12O6S	target	100	2
Benzothiazole	ESI+	M+H	136.022	7.93	C7H5NS	target	38	50
Benzyldimethyldodecylammonium	ESI+	M+	304.3	11.79	C21H38N	target	74	27
Benzyldimethylhexadecylammonium	ESI+	M+	360.363	13.15	C25H46N	target	33	8
Benzyldimethyltetradecylammonium	ESI+	M+	332.331	12.59	C23H42N	target	59	1
beta-Butoxyethylphthalate	ESI+	M+H	367.211	13.6	C20H30O6	target	76	6
Bezafibrate	ESI-	M-H	360.101	11.46	C19H20ClNO4	target	95	2
Bicalutamide	ESI-	M-H	429.054	10.98	C18H14F4N2O4S	target	99	1.4
Bifenox free acid	ESI-	M-H	325.963	12.68	C13H7Cl2NO5	target	93	2
Bifonazol	ESI+	M+H	311.154	10	C22H18N2	target	68	20
Bis(2-ethylhexyl)phosphate	ESI+	M+H	323.235	13.5	C16H35O4P	target	73	4
Bis(4-chlorophenyl)sulfone	ESI+	M+Na	308.951	11.85	C12H8Cl2O2S	target	61	50
Bisoprolol	ESI+	M+H	326.233	7.67	C18H31NO4	target	84	1.4
Bisphenol PH	ESI+	M+NH4	398.211	13.904	C27H24O2	target	79	12
Bisphenol S	ESI+	M+H	251.037	7.6	C12H10O4S	target	92	1.4
Boscalid	ESI+	M+H	343.04	11.36	C18H12Cl2N2O	target	85	1.4
Bosentan	ESI+	M+H	552.191	12.17	C27H29N5O6S	target	16	2
Bromochlorophen	ESI-	M-H	422.82	13.81	C13H8Br2Cl2O2	target	88	2
Bromoxynil	ESI-	M-H	273.851	9.52	C7H3Br2NO	target	80	2
Bupirimate	ESI+	M+H	317.164	11.03	C13H24N4O3S	target	87	2
Bupropion	ESI+	M+H	240.115	6.6	C13H18ClNO	target	69	6
Caffeine	ESI+	M+H	195.088	4.83	C8H10N4O2	target	88	50
Candesartan	ESI+	M+H	441.167	11.29	C24H20N6O3	target	82	2
Capecitabine	ESI+	M+H	360.156	9.58	C15H22FN3O6	target	82	20
Carbamazepine	ESI+	M+H	237.102	9.69	C15H12N2O	target	94	1.5
Carbaryl	ESI+	M+H	202.086	9.35	C12H11NO2	target	77	2
Carbendazim	ESI+	M+H	192.077	1.5	C9H9N3O2	target	97	2
Carbetamide	ESI+	M+H	237.123	8.46	C12H16N2O3	target	90	2
Celecoxib	ESI+	M+H	382.083	12.11	C17H14F3N3O2S	target	87	2
Cetirizine	ESI+	M+H	389.163	10.18	C21H25ClN2O3	target	81	2
Chloramphenicol	ESI-	M-H	321.005	6.89	C11H12Cl2N2O5	target	96	2
Chlorfenvinphos	ESI+	M+H	358.977	12.6	C12H14Cl3O4P	target	85	2
Chloridazon	ESI+	M+H	222.043	6.59	C10H8ClN3O	target	89	2
Chlorophene	ESI-	M-H	217.043	12.31	C13H11ClO	target	86	4
Chlorothalonil-4-hydroxy	ESI-	M-H	244.908	12.78	C8HCl3N2O	target	102	2
Chlorotoluron	ESI+	M+H	213.079	9.73	C10H13ClN2O	target	85	2
Chloroxuron	ESI+	M+H	291.089	11.66	C15H15ClN2O2	target	88	1.4
Chlorpropham	ESI+	M+H	214.063	11.41	C10H12ClNO2	target	81	20
Ciclopirox	ESI+	M+H	208.133	12.57	C12H17NO2	target	67	16
Citalopram	ESI+	M+H	325.171	8.22	C20H21FN2O	target	58	5.8
Clarithromycin	ESI+	M+H	748.484	10.48	C38H69NO13	target	41	4.4
Climbazole	ESI+	M+H	293.105	9.24	C15H17ClN2O2	target	88	2
Clofibrate	ESI+	M+H	243.078	10.7	C12H15ClO3	target	76	20
Clofibric acid	ESI-	M-H	213.032	10.71	C10H11ClO3	target	81	2
Clomazone	ESI+	M+H	240.079	10.7	C12H14ClNO2	target	94	2
Clonidine	ESI+	M+H	230.025	0.85	C9H9Cl2N3	target	96	4
Clopidogrel	ESI+	M+H	322.066	11.09	C16H16ClNO2S	target	85	2
Clothianidin	ESI+	M+H	250.016	6	C6H8ClN5O2S	target	79	2
Clotrimazole	ESI+	M+H	345.115	10.06	C22H17ClN2	target	81	16
Clozapine	ESI+	M+H	327.137	7.56	C18H19ClN4	target	76	5
Cotinine	ESI+	M+H	177.102	0.7	C10H12N2O	target	90	14
Crotamiton	ESI+	M+H	204.138	11.07	C13H17NO	target	75	2
Cyclohexylamine	ESI+	M+H	100.112	0.7	C6H13N	target	29	85
Cyclophosphamide	ESI+	M+H	261.032	7.7	C7H15Cl2N2O2P	target	101	2
Cyproconazole	ESI+	M+H	292.121	11.38	C15H18ClN3O	target	95	1.7
Cyprodinil	ESI+	M+H	226.134	10.61	C14H15N3	target	82	3
Daidzein	ESI+	M+H	255.065	9.34	C15H10O4	target	93	2
DCOIT	ESI+	M+H	282.048	13.45	C11H17Cl2NOS	target	75	2
Decylsulfate	ESI-	M-H	237.117	15.2	C10H22O4S	target	100	1.6
DEET	ESI+	M+H	192.138	10.16	C12H17NO	target	74	3.8
Denatonium	ESI+	M+	325.227	8.29	C21H29N2O	target	90	2
Desethylatrazine	ESI+	M+H	188.07	6.75	C6H10ClN5	target	85	1.4
Desethylterbutylazine	ESI+	M+H	202.085	9.25	C7H12ClN5	target	87	2
Desisopropylatrazine	ESI+	M+H	174.054	3.6	C5H8ClN5	target	88	5
Desloratadine	ESI+	M+H	311.131	7.23	C19H19ClN2	target	68	10
Di-n-butyl phosphate	ESI+	M+H	211.109	11.5	C8H19O4P	target	63	40
Diazepam	ESI+	M+H	285.079	11.05	C16H13ClN2O	target	94	1.4
Diazinon	ESI+	M+H	305.108	12.59	C12H21N2O3PS	target	78	1
Dichlorophen	ESI-	M-H	266.998	12.14	C13H10Cl2O2	target	94	2
Dichlorprop	ESI-	M-H	232.978	11.19	C9H8Cl2O3	target	96	2
Dichlorvos	ESI+	M+H	220.953	8.62	C4H7Cl2O4P	target	29	14
Diclofenac	ESI+	M+H	296.024	12.29	C14H11Cl2NO2	target	82	2
Dicyclohexyl sulfosuccinate	ESI-	M-H	361.133	14.16	C16H26O7S	target	88	4
Dicyclohexylphthalate	ESI+	M+H	331.19	14.15	C20H26O4	target	81	2
Dicyclohexylurea	ESI+	M+H	225.196	11.585	C13H24N2O	target	76	2.6
Didecyldimethylammonium	ESI+	M+	326.378	12.93	C22H48N	target	63	32
Difenoconazole	ESI+	M+H	406.072	12.95	C19H17Cl2N3O3	target	83	1.4
Diflubenzuron	ESI+	M+H	311.039	12.1	C14H9ClF2N2O2	target	91	20
Diflufenican	ESI+	M+H	395.081	13.25	C19H11F5N2O2	target	77	20
Dimethachlor	ESI+	M+H	256.11	10.46	C13H18ClNO2	target	81	1.4
Dimethachlor ESA	ESI-	M-H	300.091	9.59	C13H19NO5S	target	93	2
Dimethachlor OA	ESI-	M-H	250.108	8.96	C13H17NO4	target	77	4
Dimethenamid	ESI+	M+H	276.082	11.07	C12H18ClNO2S	target	86	2
Dimethenamid ESA	ESI-	M-H	320.063	10.56	C12H19NO5S2	target	86	2
Dimethenamid OA	ESI-	M-H	270.081	10.23	C12H17NO4S	target	92	4
Dimethoate	ESI+	M+H	230.007	6.05	C5H12NO3PS2	target	69	3
Dimethyl-5-sulfoisophthalate	ESI-	M-H	273.007	8.31	C10H10O7S	target	91	2
Dimethylaminophenazone	ESI+	M+H	232.144	1.1	C13H17N3O	target	92	4
Dimoxystrobin	ESI+	M+H	327.17	12.28	C19H22N2O3	target	83	5
DINCH	ESI+	M+H	425.363	16.35	C26H48O4	target	94	1
Dinoseb	ESI-	M-H	239.067	12.46	C10H12N2O5	target	35	80
Diphenhydramine	ESI+	M+H	256.17	8	C17H21NO	target	98	0.8
Diphenylphosphate	ESI+	M+H	251.047	10.95	C12H11O4P	target	66	4
Diphenylphosphine oxide	ESI+	M+H	203.062	9.18	C12H11OP	target	103	2
Diuron	ESI+	M+H	233.024	10.18	C9H10Cl2N2O	target	25	70
Dodemorph	ESI+	M+H	282.279	9.46	C18H35NO	target	91	2
Domperidone	ESI+	M+H	426.169	8.04	C22H24ClN5O2	target	78	2
Duloxetine	ESI+	M+H	298.126	9.24	C18H19NOS	target	78	4
Ebastin	ESI+	M+H	470.305	12.02	C32H39NO2	target	60	20
EDDP	ESI+	M+H	278.19	8.43	C20H23N	target	44	4
Efavirenz	ESI+	M+H	316.035	12.42	C14H9ClF3NO2	target	56	10
Emamectin B1a	ESI+	M+H	886.531	12.65	C49H75NO13	target	90	2
Enalapril	ESI+	M+H	377.207	8.43	C20H28N2O5	target	58	4
Enrofloxacin	ESI+	M+H	360.172	6.57	C19H22FN3O3	target	86	4
Epoxiconazole	ESI+	M+H	330.08	12	C17H13ClFN3O	target	30	40
Erythromycin	ESI+	M+H	734.468	9.95	C37H67NO13	target	84	1.4
Ethion	ESI+	M+H	384.995	13.85	C9H22O4P2S4	target	41	10
Ethofumesate	ESI+	M+H	287.095	11.11	C13H18O5S	target	75	2
Ethyl 4-(dimethylamino)benzoate	ESI+	M+H	194.118	11.31	C11H15NO2	target	83	2
Ethyl azinphos	ESI+	M+H	346.044	11.96	C12H16N3O3PS2	target	81	3.2
Etofenprox	ESI+	M+NH4	394.238	15.05	C25H28O3	target	89	2
Etoposide	ESI+	M+NH4	606.218	9.56	C29H32O13	target	68	2
Fenofibrate	ESI+	M+H	361.12	13.65	C20H21ClO4	target	79	40
Fenoxycarb	ESI+	M+H	302.139	12.28	C17H19NO4	target	86	10
Fenpropidin	ESI+	M+H	274.253	9.75	C19H31N	target	91	4
Fenpropimorph	ESI+	M+H	304.264	9.89	C20H33NO	target	72	2
Fenthion	ESI+	M+H	279.027	11.3	C10H15O3PS2	target	64	2
Fenuron	ESI+	M+H	165.102	5.41	C9H12N2O	target	79	10
Finasteride	ESI+	M+H	373.285	11.93	C23H36N2O2	target	87	1.4
Fipronil	ESI-	M-H	434.931	12.32	C12H4Cl2F6N4OS	target	82	2
Fipronil desulfinyl	ESI-	M-H	386.964	12.2	C12H4Cl2F6N4	target	95	1
Fipronil sulfide	ESI-	M-H	418.937	12.54	C12H4Cl2F6N4S	target	87	1.4
Fipronil sulfone	ESI-	M-H	450.926	12.76	C12H4Cl2F6N4O2S	target	87	1.4
Fluconazole	ESI+	M+H	307.111	7.16	C13H12F2N6O	target	90	1.4
Flufenacet	ESI+	M+H	364.074	11.95	C14H13F4N3O2S	target	86	24.4
Flufenoxuron	ESI+	M+H	489.043	14.18	C21H11ClF6N2O3	target	84	2
Flumequine	ESI+	M+H	262.087	9.43	C14H12FNO3	target	72	2
Flumioxazin	ESI+	M+H	355.109	10.95	C19H15FN2O4	target	79	20
Fluoxastrobin	ESI+	M+H	459.087	12.05	C21H16ClFN4O5	target	59	100
Flurtamone	ESI+	M+H	334.105	11.27	C18H14F3NO2	target	76	2
Flusilazole	ESI+	M+H	316.108	12.2	C16H15F2N3Si	target	92	2
Flutamide	ESI-	M-H	275.065	11.29	C11H11F3N2O3	target	97	2
Fluvoxamine	ESI+	M+H	319.163	9.44	C15H21F3N2O2	target	86	2
Furosemide	ESI-	M-H	329	9.2	C12H11ClN2O5S	target	47	4
Gabapentin-Lactam	ESI+	M+H	154.123	8.18	C9H15NO	target	82	4
Gemfibrozil	ESI+	M+H	251.164	13.05	C15H22O3	target	87	10
Genistein	ESI+	M+H	271.06	10.01	C15H10O5	target	84	100
Glibenclamide	ESI+	M+H	494.151	12.24	C23H28ClN3O5S	target	83	2
Glimepiride	ESI+	M+H	491.232	12.56	C24H34N4O5S	target	79	4
Harman	ESI+	M+H	183.092	5.5	C12H10N2	target	84	2
Harmine	ESI+	M+H	213.102	7.12	C13H12N2O	target	86	2
Hexa(methoxymethyl)melamine	ESI+	M+H	391.23	10	C15H30N6O6	target	91	1
Hexadecyltrimethylammonium	ESI+	M+	284.331	12.65	C19H42N	target	84	2
Hexazinone	ESI+	M+H	253.166	8.99	C12H20N4O2	target	65	20
Hydrochlorothiazide	ESI-	M-H	295.957	1.42	C7H8ClN3O4S2	target	94	1
Icaridin	ESI+	M+H	230.175	10.65	C12H23NO3	target	73	2
Imazalil	ESI+	M+H	297.056	8.9	C14H14Cl2N2O	target	68	3
Imazapyr	ESI+	M+H	262.119	6.24	C13H15N3O3	target	84	2
Imidacloprid	ESI+	M+H	256.06	6.33	C9H10ClN5O2	target	24	2
Imidacloprid-guanidine	ESI+	M+H	211.075	0.7	C9H11ClN4	target	89	1.5
Imidacloprid-urea	ESI+	M+H	212.059	5.76	C9H10ClN3O	target	89	2
Iminostilbene	ESI+	M+H	194.096	11.96	C14H11N	target	103	2
Indole-3-acrylic acid	ESI+	M+H	188.071	9.128	C11H9NO2	target	84	1.4
Indometacin	ESI+	M+H	358.084	12.39	C19H16ClNO4	target	49	200
Indoxacarb	ESI+	M+H	528.078	13.25	C22H17ClF3N3O7	target	71	4
Irgarol	ESI+	M+H	254.143	10.47	C11H19N5S	target	75	4
ISO E Super	ESI+	M+H	235.206	14.07	C16H26O	target	76	1.3
Isophorone diamine	ESI+	M+H	171.186	0.7	C10H22N2	target	23	90
Isoproturon	ESI+	M+H	207.149	10.14	C12H18N2O	target	101	1
Isoxaben	ESI+	M+H	333.181	11.58	C18H24N2O4	target	76	0.6
Ivermectin B1a	ESI+	M+NH4	892.542	15.35	C48H74O14	target	77	20
Ketamine	ESI+	M+H	238.099	3.6	C13H16ClNO	target	92	10
Ketoconazole	ESI+	M+H	531.156	9.79	C26H28Cl2N4O4	target	63	20
Ketoprofen	ESI+	M+H	255.102	10.85	C16H14O3	target	96	2
Kresoxim-methyl	ESI+	M+H	314.139	12.38	C18H19NO4	target	68	1
L-Thyroxine	ESI+	M+H	777.694	11.17	C15H11I4NO4	target	34	30
Labetalol	ESI+	M+H	329.186	7.62	C19H24N2O3	target	74	4
Lamotrigine	ESI+	M+H	256.015	4.22	C9H7Cl2N5	target	87	0.8
Lauramidopropylbetaine	ESI+	M+	343.296	12.44	C19H39N2O3	target	92	200
Lauric isopropanolamide	ESI+	M+H	258.243	13.25	C15H31NO2	target	98	2
Lauryl diethanolamide	ESI+	M+H	288.253	12.95	C16H33NO3	target	91	8
Lenacil	ESI+	M+H	235.144	10.17	C13H18N2O2	target	75	2
Lidocaine	ESI+	M+H	235.18	1.75	C14H22N2O	target	92	4
Lincomycin	ESI+	M+H	407.221	1.4	C18H34N2O6S	target	80	17
Linuron	ESI+	M+H	249.019	10.87	C9H10Cl2N2O2	target	64	4
Loperamide	ESI+	M+H	477.23	10.3	C29H33ClN2O2	target	53	2
Lorazepam	ESI+	M+H	321.019	10.4	C15H10Cl2N2O2	target	80	4
Losartan	ESI+	M+H	423.17	10.9	C22H23ClN6O	target	93	4.4
m-Xylene-4-sulfonic acid	ESI-	M-H	185.028	7.06	C8H10O3S	target	26	10
MCPA	ESI-	M-H	199.017	10.41	C9H9ClO3	target	80	2
Mebendazole	ESI+	M+H	296.103	9.87	C16H13N3O3	target	82	3
Mebeverine	ESI+	M+H	430.259	8.5	C25H35NO5	target	61	2
Mecoprop	ESI-	M-H	213.032	11.24	C10H11ClO3	target	95	2
Mefenamic acid	ESI+	M+H	242.118	12.95	C15H15NO2	target	80	2
Melperon	ESI+	M+H	264.176	7.02	C16H22FNO	target	67	10
Memantine	ESI+	M+H	180.175	7.34	C12H21N	target	78	2
Mepiquat	ESI+	M+	114.128	0.7	C7H16N	target	15	70
Metalaxyl	ESI+	M+H	280.154	10.39	C15H21NO4	target	85	2
Metamitron	ESI+	M+H	203.093	5.7	C10H10N4O	target	76	2
Metazachlor	ESI+	M+H	278.106	10.27	C14H16ClN3O	target	96	1.4
Metazachlor BH 479-11	ESI+	M+H	306.127	8.08	C15H19N3O2S	target	82	1
Metazachlor BH 479-9	ESI+	M+H	350.117	8.29	C16H19N3O4S	target	75	16
Metazachlor ESA	ESI-	M-H	322.087	9.09	C14H17N3O4S	target	97	2
Metazachlor OA	ESI-	M-H	272.104	8.7	C14H15N3O3	target	84	14
Metconazole	ESI+	M+H	320.152	12.61	C17H22ClN3O	target	89	2
Metformin	ESI+	M+H	130.109	0.7	C4H11N5	target	16	24
Methiocarb	ESI+	M+H	226.09	11.04	C11H15NO2S	target	87	2
Methiocarb-sulfoxide phenol	ESI+	M+H	185.063	5.4	C9H12O2S	target	83	4
Methomyl	ESI+	M+H	163.054	2.65	C5H10N2O2S	target	99	40
Methylchloroisothiazolinone	ESI+	M+H	149.977	2.27	C4H4ClNOS	target	40	8
Methyldesphenylchloridazon	ESI+	M+H	160.027	1.25	C5H6ClN3O	target	21	3.5
Methyltriphenylphosphonium	ESI+	M+	277.114	7.7	C19H18P	target	102	1
Metobromuron	ESI+	M+H	259.008	9.81	C9H11BrN2O2	target	81	10
Metolachlor	ESI+	M+H	284.141	11.94	C15H22ClNO2	target	96	1.4
Metolachlor CGA 368208	ESI+	M+H	258.079	8.19	C11H15NO4S	target	41	320
Metolachlor ESA	ESI-	M-H	328.122	11.79	C15H23NO5S	target	90	2
Metolachlor OA	ESI-	M-H	278.14	11.43	C15H21NO4	target	90	2
Metolachlor-NOA 413173	ESI+	M+H	330.101	10.86	C14H19NO6S	target	25	4
Metoprolol	ESI+	M+H	268.191	6	C15H25NO3	target	95	6
Metoprolol acid	ESI+	M+H	268.154	1.9	C14H21NO4	target	18	30
Metribuzin	ESI+	M+H	215.096	8.49	C8H14N4OS	target	84	2
Michler's ketone	ESI+	M+H	269.165	12.1	C17H20N2O	target	110	1.1
Miconazole	ESI+	M+H	414.993	11.22	C18H14Cl4N2O	target	55	10
Mirtazapine	ESI+	M+H	266.165	5.2	C17H19N3	target	77	7
Monensin	ESI+	M+Na	693.419	14.95	C36H62O11	target	80	4
Montelukast	ESI+	M+H	586.218	14.22	C35H36ClNO3S	target	37	4
Musk ketone	ESI+	M+H	295.129	13.05	C14H18N2O5	target	50	70
Myclobutanil	ESI+	M+H	289.122	11.56	C15H17ClN4	target	85	1.4
Mycophenolic acid	ESI+	M+H	321.133	10.86	C17H20O6	target	82	4
N-Acetyl-4-aminoantipyrine	ESI+	M+H	246.124	4	C13H15N3O2	target	81	10
N-Butylbenzenesulfonamide	ESI+	M+H	214.09	9.81	C10H15NO2S	target	89	60
N-Cyclohexyl-2-benzothiazole-amine	ESI+	M+H	233.111	9.75	C13H16N2S	target	80	2
N-Cyclohexyl-2-benzothiazole-sulfenamide	ESI+	M+H	265.083	13.38	C13H16N2S2	target	94	10
N-Ethyl-o-toluenesulfonamide	ESI+	M+H	200.074	8.7	C9H13NO2S	target	92	2
N-Formyl-4-aminoantipyrine	ESI+	M+H	232.108	3.35	C12H13N3O2	target	98	4
N-isopropyl-N-phenyl-p-phenylenediamine	ESI+	M+H	227.154	7.6	C15H18N2	target	20	1000
N-Lauroylethanolamine	ESI+	M+H	244.227	13.394	C14H29NO2	target	93	3.6
N-Methyl-dicyclohexylamine	ESI+	M+H	196.206	6.058	C13H25N	target	66	4
N-Methyldodecylamine	ESI+	M+H	200.237	11.16	C13H29N	target	61	2
N-Phenyl-1-naphthylamine	ESI+	M+H	220.112	12.85	C16H13N	target	66	10
N,N-Dimethyldecylamine	ESI+	M+H	186.222	9.25	C12H27N	target	51	50
N,N-Dimethyldodecylamine	ESI+	M+H	214.253	10.95	C14H31N	target	45	10
N,N-Dimethyldodecylamine N-oxide	ESI+	M+H	230.248	11.18	C14H31NO	target	111	2
N,N-Dimethyltetradecylamine	ESI+	M+H	242.284	11.97	C16H35N	target	40	10
N,N-Dimethyltetradecylamine-N-oxide	ESI+	M+H	258.279	12.22	C16H35NO	target	98	2
Naproxen	ESI+	M+H	231.102	11	C14H14O3	target	83	30
Nicosulfuron	ESI+	M+H	411.108	9.33	C15H18N6O6S	target	92	9
Nitrendipin	ESI+	M+H	361.139	11.73	C18H20N2O6	target	85	2
Nitrofurantoin	ESI-	M-H	237.026	3.4	C8H6N4O5	target	82	14
o-Dianisidine	ESI+	M+H	245.129	1.5	C14H16N2O2	target	45	10
Octocrylene	ESI+	M+H	362.212	14.8	C24H27NO2	target	76	9
Octyl-methoxycinnamate	ESI+	M+H	291.195	14.75	C18H26O3	target	69	10
Ofloxacin	ESI+	M+H	362.151	5.74	C18H20FN3O4	target	22	40
Omethoate	ESI+	M+H	214.03	1.1	C5H12NO4PS	target	33	40
Ondansetron	ESI+	M+H	294.16	6.98	C18H19N3O	target	75	4
Orlistat	ESI+	M+H	496.4	15.55	C29H53NO5	target	31	10
Oryzalin	ESI+	M+H	347.102	11.97	C12H18N4O6S	target	69	1
Oxadiazone	ESI+	M+H	345.077	13.65	C15H18Cl2N2O3	target	70	10
Oxazepam	ESI+	M+H	287.058	10.28	C15H11ClN2O2	target	77	2
Oxybutynin	ESI+	M+H	358.238	9.53	C22H31NO3	target	86	2
p-Toluenesulfonamide	ESI+	M+NH4	189.069	3.95	C7H9NO2S	target	89	10
Paroxetine	ESI+	M+H	330.15	9.14	C19H20FNO3	target	60	2
Pendimethalin	ESI+	M+H	282.145	13.85	C13H19N3O4	target	87	4
Pentobarbital	ESI-	M-H	225.125	9.53	C11H18N2O3	target	90	100
Pentoxifylline	ESI+	M+H	279.145	8.06	C13H18N4O3	target	91	4
Perfluorodecanoic acid	ESI-	M-H	512.96	17	C10HF19O2	target	111	2
Perfluoroheptanoic acid	ESI-	M-H	362.97	13.88	C7HF13O2	target	124	2
Perfluorohexanoic acid	ESI-	M-H	312.973	13.14	C6HF11O2	target	70	4
Perfluorooctanesulfonamide	ESI-	M-H	497.946	13.44	C8H2F17NO2S	target	78	2
Perfluorooctanesulfonic acid	ESI-	M-H	498.93	15.5	C8HF17O3S	target	109	2
Perfluorooctanoic acid	ESI-	M-H	412.966	14.8	C8HF15O2	target	130	0.8
Pethoxamid	ESI+	M+H	296.141	11.9	C16H22ClNO2	target	100	2
Phenazone	ESI+	M+H	189.102	6.14	C11H12N2O	target	75	1
Phenylbenzimidazole sulfonic acid	ESI+	M+H	275.048	4.14	C13H10N2O3S	target	85	10
Phenylethylmalonamide	ESI+	M+H	207.113	2.85	C11H14N2O2	target	97	2
Picolinafen	ESI+	M+H	377.091	13.71	C19H12F4N2O2	target	84	20
Picoxystrobin	ESI+	M+H	368.11	12.44	C18H16F3NO4	target	94	4
Pindolol	ESI+	M+H	249.16	1.8	C14H20N2O2	target	67	4
Pioglitazone	ESI+	M+H	357.127	8.24	C19H20N2O3S	target	79	4
Pipamperone	ESI+	M+H	376.24	6.18	C21H30FN3O2	target	67	20
Piperine	ESI+	M+H	286.144	11.86	C17H19NO3	target	71	1
Piperonyl butoxide	ESI+	M+NH4	356.243	13.65	C19H30O5	target	74	10
Pirimicarb	ESI+	M+H	239.15	6.65	C11H18N4O2	target	95	1
Pirimiphos-methyl	ESI+	M+H	306.104	12.37	C11H20N3O3PS	target	82	2
Pravastatin	ESI-	M-H	423.239	10.87	C23H36O7	target	94	4
Primidone	ESI+	M+H	219.113	9.45	C12H14N2O2	target	84	20
Prochloraz	ESI+	M+H	376.038	12.02	C15H16Cl3N3O2	target	81	1
Prochloraz BTS40348	ESI+	M+H	282.021	8.14	C11H14Cl3NO	target	87	1
Prochloraz BTS44596	ESI+	M+H	353.022	12.42	C13H15Cl3N2O3	target	67	1.5
Promethazin	ESI+	M+H	285.142	8.66	C17H20N2S	target	42	6
Propachlor	ESI+	M+H	212.084	10.16	C11H14ClNO	target	78	1.4
Propamocarb	ESI+	M+H	189.16	0.7	C9H20N2O2	target	36	2
Propanil	ESI+	M+H	218.013	10.84	C9H9Cl2NO	target	99	2
Propiconazole	ESI+	M+H	342.077	12.49	C15H17Cl2N3O2	target	75	1.4
Propoxycarbazone	ESI+	M+H	399.097	10.23	C15H18N4O7S	target	90	10
Propranolol	ESI+	M+H	260.164	7.83	C16H21NO2	target	74	2
Propyphenazone	ESI+	M+H	231.149	9.73	C14H18N2O	target	89	1.4
Propyzamide	ESI+	M+H	256.029	11.22	C12H11Cl2NO	target	70	2
Prosulfocarb	ESI+	M+H	252.142	13.15	C14H21NOS	target	73	1.5
Prosulfuron	ESI+	M+H	420.095	11.44	C15H16F3N5O4S	target	84	4
Prothioconazole-desthio	ESI+	M+H	312.067	11.9	C14H15Cl2N3O	target	85	1.4
Pyraclostrobin	ESI+	M+H	388.106	12.83	C19H18ClN3O4	target	86	2
Pyrazophos	ESI+	M+H	374.093	12.88	C14H20N3O5PS	target	90	2
Pyridaben	ESI+	M+H	365.145	14.45	C19H25ClN2OS	target	78	4
Pyriproxyfen	ESI+	M+H	322.144	13.75	C20H19NO3	target	80	0.7
Quinmerac	ESI+	M+H	222.032	6.1	C11H8ClNO2	target	30	2
Quinoline	ESI+	M+H	130.065	1	C9H7N	target	21	40
Quinoline N-oxide	ESI+	M+H	146.06	3.17	C9H7NO	target	97	20
Quinoxyfen	ESI+	M+H	308.004	13.55	C15H8Cl2FNO	target	89	2
Raloxifene	ESI+	M+H	474.173	8.98	C28H27NO4S	target	51	4
Ranitidine	ESI+	M+H	315.149	0.7	C13H22N4O3S	target	36	16
Risperidone	ESI+	M+H	411.219	7.8	C23H27FN4O2	target	62	4
Ropinirole	ESI+	M+H	261.196	3.81	C16H24N2O	target	82	10
Roxithromycin	ESI+	M+H	837.532	10.72	C41H76N2O15	target	42	4
Salinomycin	ESI-	M-H	749.485	15.47	C42H70O11	target	70	4
Scopolamine-N-butyl	ESI+	M+	360.217	6.93	C21H30BrNO4	target	94	2
Secobarbital	ESI-	M-H	237.125	10.02	C12H18N2O3	target	92	160
Sertraline	ESI+	M+H	306.081	9.79	C17H17Cl2N	target	83	4
Simazine	ESI+	M+H	202.085	8.85	C7H12ClN5	target	83	2
Simazine 2-Hydroxy	ESI+	M+H	184.119	0.95	C7H13N5O	target	78	10
Simetryn	ESI+	M+H	214.112	7.82	C8H15N5S	target	84	1.4
Sotalol	ESI+	M+H	273.127	0.7	C12H20N2O3S	target	97	5
Spinosyn A	ESI+	M+H	732.468	11.93	C41H65NO10	target	65	20
Spiroxamine	ESI+	M+H	298.274	9.8	C18H35NO2	target	56	2
Sucralose	ESI-	M-H+FA	441.012	5	C12H19Cl3O8	target	71	90
Sulcotrione	ESI+	M+H	329.024	9.14	C14H13ClO5S	target	68	10
Sulfadimethoxine	ESI+	M+H	311.081	8.11	C12H14N4O4S	target	93	2
Sulfamethazine	ESI+	M+H	279.091	4.91	C12H14N4O2S	target	88	6
Sulfamethoxazole	ESI+	M+H	254.059	5.9	C10H11N3O3S	target	66	3
Sulfapyridine	ESI+	M+H	250.065	2.1	C11H11N3O2S	target	85	10
Sulfathiazole	ESI+	M+H	256.021	2	C9H9N3O2S2	target	81	5
Tacrolimus	ESI+	M+Na	826.472	13.85	C44H69NO12	target	72	10
Tamoxifen	ESI+	M+H	372.232	11.44	C26H29NO	target	45	10
TDCPP	ESI+	M+H	428.891	12.59	C9H15Cl6O4P	target	83	12
Tebuconazole	ESI+	M+H	308.152	12.35	C16H22ClN3O	target	87	1.4
Telmisartan	ESI+	M+H	515.244	10.73	C33H30N4O2	target	84	2.5
Temazepam	ESI+	M+H	301.074	10.6	C16H13ClN2O2	target	92	2
Tepraloxydim	ESI+	M+H	342.147	9.75	C17H24ClNO4	target	87	2
Terbinafine	ESI+	M+H	292.206	10.17	C21H25N	target	82	4
Terbuthylazine	ESI+	M+H	230.117	11.15	C9H16ClN5	target	79	1.2
Terbuthylazine-2-hydroxy	ESI+	M+H	212.151	6	C9H17N5O	target	88	8
Terbutryn	ESI+	M+H	242.143	10.04	C10H19N5S	target	69	1.4
Tetraacetylethylenediamine	ESI+	M+H	229.118	6.685	C10H16N2O4	target	72	100
Tetrabromobisphenol A	ESI-	M-H	538.75	13.36	C15H12Br4O2	target	88	20
Tetrabutylammonium	ESI+	M+H	242.284	7.658	C16H36N	target	88	10
Tetracain	ESI+	M+H	265.191	7.82	C15H24N2O2	target	75	2
Tetraethyleneglycol monobutyl ether	ESI+	M+H	251.185	9.323	C10H2204	target	60	440
Tetraglyme	ESI+	M+NH4	240.18	6.28	C10H22O5	target	86	5
Tetramethylthiuram monosulfide	ESI+	M+H	209.024	7.488	C6H12N2S3	target	24	9
Tetrapropylammonium	ESI+	M+	186.222	1.35	C12H28N	target	90	1.5
Theophyllin	ESI+	M+H	181.072	2.1	C7H8N4O2	target	41	20
Thiabendazole	ESI+	M+H	202.043	2.85	C10H7N3S	target	82	5
Thiacloprid	ESI+	M+H	253.031	7.89	C10H9ClN4S	target	76	2
Thiacloprid amide	ESI+	M+H	271.041	6.28	C10H11ClN4OS	target	80	2
Thiamethoxam	ESI+	M+H	292.027	3.69	C8H10ClN5O3S	target	99	2
TMDD	ESI+	M+NH4	244.227	12.33	C14H26O2	target	73	70
Torasemide	ESI+	M+H	349.133	8.67	C16H20N4O3S	target	88	4
Tramadol	ESI+	M+H	264.196	5.4	C16H25NO2	target	89	5
Tri-isobutylphosphate	ESI+	M+H	267.172	13.05	C12H27O4P	target	81	90
Tri(butoxyethyl)phosphate	ESI+	M+H	399.251	13.45	C18H39O7P	target	79	2
Triadimenol	ESI+	M+H	296.116	11.61	C14H18ClN3O2	target	80	2
Triallate	ESI+	M+H	304.009	13.85	C10H16Cl3NOS	target	82	4
Tributylamine	ESI+	M+H	186.222	6.8	C12H27N	target	41	3.6
Trichlorfon	ESI+	M+H	256.93	5.14	C4H8Cl3O4P	target	50	51
Triclocarban	ESI+	M+H	314.985	13.15	C13H9Cl3N2O	target	88	2
Triclosan	ESI-	M-H	286.944	13.16	C12H7Cl3O2	target	93	2
Tricresylphosphate	ESI+	M+H	369.125	14.05	C21H21O4P	target	69	2
Triethylcitrate	ESI+	M+H	277.128	9.2	C12H20O7	target	93	10
Triethylphosphate	ESI+	M+H	183.078	7.89	C6H15O4P	target	28	1.4
Trifloxystrobin	ESI+	M+H	409.137	13.25	C20H19F3N2O4	target	74	4
Trifloxystrobin CGA 321113	ESI+	M+H	395.121	12.85	C19H17F3N2O4	target	90	0.6
Trifloxystrobin NOA413161	ESI+	M+H	425.096	12.35	C19H15F3N2O6	target	76	4
Triglyme	ESI+	M+NH4	196.154	3.7	C8H18O4	target	57	16
Trimethoprim	ESI+	M+H	291.145	2.75	C14H18N4O3	target	90	4
Trimethyloctylammonium	ESI+	M+	172.206	7	C11H26N	target	77	10
Triphenylphosphate	ESI+	M+H	327.078	12.79	C18H15O4P	target	80	8.6
Triphenylphosphine oxide	ESI+	M+H	279.093	11.17	C18H15OP	target	95	10
Tripropyl phosphate	ESI+	M+H	225.125	11.2	C9H21O4P	target	63	2
Tris(1-chloro-2-propyl)phosphate	ESI+	M+H	327.008	11.42	C9H18Cl3O4P	target	89	30
Tris(2-chloroethyl)phosphate	ESI+	M+H	284.961	9.1	C6H12Cl3O4P	target	89	1.4
Tris(2-ethylhexl)phosphate	ESI+	M+H	435.36	16.25	C24H51O4P	target	17	4
Tylosin	ESI+	M+H	916.526	10.03	C46H77NO17	target	55	20
Valsartan	ESI+	M+H	436.234	11.9	C24H29N5O3	target	82	2
Vardenafil	ESI+	M+H	489.228	8.82	C23H32N6O4S	target	71	10
Verapamil	ESI+	M+H	455.29	9.27	C27H38N2O4	target	81	2
Warfarin	ESI+	M+H	309.112	11.35	C19H16O4	target	97	1
Ziprasidone	ESI+	M+H	413.12	8.54	C21H21ClN4OS	target	45	40
IS04_Creatinine-D3	ESI+	M+H	117.085	0.7	C4H7N3O	internal standard
IS05_Diazinon-D10	ESI+	M+H	315.171	12.54	C12H21N2O3PS	internal standard
IS06_Benzophenone-3-D5	ESI+	M+H	234.117	12.03	C14H12O3	internal standard
IS07_p-Toluene-sulfonamide-D4	ESI+	M+NH4	193.093	3.84	CH3C6H4SO2NH2	internal standard
IS13_Cotinine-D3	ESI+	M+H	180.121	0.7	C10H12N2O	internal standard
IS17_Diglyme-D6	ESI+	M+H	141.139	1.6	C6H14O3	internal standard
IS18_4-Nitrophenol-D4	ESI-	M-H	142.045	4.9	C6H1[2]H4N1O3	internal standard
IS19_Chlormequat-D9	ESI+	M+	131.13	0.7	C5H4D9Cl2N	internal standard
IS22_Carbamazepine-D10	ESI+	M+H	247.165	9.62	C15H12N2O	internal standard
IS23_Triclosan-D3	ESI-	M-H	289.963	13.14	C12H4[2]H3Cl3O2	internal standard
IS24_Atrazine-13C3	ESI+	M+H	219.111	9.96	C8H14ClN5	internal standard
IS28_Benzotriazole-D4	ESI+	M+H	124.081	3.05	C6H5N3	internal standard
IS30_Tri-n-butylphosphate-D27	ESI+	M+H	294.341	13.05	C12H27O4P	internal standard
IS31_DEET-D7	ESI+	M+H	199.182	10.12	C12H17NO	internal standard
IS37_Metolachlor-D6	ESI+	M+H	290.179	11.9	C15H16D6ClNO2	internal standard
IS38_Isoproturon-D3	ESI+	M+H	210.168	10.12	C12H18N2O	internal standard
IS39_Mecoprop-D3	ESI-	M-H	216.051	11.21	C10H8[2]H3Cl1O3	internal standard
IS40_Diclofenac_d4	ESI+	M+H	300.049	12.26	C14H11Cl2NO2	internal standard
IS40_Diclofenac_d4	ESI-	M-H	298.034	12.26	C14H7[2]H4Cl2N1O2	internal standard
IS41_Caffeine-D3	ESI+	M+H	198.107	4.76	C8H10N4O2	internal standard
IS42_Clarithromycin-D3	ESI+	M+H	751.503	10.47	C38H69NO13	internal standard
IS43_Desisopropylatrazine-D5	ESI+	M+H	179.085	3.6	C5H8ClN5	internal standard
IS44_Decyltrimethylammonium-D30	ESI+	M+	230.426	9.23	C13H30BrN	internal standard
IS46_Laurylsulfate-D25	ESI-	M-H	290.305	18.8	C12H1[2]H25O4S	internal standard
IS47_Atenolol-D7	ESI+	M+H	274.214	0.7	C14H22N2O3	internal standard
IS48_Progesterone-D9	ESI+	M+H	324.288	12.48	C21H30O2	internal standard
IS49_Verapamil-D6	ESI+	M+H	461.328	9.25	C27H39ClN2O4	internal standard
IS50_Bezafibrate-D4	ESI+	M+H	366.14	11.44	C19H16[2]H4Cl1N1O4	internal standard
IS50_Bezafibrate-D4	ESI-	M-H	364.126	11.44	C19H16[2]H4Cl1N1O4	internal standard
IS51_Sulfamethoxazole-D4	ESI+	M+H	258.084	5.9	C10H11N3O3S	internal standard
IS54_Acesulfame-D4	ESI-	M-H	166.012	1.28	C4H1[2]H4N1O14S	internal standard
IS55_Tebuconazole-D9	ESI+	M+H	317.209	12.32	C16H22ClN3O	internal standard
IS56ydrochlorothiazide-13C6	ESI-	M-H	301.977	1.43	C1[13]C6H8Cl1N3O4S2	internal standard
IS57_Imidacloprid-D4	ESI+	M+H	260.085	6.3	C9H10ClN5O2	internal standard
IS62_Bentazone-D6	ESI-	M-H	245.087	9.4	C10H6[2]H6N2O3S1	internal standard
IS63_Cyclamate-D11	ESI-	M-H	189.123	3	C6H2[2]H11N1O3S1	internal standard

## Sheet:  Table_S3_ Chemical_concentrati
compound_name	InChIKey	SMILES	class	ionization	unit	ref_1	ref_2	ref_3	road_3	road_1	road_4	road__20	road_19	road_16	road_2	road_22	road_15	road_13	road_8	road_14	road_7	road_11	road_10	road_21	road_17	road_18	road_6	road_5
2-Amino-3-methyl-imidazo[4,5-f]quinoline (IQ)	ARZWATDYIYAUTA-UHFFFAOYSA-N	CN1C(N)=NC2=C1C=CC1=NC=CC=C21	diet/pharmaceuticals	pos	ng/L	223.139	N.D.	N.D.	1049.4	1108.2	496.391	699.916	907.282	678.496	385.804	457.546	512.143	762.491	599.744	622.758	836.669	687.799	577.46	621.839	912.703	945.431	663.107	533.272
10,11-Dihydro-10,11-dihydroxycarbamazepine	PRGQOPPDPVELEG-UHFFFAOYSA-N	NC(=O)N1C2=CC=CC=C2C(O)C(O)C2=CC=CC=C12	diet/pharmaceuticals	pos	ng/L	N.D.	N.D.	N.D.	N.D.	N.D.	N.D.	N.D.	114.243	N.D.	N.D.	N.D.	N.D.	N.D.	N.D.	N.D.	N.D.	N.D.	N.D.	N.D.	N.D.	55.222	N.D.	N.D.
10,11-Dihydro-10-hydroxycarbamazepine	BMPDWHIDQYTSHX-UHFFFAOYSA-N	NC(=O)N1C2=CC=CC=C2C(O)CC2=C1C=CC=C2	diet/pharmaceuticals	pos	ng/L	N.D.	N.D.	N.D.	52525.2	487.341	196.524	160.571	320.288	308.264	99.9609	213.289	137.301	49274.6	24954.7	265.536	371.664	288.104	80.4311	201.263	267.034	359.105	114.097	92.8145
2-Amino-9H-pyrido[2,3-b]indole (AalphaC)	FJTNLJLPLJDTRM-UHFFFAOYSA-N	NC1=NC2=C(C=C1)C1=CC=CC=C1N2	diet/pharmaceuticals	pos	ng/L	N.D.	N.D.	N.D.	N.D.	N.D.	N.D.	3.58568	2.19637	N.D.	N.D.	N.D.	N.D.	1.86711	N.D.	N.D.	N.D.	N.D.	1.82983	N.D.	N.D.	N.D.	N.D.	N.D.
2-Hydroxycarbamazepine	VPZIYMMSJFWLSP-UHFFFAOYSA-N	NC(=O)N1C2=CC=CC=C2C=CC2=CC(O)=CC=C12	diet/pharmaceuticals	pos	ng/L	N.D.	N.D.	N.D.	N.D.	N.D.	271.356	N.D.	4.82735	N.D.	N.D.	N.D.	N.D.	145.339	280.043	N.D.	N.D.	N.D.	N.D.	N.D.	N.D.	N.D.	N.D.	N.D.
4-Aminoantipyrine	RLFWWDJHLFCNIJ-UHFFFAOYSA-N	CN1N(C(=O)C(N)=C1C)C1=CC=CC=C1	diet/pharmaceuticals	pos	ng/L	N.D.	N.D.	N.D.	12.5068	6.81387	6.06616	6.88652	N.D.	N.D.	N.D.	5.07704	N.D.	N.D.	5.56999	5.54815	5.03493	N.D.	N.D.	N.D.	6.56699	6.56931	N.D.	N.D.
Atenolol	METKIMKYRPQLGS-UHFFFAOYSA-N	CC(C)NCC(O)COC1=CC=C(CC(N)=O)C=C1	diet/pharmaceuticals	pos	ng/L	10.5918	N.D.	N.D.	86.0219	N.D.	N.D.	N.D.	N.D.	N.D.	N.D.	N.D.	N.D.	N.D.	N.D.	N.D.	N.D.	N.D.	N.D.	N.D.	N.D.	N.D.	N.D.	N.D.
Atorvastatin	XUKUURHRXDUEBC-UHFFFAOYSA-N	CC(C)C1=C(C(=O)NC2=CC=CC=C2)C(=C(N1CCC(O)CC(O)CC(O)=O)C1=CC=C(F)C=C1)C1=CC=CC=C1	diet/pharmaceuticals	pos	ng/L	N.D.	N.D.	N.D.	N.D.	N.D.	N.D.	N.D.	N.D.	N.D.	N.D.	N.D.	N.D.	N.D.	N.D.	N.D.	N.D.	N.D.	N.D.	N.D.	N.D.	N.D.	N.D.	N.D.
Benzocain	BLFLLBZGZJTVJG-UHFFFAOYSA-N	CCOC(=O)C1=CC=C(N)C=C1	diet/pharmaceuticals	pos	ng/L	N.D.	N.D.	N.D.	64.5947	10.1132	11.2147	12.6283	8.43989	8.32179	9.69249	12.8898	10.6443	12.4432	13.1576	12.2928	15.261	10.6039	10.5045	7.87123	17.2455	38.8887	10.5306	7.42299
Bezafibrate	IIBYAHWJQTYFKB-UHFFFAOYSA-N	CC(C)(OC1=CC=C(CCNC(=O)C2=CC=C(Cl)C=C2)C=C1)C(O)=O	diet/pharmaceuticals	pos	ng/L	N.D.	N.D.	N.D.	N.D.	N.D.	N.D.	N.D.	N.D.	N.D.	N.D.	N.D.	N.D.	N.D.	N.D.	N.D.	N.D.	N.D.	N.D.	N.D.	N.D.	N.D.	N.D.	N.D.
Bicalutamide	LKJPYSCBVHEWIU-UHFFFAOYSA-N	CC(O)(CS(=O)(=O)C1=CC=C(F)C=C1)C(=O)NC1=CC(=C(C=C1)C#N)C(F)(F)F	diet/pharmaceuticals	neg	ng/L	N.D.	N.D.	N.D.	N.D.	N.D.	N.D.	N.D.	8	N.D.	N.D.	N.D.	N.D.	N.D.	N.D.	N.D.	N.D.	N.D.	N.D.	N.D.	N.D.	N.D.	N.D.	N.D.
Bisoprolol	VHYCDWMUTMEGQY-UHFFFAOYSA-N	CC(C)NCC(O)COC1=CC=C(COCCOC(C)C)C=C1	diet/pharmaceuticals	pos	ng/L	N.D.	N.D.	N.D.	N.D.	N.D.	N.D.	N.D.	6.9972	N.D.	N.D.	N.D.	N.D.	N.D.	N.D.	N.D.	N.D.	N.D.	N.D.	N.D.	N.D.	N.D.	N.D.	N.D.
Caffeine	RYYVLZVUVIJVGH-UHFFFAOYSA-N	CN1C=NC2=C1C(=O)N(C)C(=O)N2C	diet/pharmaceuticals	pos	ng/L	9268.03	430.217	2077.23	4765.63	3327.11	374.48	304.033	1850.75	502.858	1270.07	435.995	1337.59	324.044	772.492	1178.69	391.581	2483.42	355.834	499.183	781.472	429.853	3966.1	3274.22
Candesartan	HTQMVQVXFRQIKW-UHFFFAOYSA-N	CCOC1=NC2=CC=CC(C(O)=O)=C2N1CC1=CC=C(C=C1)C1=CC=CC=C1C1=NN=NN1	diet/pharmaceuticals	pos	ng/L	N.D.	N.D.	N.D.	N.D.	N.D.	N.D.	N.D.	77.5525	N.D.	N.D.	N.D.	N.D.	N.D.	N.D.	N.D.	N.D.	N.D.	N.D.	N.D.	N.D.	N.D.	N.D.	N.D.
Capecitabine	GAGWJHPBXLXJQN-UORFTKCHSA-N	CCCCCOC(=O)NC1=NC(=O)N(C=C1F)[C@@H]1O[C@H](C)[C@@H](O)[C@H]1O	diet/pharmaceuticals	pos	ng/L	N.D.	N.D.	N.D.	N.D.	N.D.	N.D.	N.D.	N.D.	N.D.	N.D.	N.D.	N.D.	N.D.	N.D.	N.D.	38.1435	N.D.	N.D.	N.D.	N.D.	N.D.	N.D.	N.D.
Carbamazepine	FFGPTBGBLSHEPO-UHFFFAOYSA-N	NC(=O)N1C2=CC=CC=C2C=CC2=CC=CC=C12	diet/pharmaceuticals	pos	ng/L	N.D.	N.D.	N.D.	N.D.	N.D.	N.D.	N.D.	13.5871	N.D.	N.D.	N.D.	N.D.	N.D.	N.D.	N.D.	N.D.	N.D.	N.D.	N.D.	N.D.	N.D.	N.D.	N.D.
Cetirizine	ZKLPARSLTMPFCP-UHFFFAOYSA-N	OC(=O)COCCN1CCN(CC1)C(C1=CC=CC=C1)C1=CC=C(Cl)C=C1	diet/pharmaceuticals	pos	ng/L	N.D.	N.D.	N.D.	N.D.	N.D.	N.D.	N.D.	10.0127	N.D.	N.D.	N.D.	N.D.	N.D.	N.D.	N.D.	N.D.	N.D.	N.D.	N.D.	2.14114	N.D.	N.D.	N.D.
Ciclopirox	SCKYRAXSEDYPSA-UHFFFAOYSA-N	CC1=CC(=O)N(O)C(=C1)C1CCCCC1	diet/pharmaceuticals	pos	ng/L	N.D.	N.D.	N.D.	45.4747	70.2591	77.769	52.2567	53.9278	40.703	18.5476	63.1019	26.0525	43.1445	73.3338	43.471	104.321	45.6277	29.0817	26.093	106.219	141.83	29.778	N.D.
Citalopram	WSEQXVZVJXJVFP-UHFFFAOYSA-N	CN(C)CCCC1(OCC2=CC(=CC=C12)C#N)C1=CC=C(F)C=C1	diet/pharmaceuticals	pos	ng/L	N.D.	N.D.	N.D.	N.D.	N.D.	N.D.	N.D.	8.64362	N.D.	N.D.	N.D.	N.D.	N.D.	245.36	N.D.	N.D.	N.D.	N.D.	N.D.	N.D.	N.D.	N.D.	N.D.
Climbazole	OWEGWHBOCFMBLP-UHFFFAOYSA-N	CC(C)(C)C(=O)C(OC1=CC=C(Cl)C=C1)N1C=CN=C1	diet/pharmaceuticals	pos	ng/L	N.D.	N.D.	N.D.	N.D.	N.D.	N.D.	N.D.	N.D.	N.D.	N.D.	N.D.	N.D.	N.D.	N.D.	N.D.	3.86008	N.D.	N.D.	N.D.	N.D.	N.D.	N.D.	N.D.
Clotrimazole	VNFPBHJOKIVQEB-UHFFFAOYSA-N	ClC1=CC=CC=C1C(N1C=CN=C1)(C1=CC=CC=C1)C1=CC=CC=C1	diet/pharmaceuticals	pos	ng/L	N.D.	N.D.	N.D.	N.D.	46.1233	38.2042	35.6768	23.8334	25.8588	N.D.	N.D.	N.D.	32.4252	75.0743	55.707	N.D.	26.0555	26.7699	31.2448	55.8388	86.515	N.D.	N.D.
Cotinine	UIKROCXWUNQSPJ-VIFPVBQESA-N	CN1[C@@H](CCC1=O)C1=CC=CN=C1	diet/pharmaceuticals	pos	ng/L	29.1165	21.1122	95.7878	558.596	65.1691	86.5155	60.7758	63.8719	132.981	110.481	182.621	151.682	82.5052	68.7842	73.851	45.6951	68.7942	62.1895	52.4665	65.0389	92.241	131.85	50.6159
Crotamiton	DNTGGZPQPQTDQF-XBXARRHUSA-N	CCN(C(=O)\C=C\C)C1=CC=CC=C1C	diet/pharmaceuticals	pos	ng/L	N.D.	N.D.	N.D.	2.57085	4.74532	N.D.	2.02349	N.D.	N.D.	N.D.	N.D.	N.D.	N.D.	2.13535	N.D.	N.D.	N.D.	2.02671	N.D.	N.D.	2.35372	N.D.	N.D.
Daidzein	ZQSIJRDFPHDXIC-UHFFFAOYSA-N	OC1=CC=C(C=C1)C1=COC2=C(C=CC(O)=C2)C1=O	diet/pharmaceuticals	pos	ng/L	N.D.	N.D.	N.D.	131.302	10.7819	14.5881	11.0261	8.01199	11.1351	N.D.	5.87419	N.D.	11.1866	7.80228	21.5987	20.4136	16.4514	7.20535	N.D.	8.08004	10.8418	3.60887	N.D.
Diclofenac	DCOPUUMXTXDBNB-UHFFFAOYSA-N	OC(=O)CC1=C(NC2=C(Cl)C=CC=C2Cl)C=CC=C1	diet/pharmaceuticals	pos	ng/L	N.D.	N.D.	N.D.	N.D.	N.D.	N.D.	N.D.	35.4641	N.D.	N.D.	N.D.	N.D.	N.D.	N.D.	N.D.	N.D.	N.D.	N.D.	N.D.	N.D.	N.D.	N.D.	N.D.
Diphenhydramine	ZZVUWRFHKOJYTH-UHFFFAOYSA-N	CN(C)CCOC(C1=CC=CC=C1)C1=CC=CC=C1	diet/pharmaceuticals	pos	ng/L	6.44383	N.D.	N.D.	14.8706	19.3476	1803.74	25.5217	20.1596	20.7462	12.1354	18.4377	11.9212	1444.3	1166.3	20.0039	12.6428	18.9898	19.7257	13.7207	14.9333	25.6332	11.8635	7.71775
Domperidone	FGXWKSZFVQUSTL-UHFFFAOYSA-N	ClC1=CC2=C(C=C1)N(C1CCN(CCCN3C(=O)NC4=CC=CC=C34)CC1)C(=O)N2	diet/pharmaceuticals	pos	ng/L	N.D.	N.D.	N.D.	N.D.	N.D.	N.D.	N.D.	N.D.	N.D.	N.D.	35.9685	N.D.	N.D.	N.D.	N.D.	N.D.	N.D.	N.D.	N.D.	N.D.	N.D.	N.D.	N.D.
EDDP	AJRJPORIQGYFMT-PVOVUMCXSA-N	C\C=C1/N(C)C(C)CC1(C1=CC=CC=C1)C1=CC=CC=C1	diet/pharmaceuticals	pos	ng/L	N.D.	N.D.	N.D.	N.D.	N.D.	N.D.	N.D.	N.D.	N.D.	N.D.	N.D.	N.D.	127.547	146.525	N.D.	N.D.	N.D.	N.D.	N.D.	N.D.	N.D.	N.D.	N.D.
Enalapril	GBXSMTUPTTWBMN-XIRDDKMYSA-N	CCOC(=O)[C@H](CCC1=CC=CC=C1)N[C@@H](C)C(=O)N1CCC[C@H]1C(O)=O	diet/pharmaceuticals	pos	ng/L	N.D.	N.D.	N.D.	5.22037	32.0464	732.862	5.63306	N.D.	N.D.	N.D.	N.D.	N.D.	458.821	371.468	5.14939	N.D.	N.D.	4.02391	N.D.	5.97961	N.D.	N.D.	N.D.
Fluvoxamine	CJOFXWAVKWHTFT-UHFFFAOYSA-N	COCCCCC(=NOCCN)C1=CC=C(C=C1)C(F)(F)F	diet/pharmaceuticals	pos	ng/L	N.D.	N.D.	N.D.	6.43659	N.D.	N.D.	N.D.	N.D.	N.D.	N.D.	N.D.	N.D.	N.D.	N.D.	N.D.	N.D.	N.D.	N.D.	N.D.	N.D.	N.D.	N.D.	N.D.
Furosemide	ZZUFCTLCJUWOSV-UHFFFAOYSA-N	NS(=O)(=O)C1=CC(C(O)=O)=C(NCC2=CC=CO2)C=C1Cl	diet/pharmaceuticals	pos	ng/L	N.D.	N.D.	N.D.	N.D.	N.D.	N.D.	N.D.	N.D.	N.D.	N.D.	N.D.	N.D.	N.D.	N.D.	N.D.	N.D.	N.D.	N.D.	N.D.	N.D.	N.D.	N.D.	N.D.
Genistein	TZBJGXHYKVUXJN-UHFFFAOYSA-N	OC1=CC=C(C=C1)C1=COC2=CC(O)=CC(O)=C2C1=O	diet/pharmaceuticals	pos	ng/L	N.D.	2.02141	N.D.	175.416	80.2033	182.623	350.464	246.545	179.964	38.7482	112.981	121.617	295.232	107.258	362.398	10465.8	124.078	178.787	288.851	2644.66	681.666	60.164	199.718
Glimepiride	WIGIZIANZCJQQY-UHFFFAOYSA-N	CCC1=C(C)CN(C(=O)NCCC2=CC=C(C=C2)S(=O)(=O)NC(=O)NC2CCC(C)CC2)C1=O	diet/pharmaceuticals	pos	ng/L	N.D.	N.D.	N.D.	N.D.	N.D.	6.76309	N.D.	N.D.	N.D.	N.D.	N.D.	N.D.	N.D.	7.78374	N.D.	14.4902	N.D.	N.D.	N.D.	N.D.	N.D.	N.D.	N.D.
Harman	PSFDQSOCUJVVGF-UHFFFAOYSA-N	CC1=NC=CC2=C1NC1=C2C=CC=C1	diet/pharmaceuticals	pos	ng/L	N.D.	N.D.	N.D.	6.61501	2.55412	2.64061	9.69366	14.3023	9.7525	5.39559	4.21149	3.98041	2.7211	3.0387	7.50927	5.29167	2.69714	8.56961	2.16592	7.43075	24.0663	N.D.	N.D.
Harmine	BXNJHAXVSOCGBA-UHFFFAOYSA-N	COC1=CC2=C(C=C1)C1=C(N2)C(C)=NC=C1	diet/pharmaceuticals	pos	ng/L	N.D.	N.D.	2.33913	7.20326	6.93435	5.09626	9.1016	7.79851	5.93781	5.93428	5.52868	6.27136	5.70211	6.30955	7.03409	7.56928	5.61033	6.39269	5.89013	7.80058	8.36839	4.39622	4.7873
Hydrochlorothiazide	JZUFKLXOESDKRF-UHFFFAOYSA-N	NS(=O)(=O)C1=CC2=C(NCNS2(=O)=O)C=C1Cl	diet/pharmaceuticals	neg	ng/L	N.D.	N.D.	N.D.	N.D.	N.D.	N.D.	N.D.	8	N.D.	N.D.	N.D.	N.D.	N.D.	N.D.	N.D.	N.D.	N.D.	N.D.	N.D.	N.D.	N.D.	N.D.	N.D.
Iminostilbene	LCGTWRLJTMHIQZ-UHFFFAOYSA-N	N1C2=CC=CC=C2C=CC2=CC=CC=C12	diet/pharmaceuticals	pos	ng/L	2.0938	N.D.	N.D.	4.10263	N.D.	N.D.	3.63235	N.D.	N.D.	N.D.	N.D.	N.D.	N.D.	N.D.	N.D.	N.D.	N.D.	N.D.	N.D.	3.75449	4.1729	N.D.	N.D.
Ketamine	YQEZLKZALYSWHR-UHFFFAOYSA-N	CNC1(CCCCC1=O)C1=CC=CC=C1Cl	diet/pharmaceuticals	pos	ng/L	N.D.	N.D.	N.D.	45.0335	N.D.	N.D.	N.D.	N.D.	N.D.	N.D.	N.D.	N.D.	N.D.	N.D.	N.D.	N.D.	N.D.	N.D.	N.D.	N.D.	N.D.	N.D.	N.D.
Ketoconazole	XMAYWYJOQHXEEK-OZXSUGGESA-N	CC(=O)N1CCN(CC1)C1=CC=C(OC[C@H]2CO[C@@](CN3C=CN=C3)(O2)C2=CC=C(Cl)C=C2Cl)C=C1	diet/pharmaceuticals	pos	ng/L	N.D.	N.D.	N.D.	N.D.	N.D.	N.D.	N.D.	N.D.	N.D.	N.D.	N.D.	N.D.	N.D.	N.D.	N.D.	43.4691	N.D.	N.D.	N.D.	N.D.	N.D.	N.D.	N.D.
Lamotrigine	PYZRQGJRPPTADH-UHFFFAOYSA-N	NC1=NC(N)=C(N=N1)C1=C(Cl)C(Cl)=CC=C1	diet/pharmaceuticals	pos	ng/L	N.D.	N.D.	N.D.	N.D.	N.D.	N.D.	N.D.	37.7926	N.D.	N.D.	N.D.	N.D.	N.D.	N.D.	N.D.	N.D.	N.D.	N.D.	N.D.	N.D.	N.D.	N.D.	N.D.
Lidocaine	NNJVILVZKWQKPM-UHFFFAOYSA-N	CCN(CC)CC(=O)NC1=C(C)C=CC=C1C	diet/pharmaceuticals	pos	ng/L	N.D.	N.D.	N.D.	13.2546	12.029	8.20494	10.6368	10.5319	N.D.	6.91083	4.68843	4.7226	7.15034	9.28826	9.9253	10.7694	5.60417	6.37558	N.D.	9.09779	8.15266	5.43687	5.17546
Mebeverine	VYVKHNNGDFVQGA-UHFFFAOYSA-N	CCN(CCCCOC(=O)C1=CC(OC)=C(OC)C=C1)C(C)CC1=CC=C(OC)C=C1	diet/pharmaceuticals	pos	ng/L	N.D.	N.D.	N.D.	N.D.	2.37257	355.904	N.D.	N.D.	N.D.	N.D.	N.D.	N.D.	205.086	218.25	N.D.	N.D.	2.49743	N.D.	N.D.	N.D.	N.D.	N.D.	N.D.
Memantine	BUGYDGFZZOZRHP-UHFFFAOYSA-N	CC12CC3CC(C)(C1)CC(N)(C3)C2	diet/pharmaceuticals	pos	ng/L	N.D.	N.D.	N.D.	N.D.	N.D.	N.D.	N.D.	3.21411	N.D.	N.D.	N.D.	N.D.	N.D.	N.D.	N.D.	N.D.	N.D.	N.D.	N.D.	N.D.	N.D.	N.D.	N.D.
Metformin	XZWYZXLIPXDOLR-UHFFFAOYSA-N	CN(C)C(=N)NC(N)=N	diet/pharmaceuticals	pos	ng/L	N.D.	N.D.	N.D.	321.254	N.D.	N.D.	75.2925	N.D.	N.D.	N.D.	N.D.	45.5393	N.D.	198.147	N.D.	191.391	N.D.	N.D.	N.D.	N.D.	N.D.	N.D.	N.D.
Metoprolol	IUBSYMUCCVWXPE-UHFFFAOYSA-N	COCCC1=CC=C(OCC(O)CNC(C)C)C=C1	diet/pharmaceuticals	pos	ng/L	N.D.	N.D.	N.D.	N.D.	N.D.	N.D.	N.D.	30.0878	N.D.	N.D.	N.D.	N.D.	N.D.	N.D.	N.D.	N.D.	N.D.	N.D.	N.D.	N.D.	N.D.	N.D.	N.D.
Metoprolol acid	PUQIRTNPJRFRCZ-UHFFFAOYSA-N	CC(C)NCC(O)COC1=CC=C(CC(O)=O)C=C1	diet/pharmaceuticals	pos	ng/L	32.6201	N.D.	N.D.	121.135	230.546	233.722	178.755	164.92	114.347	105.984	163.334	132.983	150.06	161.898	184.968	268.668	178.604	89.7467	144.862	133.561	229.747	192.349	53.4879
Mycophenolic acid	HPNSFSBZBAHARI-RUDMXATFSA-N	COC1=C(C)C2=C(C(=O)OC2)C(O)=C1C\C=C(/C)CCC(O)=O	diet/pharmaceuticals	pos	ng/L	N.D.	N.D.	N.D.	7.14718	N.D.	9.69291	7.31013	N.D.	N.D.	N.D.	N.D.	N.D.	N.D.	N.D.	10.4428	N.D.	N.D.	N.D.	N.D.	7.22673	7.624	N.D.	N.D.
N-Formyl-4-aminoantipyrine	WSJBSKRPKADYRQ-UHFFFAOYSA-N	CN1N(C(=O)C(NC=O)=C1C)C1=CC=CC=C1	diet/pharmaceuticals	pos	ng/L	N.D.	N.D.	N.D.	4.32965	N.D.	N.D.	N.D.	N.D.	N.D.	N.D.	N.D.	N.D.	N.D.	N.D.	N.D.	N.D.	N.D.	N.D.	N.D.	N.D.	N.D.	N.D.	N.D.
Nitrendipin	PVHUJELLJLJGLN-UHFFFAOYSA-N	CCOC(=O)C1=C(C)NC(C)=C(C1C1=CC=CC(=C1)[N+]([O-])=O)C(=O)OC	diet/pharmaceuticals	pos	ng/L	N.D.	N.D.	N.D.	5.11905	N.D.	12.7632	13.5706	7.83868	8.39013	10.5964	3.49076	7.51227	5.07085	N.D.	12.8	N.D.	4.27446	4.38176	4.30617	11.2434	N.D.	4.51706	7.31332
Octyl-methoxycinnamate	YBGZDTIWKVFICR-JLHYYAGUSA-N	CCCCC(CC)COC(=O)\C=C\C1=CC=C(OC)C=C1	diet/pharmaceuticals	pos	ng/L	N.D.	N.D.	N.D.	59.8792	32.7256	41.8716	41.932	34.2786	49.4123	26.9783	27.0764	117.496	86.9351	59.7375	53.3202	68.0512	72.888	42.0665	41.3741	60.4439	99.8318	34.0341	27.3478
Orlistat	AHLBNYSZXLDEJQ-FWEHEUNISA-N	CCCCCCCCCCC[C@@H](C[C@@H]1OC(=O)[C@H]1CCCCCC)OC(=O)[C@H](CC(C)C)NC=O	diet/pharmaceuticals	pos	ng/L	N.D.	N.D.	N.D.	N.D.	N.D.	N.D.	N.D.	N.D.	N.D.	N.D.	N.D.	N.D.	N.D.	N.D.	14.3235	N.D.	N.D.	N.D.	N.D.	N.D.	N.D.	N.D.	N.D.
Oxazepam	ADIMAYPTOBDMTL-UHFFFAOYSA-N	OC1N=C(C2=CC=CC=C2)C2=C(NC1=O)C=CC(Cl)=C2	diet/pharmaceuticals	pos	ng/L	N.D.	N.D.	N.D.	5.94249	7.85216	2.22403	2.59858	9.70933	N.D.	N.D.	2.28137	N.D.	2.1692	2.11722	2.15888	N.D.	2.43329	N.D.	2.82164	2.4074	2.80883	2.59497	N.D.
Oxybutynin	XIQVNETUBQGFHX-UHFFFAOYSA-N	CCN(CC)CC#CCOC(=O)C(O)(C1CCCCC1)C1=CC=CC=C1	diet/pharmaceuticals	pos	ng/L	N.D.	N.D.	N.D.	N.D.	2.15234	2.4488	N.D.	N.D.	N.D.	N.D.	N.D.	N.D.	N.D.	N.D.	N.D.	N.D.	2.10821	N.D.	N.D.	N.D.	2.0226	N.D.	N.D.
Paroxetine	AHOUBRCZNHFOSL-UHFFFAOYSA-N	FC1=CC=C(C=C1)C1CCNCC1COC1=CC2=C(OCO2)C=C1	diet/pharmaceuticals	pos	ng/L	N.D.	N.D.	N.D.	N.D.	N.D.	N.D.	N.D.	N.D.	N.D.	N.D.	6.5063	N.D.	N.D.	N.D.	N.D.	N.D.	N.D.	N.D.	N.D.	N.D.	N.D.	N.D.	N.D.
Pentoxifylline	BYPFEZZEUUWMEJ-UHFFFAOYSA-N	CN1C=NC2=C1C(=O)N(CCCCC(C)=O)C(=O)N2C	diet/pharmaceuticals	pos	ng/L	N.D.	N.D.	N.D.	N.D.	N.D.	N.D.	N.D.	N.D.	N.D.	N.D.	N.D.	N.D.	134.423	N.D.	N.D.	N.D.	N.D.	N.D.	N.D.	N.D.	N.D.	N.D.	N.D.
Piperine	MXXWOMGUGJBKIW-YPCIICBESA-N	O=C(\C=C\C=C\C1=CC2=C(OCO2)C=C1)N1CCCCC1	diet/pharmaceuticals	pos	ng/L	N.D.	1.25991	N.D.	59.6699	8.66852	4.44773	9.64807	4.39701	8.42355	23.4529	10.1666	2.95856	5.17992	4.7694	3.89859	6.27513	4.11933	4.8488	2.69315	5.53038	9.6372	2.39363	3.30532
Pravastatin	TUZYXOIXSAXUGO-UHFFFAOYSA-N	CCC(C)C(=O)OC1CC(O)C=C2C=CC(C)C(CCC(O)CC(O)CC(O)=O)C12	diet/pharmaceuticals	neg	ng/L	N.D.	N.D.	N.D.	23	15	22	13	6	9	N.D.	N.D.	N.D.	10	27	27	17	11	N.D.	5	33	76	7	N.D.
Propranolol	AQHHHDLHHXJYJD-UHFFFAOYSA-N	CC(C)NCC(O)COC1=C2C=CC=CC2=CC=C1	diet/pharmaceuticals	pos	ng/L	N.D.	N.D.	N.D.	N.D.	2.12736	349.887	2.06384	3.38531	N.D.	N.D.	N.D.	N.D.	220.143	267.592	N.D.	N.D.	N.D.	N.D.	N.D.	N.D.	2.5454	N.D.	N.D.
Raloxifene	GZUITABIAKMVPG-UHFFFAOYSA-N	OC1=CC=C(C=C1)C1=C(C(=O)C2=CC=C(OCCN3CCCCC3)C=C2)C2=C(S1)C=C(O)C=C2	diet/pharmaceuticals	pos	ng/L	N.D.	N.D.	N.D.	N.D.	N.D.	735.837	4.23522	N.D.	N.D.	N.D.	4.3662	N.D.	N.D.	N.D.	N.D.	N.D.	N.D.	N.D.	N.D.	N.D.	N.D.	N.D.	N.D.
Sucralose	BAQAVOSOZGMPRM-UHFFFAOYSA-N	OCC1OC(OC2(CCl)OC(CCl)C(O)C2O)C(O)C(O)C1Cl	diet/pharmaceuticals	pos	ng/L	N.D.	N.D.	N.D.	N.D.	N.D.	5037	176	283	N.D.	N.D.	N.D.	N.D.	145	N.D.	128	95	N.D.	N.D.	N.D.	179	N.D.	N.D.	N.D.
Sulfapyridine	GECHUMIMRBOMGK-UHFFFAOYSA-N	NC1=CC=C(C=C1)S(=O)(=O)NC1=NC=CC=C1	diet/pharmaceuticals	pos	ng/L	N.D.	N.D.	N.D.	N.D.	N.D.	N.D.	N.D.	15.9158	N.D.	N.D.	N.D.	N.D.	N.D.	N.D.	N.D.	N.D.	N.D.	N.D.	N.D.	N.D.	N.D.	N.D.	N.D.
Tacrolimus	QJJXYPPXXYFBGM-NYOQZLQMSA-N	CO[C@@H]1CC(CC[C@H]1O)\C=C(/C)[C@H]1OC(=O)[C@@H]2CCCCN2C(=O)C(=O)[C@]2(O)O[C@@H]([C@H](C[C@H]2C)OC)[C@H](C[C@@H](C)C\C(C)=C\[C@@H](CC=C)C(=O)C[C@H](O)[C@H]1C)OC	diet/pharmaceuticals	pos	ng/L	N.D.	N.D.	N.D.	N.D.	N.D.	12.0053	N.D.	N.D.	N.D.	N.D.	N.D.	N.D.	N.D.	N.D.	N.D.	N.D.	N.D.	N.D.	N.D.	N.D.	N.D.	N.D.	N.D.
Telmisartan	RMMXLENWKUUMAY-UHFFFAOYSA-N	CCCC1=NC2=C(C)C=C(C=C2N1CC1=CC=C(C=C1)C1=CC=CC=C1C(O)=O)C1=NC2=CC=CC=C2N1C	diet/pharmaceuticals	pos	ng/L	N.D.	N.D.	N.D.	N.D.	N.D.	N.D.	N.D.	N.D.	N.D.	N.D.	N.D.	N.D.	N.D.	N.D.	N.D.	9.72828	N.D.	N.D.	N.D.	N.D.	N.D.	N.D.	N.D.
Temazepam	SEQDDYPDSLOBDC-UHFFFAOYSA-N	CN1C2=CC=C(Cl)C=C2C(=NC(O)C1=O)C1=CC=CC=C1	diet/pharmaceuticals	pos	ng/L	N.D.	N.D.	N.D.	2.97488	5.88945	2.86451	3.37546	2.38993	N.D.	2.2108	3.12255	N.D.	2.11157	2.1013	N.D.	N.D.	N.D.	2.94359	N.D.	2.93557	2.17801	N.D.	N.D.
Tetracain	GKCBAIGFKIBETG-UHFFFAOYSA-N	CCCCNC1=CC=C(C=C1)C(=O)OCCN(C)C	diet/pharmaceuticals	pos	ng/L	N.D.	6.02444	N.D.	4.03683	3.28012	747.616	3.69025	2.87523	2.17368	2.24018	4.86121	2.08279	541.753	404.637	3.45788	2.21993	4.71314	2.70688	N.D.	4.4174	4.02231	N.D.	N.D.
Tramadol	TVYLLZQTGLZFBW-ZBFHGGJFSA-N	COC1=CC=CC(=C1)[C@@]1(O)CCCC[C@@H]1CN(C)C	diet/pharmaceuticals	pos	ng/L	N.D.	N.D.	N.D.	9.02889	N.D.	N.D.	7.31736	13.4073	N.D.	N.D.	N.D.	N.D.	N.D.	10.2725	N.D.	N.D.	N.D.	N.D.	N.D.	N.D.	N.D.	N.D.	N.D.
Valsartan	ACWBQPMHZXGDFX-UHFFFAOYSA-N	CCCCC(=O)N(CC1=CC=C(C=C1)C1=CC=CC=C1C1=NNN=N1)C(C(C)C)C(O)=O	diet/pharmaceuticals	pos	ng/L	N.D.	N.D.	N.D.	N.D.	N.D.	N.D.	N.D.	N.D.	N.D.	N.D.	N.D.	N.D.	N.D.	N.D.	N.D.	N.D.	N.D.	N.D.	N.D.	N.D.	N.D.	N.D.	N.D.
Vardenafil	SECKRCOLJRRGGV-UHFFFAOYSA-N	CCCC1=NC(C)=C2N1NC(=NC2=O)C1=C(OCC)C=CC(=C1)S(=O)(=O)N1CCN(CC)CC1	diet/pharmaceuticals	pos	ng/L	N.D.	N.D.	N.D.	N.D.	10.4655	N.D.	16.1148	N.D.	N.D.	N.D.	72.7458	N.D.	N.D.	N.D.	12.2501	114.154	N.D.	N.D.	N.D.	N.D.	16.7844	N.D.	N.D.
2,4-Dinitrophenol	UFBJCMHMOXMLKC-UHFFFAOYSA-N	OC1=C(C=C(C=C1)[N+]([O-])=O)[N+]([O-])=O	other	neg	ng/L	1.06119	0.946463	0.81262	13.033	0.334608	13.1979	7.27055	5.69551	1.55354	12.2753	3.13098	0.800669	10.5975	7.23231	6.18069	11.0445	3.25048	9.40488	2.98757	7.54302	1.81405	12.4187	7.32553
2-Hydroxyquinoline	LISFMEBWQUVKPJ-UHFFFAOYSA-N	OC1=NC2=CC=CC=C2C=C1	other	pos	ng/L	64.4956	94.65	109.455	370.307	535.235	308.887	459.517	1742.85	266.353	229.409	243.013	452.677	377.263	357.433	316.739	543.49	259.452	219.07	284.963	461.989	432.799	317.645	242.369
2-Octyl-4-isothiazolin-3-one	JPMIIZHYYWMHDT-UHFFFAOYSA-N	CCCCCCCCN1SC=CC1=O	other	pos	ng/L	N.D.	N.D.	N.D.	N.D.	N.D.	N.D.	N.D.	N.D.	N.D.	N.D.	8.75879	N.D.	N.D.	N.D.	N.D.	N.D.	N.D.	N.D.	N.D.	N.D.	N.D.	N.D.	N.D.
4-(Dimethylamino)pyridine	VHYFNPMBLIVWCW-UHFFFAOYSA-N	CN(C)C1=CC=NC=C1	other	pos	ng/L	16.6119	N.D.	11.0664	76.2432	N.D.	10.8593	12.7634	17.096	N.D.	40.1704	12.1387	14.1718	12.8756	13.9749	14.0327	11.3397	14.3928	11.3559	14.1835	N.D.	16.7563	10.991	13.2598
4-Chloroaniline	QSNSCYSYFYORTR-UHFFFAOYSA-N	NC1=CC=C(Cl)C=C1	other	pos	ng/L	N.D.	N.D.	N.D.	18.6943	17.6712	15.6833	19.4961	15.5443	13.4865	N.D.	33.2517	14.5124	11.8058	18.6942	14.1267	13.1982	10.6981	11.3868	12.0282	29.1241	15.2102	N.D.	N.D.
4-Methylbenzylidene camphor	HEOCBCNFKCOKBX-UHFFFAOYSA-N	CC1=CC=C(C=C2C3CCC(C)(C2=O)C3(C)C)C=C1	other	pos	ng/L	N.D.	N.D.	N.D.	11.6387	12.8014	16.8603	15.6767	14.1596	16.3757	14.4327	8.20563	13.0367	13.9871	15.6734	11.6731	14.7912	13.6019	12.6704	12.72	18.5687	12.2302	12.7458	10.3022
6:2 fluorotelomer sulfonic acid	VIONGDJUYAYOPU-UHFFFAOYSA-N	OS(=O)(=O)CCC(F)(F)C(F)(F)C(F)(F)C(F)(F)C(F)(F)C(F)(F)F	other	neg	ng/L	N.D.	N.D.	N.D.	N.D.	77	N.D.	N.D.	N.D.	N.D.	N.D.	N.D.	N.D.	N.D.	124	N.D.	26	N.D.	N.D.	N.D.	N.D.	N.D.	N.D.	18
7-(Ethylamino)-4-methylcoumarin	OTNIKUTWXUODJZ-UHFFFAOYSA-N	CCNC1=CC=C2C(C)=CC(=O)OC2=C1	other	pos	ng/L	N.D.	N.D.	N.D.	1.78332	1.65596	1.5173	1.62195	1.31536	1.00725	N.D.	1.28321	N.D.	1.31506	1.82511	1.35591	1.41748	1.1622	1.01911	N.D.	1.87904	2.51209	N.D.	N.D.
7-Diethylamino-4-methylcoumarin	AFYCEAFSNDLKSX-UHFFFAOYSA-N	CCN(CC)C1=CC=C2C(C)=CC(=O)OC2=C1	other	pos	ng/L	N.D.	N.D.	N.D.	2.55452	2.06238	N.D.	2.00239	1.59449	1.86944	2.21455	N.D.	N.D.	3.67553	3.48893	1.73171	N.D.	6.78897	1.82013	1.43507	4.95581	2.84322	N.D.	N.D.
Acridone	FZEYVTFCMJSGMP-UHFFFAOYSA-N	O=C1C2=CC=CC=C2NC2=CC=CC=C12	other	pos	ng/L	N.D.	N.D.	N.D.	1.16447	1.90461	2.1776	1.92782	1.50755	N.D.	N.D.	1.27455	N.D.	1.62671	1.20798	1.10143	N.D.	1.64581	1.33692	1.12455	1.71039	1.3707	N.D.	N.D.
Lauryl diethanolamide	AOMUHOFOVNGZAN-UHFFFAOYSA-N	CCCCCCCCCCCC(=O)N(CCO)CCO	other	pos	ng/L	361.838	205.848	130.517	246.034	188.763	202.325	188.856	664.871	191.283	372.821	428.326	210.92	151.87	275.709	254.806	121.92	93.1243	311.489	238.545	119.362	168.16	456.967	91.866
Perfluoroheptanoic acid	ZWBAMYVPMDSJGQ-UHFFFAOYSA-N	OC(=O)C(F)(F)C(F)(F)C(F)(F)C(F)(F)C(F)(F)C(F)(F)F	other	neg	ng/L	N.D.	N.D.	N.D.	N.D.	N.D.	N.D.	N.D.	N.D.	N.D.	N.D.	N.D.	N.D.	N.D.	N.D.	N.D.	N.D.	3	N.D.	N.D.	5	5	N.D.	N.D.
Perfluorooctanesulfonic acid	YFSUTJLHUFNCNZ-UHFFFAOYSA-N	OS(=O)(=O)C(F)(F)C(F)(F)C(F)(F)C(F)(F)C(F)(F)C(F)(F)C(F)(F)C(F)(F)F	other	neg	ng/L	N.D.	N.D.	N.D.	N.D.	N.D.	N.D.	N.D.	N.D.	N.D.	N.D.	N.D.	N.D.	3	N.D.	N.D.	N.D.	N.D.	N.D.	N.D.	N.D.	N.D.	N.D.	N.D.
Perfluorooctanoic acid	SNGREZUHAYWORS-UHFFFAOYSA-N	OC(=O)C(F)(F)C(F)(F)C(F)(F)C(F)(F)C(F)(F)C(F)(F)C(F)(F)F	other	neg	ng/L	N.D.	N.D.	N.D.	N.D.	N.D.	N.D.	N.D.	N.D.	N.D.	6	N.D.	N.D.	N.D.	N.D.	2	N.D.	N.D.	N.D.	N.D.	8	4	N.D.	N.D.
p-Toluenesulfonamide	LMYRWZFENFIFIT-UHFFFAOYSA-N	CC1=CC=C(C=C1)S(N)(=O)=O	other	pos	ng/L	N.D.	N.D.	N.D.	195.434	26.1195	21.1884	29.8007	14.2285	16.183	16.8703	47.1925	20.4295	29.0191	28.7822	24.609	23.4711	20.7607	15.2441	14.8437	31.0371	20.7931	25.162	12.2349
Sulfadimethoxine	ZZORFUFYDOWNEF-UHFFFAOYSA-N	COC1=CC(NS(=O)(=O)C2=CC=C(N)C=C2)=NC(OC)=N1	other	pos	ng/L	N.D.	N.D.	N.D.	5.94547	6.99545	1569.71	5.11083	3.37017	3.35461	2.20045	2.52645	2.3531	728.436	747.699	4.49138	2.08295	5.32951	3.03601	3.54427	3.36979	7.87512	2.82229	2.0716
Triphenylphosphine oxide	FIQMHBFVRAXMOP-UHFFFAOYSA-N	O=P(C1=CC=CC=C1)(C1=CC=CC=C1)C1=CC=CC=C1	other	pos	ng/L	N.D.	N.D.	N.D.	N.D.	N.D.	N.D.	111.953	N.D.	N.D.	N.D.	N.D.	N.D.	N.D.	N.D.	N.D.	N.D.	N.D.	N.D.	N.D.	N.D.	N.D.	N.D.	N.D.
2,4-Dichlorophenoxyacetic acid	OVSKIKFHRZPJSS-UHFFFAOYSA-N	OC(=O)COC1=C(Cl)C=C(Cl)C=C1	pesticides/biocides	neg	ng/L	N.D.	N.D.	N.D.	8	5	N.D.	3	N.D.	N.D.	N.D.	N.D.	N.D.	N.D.	N.D.	N.D.	N.D.	N.D.	N.D.	N.D.	3	N.D.	N.D.	N.D.
2-Aminobenzimidazole	JWYUFVNJZUSCSM-UHFFFAOYSA-N	NC1=NC2=CC=CC=C2N1	pesticides/biocides	pos	ng/L	N.D.	N.D.	N.D.	5.20549	5.76586	6.77902	5.70423	6.15212	N.D.	N.D.	N.D.	N.D.	5.17542	5.71306	5.41222	6.79513	5.14615	5.12592	N.D.	5.63416	6.40463	N.D.	5.32292
4-Isopropylaniline	LRTFPLFDLJYEKT-UHFFFAOYSA-N	CC(C)C1=CC=C(N)C=C1	pesticides/biocides	pos	ng/L	128.935	N.D.	N.D.	N.D.	N.D.	N.D.	152.668	149.137	N.D.	N.D.	N.D.	N.D.	N.D.	N.D.	N.D.	N.D.	N.D.	N.D.	N.D.	N.D.	154.222	N.D.	N.D.
Allethrin	ZCVAOQKBXKSDMS-UHFFFAOYSA-N	CC(C)=CC1C(C(=O)OC2CC(=O)C(CC=C)=C2C)C1(C)C	pesticides/biocides	pos	ng/L	N.D.	N.D.	N.D.	117.316	144.838	139.418	131.59	88.5542	100.283	63.6324	70.6877	72.5189	102.835	142.276	109.072	123.974	116.577	81.6357	99.6198	125.386	186.011	83.0183	72.8825
Ametryn	RQVYBGPQFYCBGX-UHFFFAOYSA-N	CCNC1=NC(SC)=NC(NC(C)C)=N1	pesticides/biocides	pos	ng/L	N.D.	N.D.	N.D.	N.D.	N.D.	N.D.	N.D.	N.D.	N.D.	N.D.	N.D.	N.D.	N.D.	42.1998	N.D.	N.D.	N.D.	N.D.	N.D.	N.D.	N.D.	N.D.	N.D.
Atrazine	MXWJVTOOROXGIU-UHFFFAOYSA-N	CCNC1=NC(NC(C)C)=NC(Cl)=N1	pesticides/biocides	pos	ng/L	N.D.	N.D.	N.D.	2.41431	2.54509	N.D.	N.D.	N.D.	N.D.	N.D.	N.D.	N.D.	N.D.	2.36364	N.D.	N.D.	N.D.	N.D.	N.D.	2.15304	3.12373	N.D.	N.D.
Bendiocarb	XEGGRYVFLWGFHI-UHFFFAOYSA-N	CNC(=O)OC1=CC=CC2=C1OC(C)(C)O2	pesticides/biocides	pos	ng/L	N.D.	N.D.	N.D.	10.8307	7.26733	883.509	7.31287	N.D.	N.D.	N.D.	N.D.	N.D.	843.286	908.136	5.81542	N.D.	4.1826	N.D.	N.D.	5.45957	4.51078	N.D.	N.D.
Carbendazim	TWFZGCMQGLPBSX-UHFFFAOYSA-N	COC(=O)NC1=NC2=CC=CC=C2N1	pesticides/biocides	pos	ng/L	N.D.	N.D.	5.22307	6.2183	2.71152	N.D.	2.12596	3.59745	6.67399	8.23574	3.04404	N.D.	3.84707	5.28549	N.D.	2.42121	2.40095	4.22968	N.D.	4.42754	5.02135	2.39729	2.22328
Chlorothalonil-4-hydroxy	MDQKYGOECVSPIW-UHFFFAOYSA-N	OC1=C(Cl)C(Cl)=C(C#N)C(Cl)=C1C#N	pesticides/biocides	neg	ng/L	N.D.	N.D.	N.D.	N.D.	N.D.	N.D.	N.D.	N.D.	N.D.	N.D.	N.D.	N.D.	N.D.	5	3	4	N.D.	3	N.D.	6	9	N.D.	N.D.
Clothianidin	PGOOBECODWQEAB-UHFFFAOYSA-N	CN\C(NCC1=CN=C(Cl)S1)=N/[N+]([O-])=O	pesticides/biocides	pos	ng/L	N.D.	N.D.	N.D.	N.D.	N.D.	N.D.	N.D.	N.D.	N.D.	4.31264	N.D.	N.D.	N.D.	4.71432	N.D.	N.D.	N.D.	N.D.	N.D.	N.D.	N.D.	N.D.	N.D.
DEET	MMOXZBCLCQITDF-UHFFFAOYSA-N	CCN(CC)C(=O)C1=CC=CC(C)=C1	pesticides/biocides	pos	ng/L	N.D.	N.D.	N.D.	N.D.	N.D.	N.D.	N.D.	N.D.	N.D.	N.D.	N.D.	N.D.	79.5448	N.D.	N.D.	N.D.	N.D.	N.D.	N.D.	N.D.	N.D.	N.D.	N.D.
Desethylatrazine	DFWFIQKMSFGDCQ-UHFFFAOYSA-N	CC(C)NC1=NC(N)=NC(Cl)=N1	pesticides/biocides	pos	ng/L	N.D.	N.D.	N.D.	9.14193	11.1681	6.81243	5.23512	3.36419	2.48177	2.82134	6.23254	2.05622	4.46753	5.58404	3.54423	25.8529	3.11609	4.50395	2.32988	6.67713	6.55281	2.94949	2.35915
Desisopropylatrazine	IVENSCMCQBJAKW-UHFFFAOYSA-N	CCNC1=NC(Cl)=NC(N)=N1	pesticides/biocides	pos	ng/L	N.D.	N.D.	N.D.	32.5928	33.3083	14.1632	17.3407	13.3036	13.767	7.40686	41.3859	19.9525	13.2314	15.9542	15.0228	18.1041	7.85866	12.182	7.26089	19.773	20.1122	5.22262	N.D.
Diflufenican	WYEHFWKAOXOVJD-UHFFFAOYSA-N	FC1=CC=C(NC(=O)C2=CC=CN=C2OC2=CC=CC(=C2)C(F)(F)F)C(F)=C1	pesticides/biocides	pos	ng/L	N.D.	N.D.	N.D.	189.011	N.D.	62.1096	102.186	50.7571	55.8738	N.D.	N.D.	N.D.	82.7577	N.D.	115.624	153.15	81.2151	N.D.	N.D.	N.D.	94.5029	37.4806	67.2243
Dimethachlor ESA	RVSCDWJKJDBFRS-UHFFFAOYSA-N	COCCN(C(=O)CS(O)(=O)=O)C1=C(C)C=CC=C1C	pesticides/biocides	neg	ng/L	N.D.	N.D.	N.D.	N.D.	N.D.	N.D.	N.D.	N.D.	N.D.	N.D.	N.D.	N.D.	N.D.	N.D.	N.D.	N.D.	N.D.	N.D.	N.D.	5	N.D.	N.D.	N.D.
Dimethenamid ESA	YMYKMSAZEZQEER-UHFFFAOYSA-N	COCC(C)N(C(=O)CS(O)(=O)=O)C1=C(C)SC=C1C	pesticides/biocides	pos	ng/L	N.D.	N.D.	N.D.	N.D.	N.D.	N.D.	N.D.	N.D.	N.D.	N.D.	N.D.	N.D.	N.D.	N.D.	N.D.	N.D.	N.D.	21.8087	N.D.	N.D.	N.D.	N.D.	N.D.
Dimoxystrobin	WXUZAHCNPWONDH-DYTRJAOYSA-N	CNC(=O)C(=N\OC)\C1=CC=CC=C1COC1=CC(C)=CC=C1C	pesticides/biocides	pos	ng/L	N.D.	N.D.	N.D.	1.62424	N.D.	2.53491	2.41444	2.33418	1.22486	N.D.	8.13987	4.27938	1.37537	N.D.	1.54677	1.55687	N.D.	1.47011	1.33351	N.D.	N.D.	N.D.	N.D.
Diuron	XMTQQYYKAHVGBJ-UHFFFAOYSA-N	CN(C)C(=O)NC1=CC=C(Cl)C(Cl)=C1	pesticides/biocides	pos	ng/L	N.D.	N.D.	N.D.	2.6516	N.D.	N.D.	N.D.	N.D.	N.D.	N.D.	N.D.	N.D.	N.D.	N.D.	N.D.	N.D.	N.D.	N.D.	N.D.	2.07868	N.D.	N.D.	N.D.
Epoxiconazole	ZMYFCFLJBGAQRS-UHFFFAOYSA-N	FC1=CC=C(C=C1)C1(CN2C=NC=N2)OC1C1=C(Cl)C=CC=C1	pesticides/biocides	pos	ng/L	N.D.	N.D.	N.D.	N.D.	N.D.	N.D.	N.D.	N.D.	N.D.	N.D.	N.D.	N.D.	N.D.	N.D.	N.D.	N.D.	N.D.	N.D.	N.D.	1.55398	2.60899	N.D.	N.D.
Ethofumesate	IRCMYGHHKLLGHV-UHFFFAOYSA-N	CCOC1OC2=CC=C(OS(C)(=O)=O)C=C2C1(C)C	pesticides/biocides	pos	ng/L	N.D.	N.D.	N.D.	9.02542	24.3797	N.D.	10.4504	7.24018	N.D.	N.D.	9.68218	N.D.	N.D.	10.8396	N.D.	N.D.	8.16766	N.D.	N.D.	12.836	N.D.	N.D.	N.D.
Etofenprox	YREQHYQNNWYQCJ-UHFFFAOYSA-N	CCOC1=CC=C(C=C1)C(C)(C)COCC1=CC=CC(OC2=CC=CC=C2)=C1	pesticides/biocides	pos	ng/L	N.D.	N.D.	N.D.	N.D.	N.D.	N.D.	N.D.	N.D.	N.D.	N.D.	N.D.	N.D.	N.D.	N.D.	N.D.	2.6453	N.D.	N.D.	N.D.	N.D.	N.D.	N.D.	N.D.
Fenoxycarb	HJUFTIJOISQSKQ-UHFFFAOYSA-N	CCOC(=O)NCCOC1=CC=C(OC2=CC=CC=C2)C=C1	pesticides/biocides	pos	ng/L	N.D.	N.D.	N.D.	N.D.	N.D.	N.D.	N.D.	N.D.	N.D.	N.D.	N.D.	N.D.	N.D.	N.D.	N.D.	N.D.	N.D.	N.D.	N.D.	N.D.	N.D.	N.D.	N.D.
Fenuron	XXOYNJXVWVNOOJ-UHFFFAOYSA-N	CN(C)C(=O)NC1=CC=CC=C1	pesticides/biocides	pos	ng/L	267.861	348.062	N.D.	495.36	459.994	518.097	483.763	1377.96	297.125	466.424	689.948	932.109	505.394	444.298	344.808	821.258	813.701	N.D.	379.16	440.395	598.458	604.629	337.325
Flufenacet	IANUJLZYFUDJIH-UHFFFAOYSA-N	CC(C)N(C(=O)COC1=NN=C(S1)C(F)(F)F)C1=CC=C(F)C=C1	pesticides/biocides	pos	ng/L	N.D.	N.D.	N.D.	3.88173	4.12691	N.D.	3.46893	2.51536	N.D.	N.D.	N.D.	N.D.	2.44436	4.88328	N.D.	4.31158	5.76841	N.D.	2.8304	4.97354	5.18471	N.D.	N.D.
Flumioxazin	FOUWCSDKDDHKQP-UHFFFAOYSA-N	FC1=CC2=C(C=C1N1C(=O)C3=C(CCCC3)C1=O)N(CC#C)C(=O)CO2	pesticides/biocides	pos	ng/L	N.D.	N.D.	N.D.	N.D.	N.D.	N.D.	N.D.	N.D.	N.D.	N.D.	N.D.	106.136	N.D.	N.D.	N.D.	N.D.	N.D.	N.D.	108.567	N.D.	N.D.	N.D.	N.D.
Hexazinone	CAWXEEYDBZRFPE-UHFFFAOYSA-N	CN(C)C1=NC(=O)N(C2CCCCC2)C(=O)N1C	pesticides/biocides	pos	ng/L	N.D.	N.D.	N.D.	5.92292	N.D.	290.068	N.D.	N.D.	N.D.	N.D.	N.D.	N.D.	N.D.	N.D.	N.D.	N.D.	N.D.	N.D.	N.D.	N.D.	N.D.	N.D.	N.D.
Icaridin	QLHULAHOXSSASE-UHFFFAOYSA-N	CCC(C)OC(=O)N1CCCCC1CCO	pesticides/biocides	pos	ng/L	N.D.	N.D.	N.D.	30.2367	5.55015	N.D.	4.44036	N.D.	10.4369	N.D.	30.9842	N.D.	N.D.	5.6867	N.D.	10.2238	N.D.	N.D.	N.D.	N.D.	7.46227	N.D.	N.D.
Imazalil	PZBPKYOVPCNPJY-UHFFFAOYSA-N	ClC1=CC=C(C(CN2C=CN=C2)OCC=C)C(Cl)=C1	pesticides/biocides	pos	ng/L	N.D.	N.D.	N.D.	22.284	N.D.	N.D.	N.D.	N.D.	N.D.	N.D.	N.D.	N.D.	N.D.	N.D.	N.D.	N.D.	N.D.	N.D.	N.D.	N.D.	N.D.	N.D.	N.D.
Imidacloprid	YWTYJOPNNQFBPC-UHFFFAOYSA-N	[O-][N+](=O)\N=C1/NCCN1CC1=CN=C(Cl)C=C1	pesticides/biocides	pos	ng/L	46.6355	N.D.	N.D.	9.88615	6.22338	4.38444	2.35837	1.84711	3.30744	3.62466	8.8196	N.D.	3.66236	3.11296	2.87886	3.36176	2.55081	2.00863	2.72313	5.37216	4.49145	3.13321	N.D.
Imidacloprid-guanidine	UEQZFAGVRGWPDK-UHFFFAOYSA-N	NC1=NCCN1CC1=CN=C(Cl)C=C1	pesticides/biocides	pos	ng/L	9.15038	N.D.	N.D.	N.D.	N.D.	N.D.	N.D.	N.D.	N.D.	N.D.	N.D.	N.D.	N.D.	N.D.	N.D.	N.D.	N.D.	N.D.	N.D.	N.D.	N.D.	N.D.	N.D.
Imidacloprid-urea	ADWTYURAFSWNSU-UHFFFAOYSA-N	ClC1=NC=C(CN2CCNC2=O)C=C1	pesticides/biocides	pos	ng/L	7.91505	N.D.	N.D.	2.94597	2.46246	N.D.	2.61684	N.D.	2.79117	N.D.	N.D.	N.D.	N.D.	2.04533	6.29571	N.D.	N.D.	N.D.	N.D.	3.39315	4.2637	N.D.	N.D.
Isoproturon	PUIYMUZLKQOUOZ-UHFFFAOYSA-N	CC(C)C1=CC=C(NC(=O)N(C)C)C=C1	pesticides/biocides	pos	ng/L	N.D.	N.D.	N.D.	N.D.	N.D.	N.D.	N.D.	N.D.	N.D.	1.35536	N.D.	N.D.	N.D.	N.D.	N.D.	N.D.	N.D.	N.D.	N.D.	N.D.	N.D.	N.D.	N.D.
Isoxaben	PMHURSZHKKJGBM-UHFFFAOYSA-N	CCC(C)(CC)C1=NOC(NC(=O)C2=C(OC)C=CC=C2OC)=C1	pesticides/biocides	pos	ng/L	N.D.	N.D.	N.D.	5.4577	3.69364	2.9953	2.28132	2.60646	0.960963	1.36693	2.6322	2.51239	2.07169	2.36216	2.55344	3.61434	2.43846	2.34089	2.1525	4.20039	4.69375	1.44282	N.D.
Kresoxim-methyl	ZOTBXTZVPHCKPN-ZPHPHTNESA-N	CO\N=C(/C(=O)OC)C1=C(COC2=C(C)C=CC=C2)C=CC=C1	pesticides/biocides	pos	ng/L	N.D.	N.D.	N.D.	1.24728	N.D.	N.D.	1.33229	N.D.	N.D.	1.07352	1.64158	N.D.	2.0781	2.11521	N.D.	3.21293	N.D.	N.D.	N.D.	2.74431	3.69634	N.D.	N.D.
Lenacil	ZTMKADLOSYKWCA-UHFFFAOYSA-N	O=C1NC2=C(CCC2)C(=O)N1C1CCCCC1	pesticides/biocides	pos	ng/L	N.D.	N.D.	N.D.	40.5084	20.0444	21.4784	39.8291	20.8014	29.2669	11.0095	24.9679	27.1719	29.8609	45.4282	25.1219	41.3843	26.4043	33.2621	10.8805	47.0168	63.8225	10.2765	5.84375
MCPA	WHKUVVPPKQRRBV-UHFFFAOYSA-N	CC1=CC(Cl)=CC=C1OCC(O)=O	pesticides/biocides	neg	ng/L	N.D.	N.D.	N.D.	4	7	N.D.	N.D.	N.D.	N.D.	N.D.	N.D.	N.D.	N.D.	N.D.	5	N.D.	N.D.	N.D.	N.D.	N.D.	N.D.	N.D.	N.D.
Mecoprop	WNTGYJSOUMFZEP-UHFFFAOYSA-N	CC(OC1=CC=C(Cl)C=C1C)C(O)=O	pesticides/biocides	neg	ng/L	N.D.	N.D.	N.D.	5	3	N.D.	3	N.D.	N.D.	N.D.	N.D.	N.D.	5	26	N.D.	11	15	127	N.D.	21	34	N.D.	N.D.
Mepiquat	NNCAWEWCFVZOGF-UHFFFAOYSA-N	C[N+]1(C)CCCCC1	pesticides/biocides	pos	ng/L	N.D.	N.D.	N.D.	223.49	106.323	95.2057	143.656	112.233	94.1136	100.959	253.899	88.1483	95.1919	105.467	137.473	135.912	110.97	107.02	86.1397	190.859	187.557	119.802	86.5421
Metalaxyl	ZQEIXNIJLIKNTD-UHFFFAOYSA-N	COCC(=O)N(C(C)C(=O)OC)C1=C(C)C=CC=C1C	pesticides/biocides	pos	ng/L	15.8325	12.4168	5.14688	125.188	50.1464	32.7358	19.4342	12.4429	10.1951	15.0989	5.76323	18.5921	46.8189	28.9657	6.20846	18.1914	11.2439	2.65565	2.58577	6.54292	24.278	17.1711	8.74733
Methiocarb	YFBPRJGDJKVWAH-UHFFFAOYSA-N	CNC(=O)OC1=CC(C)=C(SC)C(C)=C1	pesticides/biocides	pos	ng/L	N.D.	N.D.	N.D.	N.D.	N.D.	N.D.	N.D.	N.D.	N.D.	N.D.	N.D.	N.D.	N.D.	2.89225	N.D.	N.D.	N.D.	N.D.	N.D.	N.D.	N.D.	N.D.	N.D.
Metolachlor OA	LNOOSYCKMKZOJB-UHFFFAOYSA-N	CCC1=C(N(C(C)COC)C(=O)C(O)=O)C(C)=CC=C1	pesticides/biocides	neg	ng/L	N.D.	N.D.	N.D.	9	7	N.D.	7	4	4	N.D.	6	4	4	10	5	N.D.	N.D.	N.D.	N.D.	8	13	4	3
Myclobutanil	HZJKXKUJVSEEFU-UHFFFAOYSA-N	CCCCC(CN1C=NC=N1)(C#N)C1=CC=C(Cl)C=C1	pesticides/biocides	pos	ng/L	N.D.	N.D.	N.D.	12.7018	11.6517	11.9944	16.8169	12.3352	10.2256	8.39147	8.21171	6.00369	11.1969	12.7843	10.8761	6.19241	17.411	20.6303	8.32193	44.6615	12.764	6.718	7.43148
Omethoate	PZXOQEXFMJCDPG-UHFFFAOYSA-N	CNC(=O)CSP(=O)(OC)OC	pesticides/biocides	pos	ng/L	121.213	N.D.	N.D.	N.D.	N.D.	N.D.	N.D.	N.D.	N.D.	N.D.	129.175	N.D.	N.D.	N.D.	86.8999	N.D.	N.D.	N.D.	N.D.	N.D.	87.6286	N.D.	N.D.
Oryzalin	UNAHYJYOSSSJHH-UHFFFAOYSA-N	CCCN(CCC)C1=C(C=C(C=C1[N+]([O-])=O)S(N)(=O)=O)[N+]([O-])=O	pesticides/biocides	pos	ng/L	N.D.	N.D.	N.D.	N.D.	N.D.	N.D.	N.D.	N.D.	N.D.	N.D.	N.D.	N.D.	N.D.	N.D.	N.D.	N.D.	N.D.	N.D.	54.603	N.D.	N.D.	N.D.	N.D.
Pendimethalin	CHIFOSRWCNZCFN-UHFFFAOYSA-N	CCC(CC)NC1=C(C(C)=C(C)C=C1[N+]([O-])=O)[N+]([O-])=O	pesticides/biocides	pos	ng/L	N.D.	N.D.	4.44682	N.D.	N.D.	N.D.	N.D.	N.D.	N.D.	N.D.	N.D.	N.D.	N.D.	N.D.	N.D.	16.8387	N.D.	N.D.	N.D.	N.D.	N.D.	N.D.	N.D.
Picolinafen	CWKFPEBMTGKLKX-UHFFFAOYSA-N	FC1=CC=C(NC(=O)C2=NC(OC3=CC=CC(=C3)C(F)(F)F)=CC=C2)C=C1	pesticides/biocides	pos	ng/L	N.D.	N.D.	N.D.	N.D.	N.D.	N.D.	N.D.	N.D.	N.D.	N.D.	N.D.	N.D.	N.D.	N.D.	N.D.	N.D.	N.D.	N.D.	N.D.	N.D.	N.D.	N.D.	23.1045
Pirimicarb	YFGYUFNIOHWBOB-UHFFFAOYSA-N	CN(C)C(=O)OC1=C(C)C(C)=NC(=N1)N(C)C	pesticides/biocides	pos	ng/L	N.D.	N.D.	N.D.	2.11592	N.D.	N.D.	1.22914	N.D.	N.D.	2.14526	N.D.	N.D.	N.D.	N.D.	N.D.	N.D.	N.D.	N.D.	N.D.	2.32052	N.D.	N.D.	N.D.
Propamocarb	WZZLDXDUQPOXNW-UHFFFAOYSA-N	CCCOC(=O)NCCCN(C)C	pesticides/biocides	pos	ng/L	N.D.	N.D.	N.D.	3.33493	N.D.	N.D.	N.D.	N.D.	N.D.	N.D.	N.D.	N.D.	N.D.	N.D.	N.D.	N.D.	N.D.	N.D.	N.D.	N.D.	N.D.	N.D.	N.D.
Propiconazole	STJLVHWMYQXCPB-UHFFFAOYSA-N	CCCC1COC(CN2C=NC=N2)(O1)C1=C(Cl)C=C(Cl)C=C1	pesticides/biocides	pos	ng/L	N.D.	N.D.	N.D.	14.4483	3.48956	3.28412	2.63704	2.71827	3.34062	9.93911	3.97108	1.9844	4.8238	4.05075	2.44404	5.06443	3.00519	4.45202	3.42543	8.01715	3.85734	2.79848	2.08194
Prosulfocarb	NQLVQOSNDJXLKG-UHFFFAOYSA-N	CCCN(CCC)C(=O)SCC1=CC=CC=C1	pesticides/biocides	pos	ng/L	N.D.	N.D.	N.D.	2.55484	3.81183	2.95734	2.65799	2.23405	2.55248	2.451	2.39141	2.12346	3.41665	2.46946	2.70459	2.30135	3.58497	2.00787	3.25544	3.48248	2.75113	1.66884	1.8124
Prothioconazole-desthio	HHUQPWODPBDTLI-UHFFFAOYSA-N	OC(CN1C=NC=N1)(CC1=CC=CC=C1Cl)C1(Cl)CC1	pesticides/biocides	pos	ng/L	N.D.	N.D.	N.D.	2.25599	1.63409	2.242	1.57953	2.62309	N.D.	1.40641	N.D.	N.D.	1.51403	1.93522	2.31161	3.30793	2.36687	1.63656	N.D.	3.42371	3.98419	N.D.	N.D.
Simazine	ODCWYMIRDDJXKW-UHFFFAOYSA-N	CCNC1=NC(NCC)=NC(Cl)=N1	pesticides/biocides	pos	ng/L	N.D.	N.D.	N.D.	5.39851	5.74145	820.779	19.143	2.50515	2.3065	N.D.	3.11026	N.D.	610.927	782.336	3.63177	3.49147	3.72545	2.27575	2.58093	4.17415	7.09274	2.12315	N.D.
Simazine 2-Hydroxy	YQIXRXMOJFQVBV-UHFFFAOYSA-N	CCNC1=NC(NCC)=NC(O)=N1	pesticides/biocides	pos	ng/L	N.D.	N.D.	45.8988	N.D.	N.D.	N.D.	N.D.	N.D.	N.D.	N.D.	N.D.	N.D.	N.D.	N.D.	N.D.	N.D.	N.D.	N.D.	N.D.	N.D.	23.1595	N.D.	N.D.
Simetryn	MGLWZSOBALDPEK-UHFFFAOYSA-N	CCNC1=NC(SC)=NC(NCC)=N1	pesticides/biocides	pos	ng/L	N.D.	N.D.	N.D.	N.D.	N.D.	N.D.	N.D.	N.D.	N.D.	N.D.	N.D.	N.D.	N.D.	91.2845	N.D.	N.D.	N.D.	N.D.	N.D.	N.D.	N.D.	N.D.	N.D.
Spiroxamine	PUYXTUJWRLOUCW-UHFFFAOYSA-N	CCCN(CC)CC1COC2(CCC(CC2)C(C)(C)C)O1	pesticides/biocides	pos	ng/L	N.D.	N.D.	N.D.	2.06847	2.13251	N.D.	N.D.	N.D.	N.D.	N.D.	N.D.	N.D.	2.47766	N.D.	N.D.	N.D.	N.D.	N.D.	N.D.	N.D.	N.D.	N.D.	N.D.
Tebuconazole	PXMNMQRDXWABCY-UHFFFAOYSA-N	CC(C)(C)C(O)(CCC1=CC=C(Cl)C=C1)CN1C=NC=N1	pesticides/biocides	pos	ng/L	N.D.	N.D.	N.D.	3.07857	1.96433	N.D.	N.D.	N.D.	N.D.	1.96977	1.68728	1.54386	N.D.	N.D.	1.4236	1.57035	1.59221	N.D.	N.D.	1.70925	1.45415	N.D.	N.D.
Tepraloxydim	IOYNQIMAUDJVEI-ZFNPBRLTSA-N	[H]\C(Cl)=C(\[H])CON=C(CC)C1=C(O)CC(CC1=O)C1CCOCC1	pesticides/biocides	pos	ng/L	N.D.	N.D.	N.D.	N.D.	N.D.	N.D.	N.D.	N.D.	4.52421	N.D.	N.D.	N.D.	N.D.	N.D.	N.D.	N.D.	N.D.	N.D.	N.D.	N.D.	5.9477	N.D.	N.D.
Terbuthylazine	FZXISNSWEXTPMF-UHFFFAOYSA-N	CCNC1=NC(Cl)=NC(NC(C)(C)C)=N1	pesticides/biocides	pos	ng/L	N.D.	N.D.	N.D.	N.D.	2.39858	N.D.	1.9396	N.D.	N.D.	N.D.	N.D.	N.D.	N.D.	1.86662	N.D.	3.17447	N.D.	N.D.	N.D.	1.92264	3.05253	N.D.	N.D.
Terbutryn	IROINLKCQGIITA-UHFFFAOYSA-N	CCNC1=NC(NC(C)(C)C)=NC(SC)=N1	pesticides/biocides	pos	ng/L	N.D.	N.D.	N.D.	3.52454	N.D.	N.D.	2.11473	5.02549	1.78391	3.05207	N.D.	N.D.	4.41605	1.9029	N.D.	2.55236	1.77431	3.34048	N.D.	4.07755	3.15187	N.D.	2.89781
Thiacloprid	HOKKPVIRMVDYPB-GXDHUFHOSA-N	ClC1=CC=C(CN2CCS\C2=N\C#N)C=N1	pesticides/biocides	pos	ng/L	N.D.	N.D.	N.D.	N.D.	5.3004	N.D.	N.D.	N.D.	N.D.	N.D.	N.D.	N.D.	N.D.	246.587	N.D.	N.D.	N.D.	N.D.	N.D.	N.D.	2.55343	N.D.	N.D.
Triadimenol	BAZVSMNPJJMILC-UHFFFAOYSA-N	CC(C)(C)C(O)C(OC1=CC=C(Cl)C=C1)N1C=NC=N1	pesticides/biocides	pos	ng/L	N.D.	N.D.	N.D.	N.D.	N.D.	N.D.	N.D.	N.D.	N.D.	N.D.	N.D.	N.D.	N.D.	N.D.	N.D.	N.D.	5.76187	N.D.	N.D.	N.D.	N.D.	N.D.	N.D.
Warfarin	PJVWKTKQMONHTI-UHFFFAOYSA-N	CC(=O)CC(C1=CC=CC=C1)C1=C(O)C2=CC=CC=C2OC1=O	pesticides/biocides	pos	ng/L	N.D.	N.D.	N.D.	1.69172	1.76722	1.35813	1.88245	1.01324	1.12435	0.920364	0.824736	N.D.	1.34933	1.71841	1.23861	N.D.	1.30106	1.22138	0.912715	1.80865	3.03234	0.915237	0.959746
1,3-Diphenylguanidine	OWRCNXZUPFZXOS-UHFFFAOYSA-N	N=C(NC1=CC=CC=C1)NC1=CC=CC=C1	traffic related compounds	pos	ng/L	N.D.	15.7906	N.D.	5039.81	11529.2	6560.66	10765.3	9468.86	7292.83	5881.56	4507.81	5759.18	8110.33	7837.44	14196.5	10354.2	5384.43	7009.6	7362.64	12521	12823.3	3703.82	8987.35
1-Cyclohexyl-3-phenylurea	WPLYTRWMCWBZEN-UHFFFAOYSA-N	C1CCC(CC1)NC(=O)NC2=CC=CC=C2	traffic related compounds	pos	ng/L	15.1624	17.9416	24.9488	13560.3	7126.16	4984.57	7182.27	22631.6	19639	22070.5	6.27606	13747.3	16459.4	15991.8	13653.8	21509.4	14308.4	13466.8	16646.4	15898.3	20013.1	16085.3	6209.67
1H-Benzotriazole	QRUDEWIWKLJBPS-UHFFFAOYSA-N	N1N=NC2=CC=CC=C12	traffic related compounds	pos	ng/L	N.D.	N.D.	N.D.	32.8067	N.D.	23.17	34.7098	15.1921	N.D.	N.D.	12.7141	13.5675	21.3386	13.8071	28.451	23.5964	14.7837	N.D.	13.5675	39.5836	35.3237	18.7798	N.D.
2(4-morpholinyl)benzothiazole	VVUVJGRVEYHIHC-UHFFFAOYSA-N	C1CN(CCO1)C1=NC2=CC=CC=C2S1	traffic related compounds	pos	ng/L	N.D.	N.D.	N.D.	23.0826	10.5967	16.4619	17.8262	6.3177	N.D.	N.D.	7.70558	10.6508	19.6445	12.1983	11.3651	8.4859	17.0807	N.D.	10.6508	20.9395	14.8222	N.D.	N.D.
2-(Methylthio)benzothiazole	UTBVIMLZIRIFFR-UHFFFAOYSA-N	CSC1=NC2=CC=CC=C2S1	traffic related compounds	pos	ng/L	N.D.	N.D.	N.D.	354.401	85.2993	164.721	276.231	186.671	95.717	N.D.	90.032	180.37	119.46	216.466	266.601	498.893	128.243	72.3385	180.37	658.144	394.694	50.7969	49.0049
2-Benzothiazolesulfonic acid	ZCXGMSGCBDSEOY-UHFFFAOYSA-N	OS(=O)(=O)C1=NC2=CC=CC=C2S1	traffic related compounds	pos	ng/L	396.92	797.796	217.571	67325.9	75171.3	67155.1	50382.2	27584.3	20099.3	15624.4	27197.7	8295.57	40436.9	47621.5	52291.1	32787.6	31223.1	22260.5	17233.1	51439.4	40873	20670.8	25407.9
2-Hydroxybenzothiazole	YEDUAINPPJYDJZ-UHFFFAOYSA-N	O=C1NC2=CC=CC=C2S1	traffic related compounds	neg	ng/L	N.D.	N.D.	N.D.	1779	1494	1431	1626	575	1029	275	1146	748	998	1442	1351	2094	836	425	748	2421	1565	286	330
2-Morpholinothiobenzothiazole	MHKLKWCYGIBEQF-UHFFFAOYSA-N	C1CN(CCO1)SC1=NC2=CC=CC=C2S1	traffic related compounds	pos	ng/L	N.D.	N.D.	N.D.	N.D.	N.D.	N.D.	2.13575	N.D.	N.D.	N.D.	N.D.	N.D.	N.D.	2.02853	2.08516	N.D.	2.69098	2.3365	N.D.	N.D.	N.D.	N.D.	N.D.
3-Aminoacetophenon	CKQHAYFOPRIUOM-UHFFFAOYSA-N	CC(=O)C1=CC(N)=CC=C1	traffic related compounds	pos	ng/L	N.D.	N.D.	N.D.	N.D.	N.D.	N.D.	N.D.	N.D.	N.D.	N.D.	N.D.	N.D.	N.D.	N.D.	N.D.	72.0374	N.D.	N.D.	N.D.	74.0946	N.D.	N.D.	N.D.
3-Cyclohexyl-1,1-dimethylurea	PZWXYRDNQYUIIU-UHFFFAOYSA-N	CN(C)C(=O)NC1CCCCC1	traffic related compounds	pos	ng/L	104.319	148.59	98.328	512.799	237.249	266.254	352.672	1169.75	1459.92	813.833	40.8976	4805.95	3663.4	254.16	548.363	527.391	388.839	1296.7	425.242	518.693	1396.45	609.094	204.917
2-Ethylhexyl(hexyl)phthalate	BZGXQJVPKYXMDX-UHFFFAOYSA-N	CCCCCCOC(=O)C1=CC=CC=C1C(=O)OCC(CC)CCCC	traffic related compounds	pos	ng/L	577.094	645.549	412.402	202.595	302.358	301.952	540.972	387.459	451.899	287.441	70.4523	238.766	190.826	237.288	394.877	237.448	508.229	314.817	238.766	589.24	220.81	275.114	292.439
5-Chlorobenzotriazole	PZBQVZFITSVHAW-UHFFFAOYSA-N	ClC1=CC2=NNN=C2C=C1	traffic related compounds	pos	ng/L	N.D.	N.D.	N.D.	4.40776	N.D.	4.35417	4.56476	N.D.	N.D.	N.D.	N.D.	N.D.	N.D.	N.D.	N.D.	7.98514	N.D.	N.D.	N.D.	6.19423	5.65939	N.D.	N.D.
5-Methyl-1H-benzotriazole	LRUDIIUSNGCQKF-UHFFFAOYSA-N	CC1=CC=C2NN=NC2=C1	traffic related compounds	pos	ng/L	N.D.	N.D.	N.D.	1898.93	301.227	884.649	2446.67	639.248	302.264	279.348	262.452	338.477	666.839	682.98	1107.16	952.01	555.722	224.583	338.477	1283.77	1033.94	2363.47	246.598
6-PPD	ZZMVLMVFYMGSMY-UHFFFAOYSA-N	CC(C)CC(C)NC1=CC=C(C=C1)NC2=CC=CC=C2	traffic related compounds	pos	ng/L	N.D.	N.D.	N.D.	220.273	299.665	421.504	582.479	433.6	N.D.	309.707	517.865	270.195	N.D.	N.D.	N.D.	N.D.	N.D.	783.788	89.0289	N.D.	131.042	65.5747	154.47
6-PPDQ	UBMGKRIXKUIXFQ-UHFFFAOYNA-N	CC(C)CC(C)NC1=CC(=O)C(NC2=CC=CC=C2)=CC1=O	traffic related compounds	pos	ng/L	6.85736	6.04242	4.43008	295.701	199.598	229.168	359.77	293.237	219.312	173.724	331.432	349.913	194.67	171.26	237.793	351.145	316.647	314.183	202.063	252.578	427.535	109.98	141.69
Amidosulfobetaine-14	UTSXERRKRAEDOV-UHFFFAOYSA-O	CCCCCCCCCCCCCC(=O)NCCC[N+](C)(C)CCCS(O)(=O)=O	traffic related compounds	pos	ng/L	N.D.	N.D.	2.35227	12.7943	9.13986	9.31514	7.23166	11.0853	17.8663	14.7523	8.65096	6.11863	6.73472	11.3707	7.84735	71.0305	10.5819	7.15097	14.1174	13.6668	15.4916	6.72233	7.85157
Benzophenone-3	DXGLGDHPHMLXJC-UHFFFAOYSA-N	COC1=CC=C(C(=O)C2=CC=CC=C2)C(O)=C1	traffic related compounds	pos	ng/L	N.D.	N.D.	N.D.	15.121	5.40956	7.73622	7.11211	4.09028	9.83754	N.D.	7.60721	N.D.	8.09464	7.53092	7.39336	14.513	7.34098	5.11599	N.D.	9.6646	10.6382	4.60953	N.D.
Benzothiazole	IOJUPLGTWVMSFF-UHFFFAOYSA-N	S1C=NC2=CC=CC=C12	traffic related compounds	pos	ng/L	13.9519	10.5691	11.8568	591.484	593.024	645.68	1292.45	443.308	725.21	134.765	319.297	292.489	438.954	571.022	1019.6	854.455	244.297	210.646	256.733	1845.34	739.571	155.626	210.04
beta-Butoxyethylphthalate	CMCJNODIWQEOAI-UHFFFAOYSA-N	CCCCOCCOC(=O)C1=CC=CC=C1C(=O)OCCOCCCC	traffic related compounds	pos	ng/L	101.873	55.3199	281.857	202.027	177.377	178.395	244.755	133.389	154.231	151.803	6.24466	170.633	276.087	203.445	218.431	133.908	235.588	170.991	170.633	177.796	124.518	173.483	168.165
Bisphenol S	VPWNQTHUCYMVMZ-UHFFFAOYSA-N	OC1=CC=C(C=C1)S(=O)(=O)C1=CC=C(O)C=C1	traffic related compounds	pos	ng/L	N.D.	18.9836	N.D.	198.917	30.0284	30.7402	58.6835	26.414	68.1964	22.8817	63.6019	33.9746	91.6608	91.2947	32.6292	38.7593	43.1205	77.0926	33.9746	139.967	151.07	17.6617	14.0471
Cyclohexylamine	PAFZNILMFXTMIY-UHFFFAOYSA-N	NC1CCCCC1	traffic related compounds	pos	ng/L	86.2587	283.491	166.499	1551.28	1733.55	3050.34	2907.18	1348.18	528.221	260.992	3123.83	4541.24	1646.28	2406.7	3634.2	2610.13	1940.04	423.986	4541.24	6720.38	1382.37	150.829	974.563
Denatonium	ZFQMTVNLDNXRNQ-UHFFFAOYSA-O	CC[N+](CC)(CC(=O)NC1=C(C)C=CC=C1C)CC1=CC=CC=C1	traffic related compounds	pos	ng/L	N.D.	N.D.	N.D.	6034.93	806.314	378.286	361.442	576.281	331.677	339.61	258.835	398.864	56180.3	9471.23	22.2779	499.866	489.838	251.193	554.015	510.669	463.779	526.908	444.408
Dicyclohexyl sulfosuccinate	QPSVFNQMURAADJ-UHFFFAOYSA-N	OS(=O)(=O)C(CC(=O)OC1CCCCC1)C(=O)OC1CCCCC1	traffic related compounds	neg	ng/L	N.D.	N.D.	N.D.	179	12	5	6	N.D.	6	N.D.	12	11	7	20	5	17	6	14	N.D.	14	9	N.D.	N.D.
Dicyclohexylphthalate	VOWAEIGWURALJQ-UHFFFAOYSA-N	O=C(OC1CCCCC1)C1=CC=CC=C1C(=O)OC1CCCCC1	traffic related compounds	pos	ng/L	N.D.	N.D.	N.D.	59.2934	119.955	84.438	57.5182	45.4529	135.337	133.443	52.0181	92.7161	58.1733	131.74	90.9183	421.383	156.751	68.7359	85.2291	114.615	82.1628	113.782	175.822
Dicyclohexylurea	ADFXKUOMJKEIND-UHFFFAOYSA-N	C1CCC(CC1)NC(=O)NC2CCCCC2	traffic related compounds	pos	ng/L	5.00995	6.11381	6.11677	4.58611	7.14963	5.42913	7.93864	8.01422	8.69716	N.D.	2.91819	5.27494	7.68074	3.91906	6.91258	5.10178	3.96084	7.56664	5.27494	13.5705	5.80906	4.88095	3.75852
Di-n-butyl phosphate	JYFHYPJRHGVZDY-UHFFFAOYSA-N	CCCCOP(O)(=O)OCCCC	traffic related compounds	pos	ng/L	42.7221	111.902	N.D.	4664.73	5677.45	1851.19	5344.97	1649.62	511.184	1396.05	1068.71	997.419	1790.8	2540.78	4567.95	1916.12	1088.48	5473.2	997.419	5773.6	2409.78	472.48	1189.59
DINCH	HORIEOQXBKUKGQ-UHFFFAOYSA-N	CC(C)CCCCCCOC(=O)C1CCCCC1C(=O)OCCCCCCC(C)C	traffic related compounds	pos	ng/L	685.619	206.294	122.021	252.233	276.534	262.419	235.104	761.196	394.093	270.146	340.866	207.556	3314.14	274.414	832.342	447.841	229.513	215.11	264.579	241.257	342.163	370.107	417.543
Diphenylphosphate	ASMQGLCHMVWBQR-UHFFFAOYSA-N	OP(=O)(OC1=CC=CC=C1)OC1=CC=CC=C1	traffic related compounds	pos	ng/L	N.D.	N.D.	N.D.	83.7544	105.157	58.3904	76.0825	109.187	19.5575	41.8306	41.5815	42.0174	43.5771	69.8252	2864.49	36.428	56.6857	35.8196	42.0174	49.4629	36.0654	22.105	38.0974
Hexa(methoxymethyl)melamine	BNCADMBVWNPPIZ-UHFFFAOYSA-N	COCN(COC)C1=NC(=NC(=N1)N(COC)COC)N(COC)COC	traffic related compounds	pos	ng/L	N.D.	N.D.	N.D.	8418.57	4854.2	2684.32	7446.47	1959.49	3191.39	1231.45	5926.54	1951.39	2176.41	3897.4	2541.34	4411.18	1774.72	2445.26	1951.39	3454.96	4180.2	1109.8	1158.51
Isophorone	HJOVHMDZYOCNQW-UHFFFAOYSA-N	CC1=CC(=O)CC(C)(C)C1	traffic related compounds	pos	ng/L	N.D.	N.D.	N.D.	N.D.	N.D.	12964.7	N.D.	N.D.	N.D.	N.D.	N.D.	N.D.	10738.7	10799.5	N.D.	N.D.	N.D.	N.D.	N.D.	N.D.	N.D.	N.D.	N.D.
Lauramidopropylbetaine	MRUAUOIMASANKQ-UHFFFAOYSA-O	CCCCCCCCCCCC(=O)NCCC[N+](C)(C)CC(O)=O	traffic related compounds	pos	ng/L	786.857	1066.49	515.483	72209.9	53952.7	22743	27165	16102.9	24427.9	23367.4	22660.7	8379.68	24585.1	49185.4	55054.4	37019.9	38822.9	19370.9	17282.1	21623	18346.3	17632.3	8405.01
Lauric isopropanolamide	MMBILEWCGWTAOV-UHFFFAOYSA-N	CCCCCCCCCCCC(=O)NCC(C)O	traffic related compounds	pos	ng/L	N.D.	N.D.	N.D.	N.D.	3.52132	3.19125	3.94982	4.09009	3.22864	2.44983	4.81591	4.92682	2.92797	4.88661	2.6061	2.32412	4.72145	2.44722	2.14944	2.41303	2.04666	2.03255	N.D.
N,N-Dimethyldecylamine	YWWNNLPSZSEZNZ-UHFFFAOYSA-N	CCCCCCCCCCN(C)C	traffic related compounds	pos	ng/L	N.D.	N.D.	N.D.	N.D.	N.D.	N.D.	N.D.	N.D.	N.D.	N.D.	N.D.	N.D.	N.D.	N.D.	N.D.	N.D.	61.3274	N.D.	N.D.	N.D.	62.9586	N.D.	N.D.
N,N-Dimethyldodecylamine	YWFWDNVOPHGWMX-UHFFFAOYSA-N	CCCCCCCCCCCCN(C)C	traffic related compounds	pos	ng/L	N.D.	N.D.	N.D.	14.7544	30.3318	26.2671	13.1541	N.D.	22.7341	N.D.	N.D.	N.D.	17.552	12.7998	11.6989	N.D.	17.2928	10.4168	N.D.	14.5816	N.D.	N.D.	N.D.
N,N-Dimethyltetradecylamine-N-oxide	ONHFWHCMZAJCFB-UHFFFAOYSA-N	CCCCCCCCCCCCCC[N+](C)(C)[O-]	traffic related compounds	pos	ng/L	N.D.	N.D.	N.D.	49.28	60.8729	69.1511	42.6272	18.3539	89.0594	11.914	35.9717	11.7888	35.0479	18.9759	18.1989	24.7282	43.8597	17.2808	15.989	18.0112	13.8735	15.1925	2.909
N-Butylbenzenesulfonamide	IPRJXAGUEGOFGG-UHFFFAOYSA-N	CCCCNS(=O)(=O)C1=CC=CC=C1	traffic related compounds	pos	ng/L	N.D.	N.D.	N.D.	263.191	200.607	259.474	427.22	140.194	160.578	180.586	110.244	238.962	207.126	272.607	349.288	255.034	287.043	166.443	79.5836	264.605	354.402	86.4566	112.261
N-Cyclohexyl-2-benzothiazole-amine	UPWPIFMHSFSVLE-UHFFFAOYSA-N	C1CCC(CC1)NC1=NC2=CC=CC=C2S1	traffic related compounds	pos	ng/L	N.D.	N.D.	N.D.	100.314	104.075	111.645	80.2555	99.8276	71.3272	68.5528	100.591	75.1129	70.1053	86.736	87.8365	106.564	88.8848	90.1467	75.1129	94.8025	109.127	50.1259	62.1372
N-Ethyl-o-toluenesulfonamide	NATWUQFQFMZVMT-UHFFFAOYSA-N	CCNS(=O)(=O)C1=CC=CC=C1C	traffic related compounds	pos	ng/L	N.D.	N.D.	N.D.	15.8973	11.1374	N.D.	N.D.	N.D.	N.D.	N.D.	N.D.	N.D.	N.D.	N.D.	N.D.	4.22955	N.D.	N.D.	N.D.	4.22312	N.D.	N.D.	7.39683
N-Methyl-dicyclohexylamine	GSCCALZHGUWNJW-UHFFFAOYSA-N	CN(C1CCCCC1)C2CCCCC2	traffic related compounds	pos	ng/L	10.9943	5.86143	4.13596	337.209	593.929	329.895	208.053	491.562	298.619	1163.61	N.D.	692.137	593.527	746.322	431.821	632.892	318.439	177.651	692.137	455.97	749.128	1131.44	411.22
N-Methyldodecylamine	OMEMQVZNTDHENJ-UHFFFAOYSA-N	CCCCCCCCCCCCNC	traffic related compounds	pos	ng/L	N.D.	N.D.	N.D.	33.089	51.7933	49.5346	22.6898	13.8589	40.6265	5.10743	14.4356	12.821	25.8652	19.6425	22.0777	16.7031	29.5151	16.9535	9.49424	29.9134	18.6947	12.2985	6.83998
Octocrylene	FMJSMJQBSVNSBF-UHFFFAOYSA-N	CCCCC(CC)COC(=O)C(C#N)=C(C1=CC=CC=C1)C1=CC=CC=C1	traffic related compounds	pos	ng/L	11.3947	11.0763	N.D.	17.3607	N.D.	19.1203	44.4142	39.9742	19.6314	17.4301	14.4637	17.0341	22.2752	18.3187	N.D.	25.5025	31.9424	18.5333	19.7996	29.1147	29.3787	N.D.	10.9672
Perfluorodecanoic acid	PCIUEQPBYFRTEM-UHFFFAOYSA-N	OC(=O)C(F)(F)C(F)(F)C(F)(F)C(F)(F)C(F)(F)C(F)(F)C(F)(F)C(F)(F)C(F)(F)F	traffic related compounds	neg	ng/L	N.D.	N.D.	N.D.	N.D.	N.D.	N.D.	N.D.	N.D.	3	4	N.D.	N.D.	3	4	3	5	N.D.	N.D.	N.D.	6	9	N.D.	N.D.
Phenylbenzimidazole sulfonic acid	UVCJGUGAGLDPAA-UHFFFAOYSA-N	OS(=O)(=O)C1=CC=C2NC(=NC2=C1)C1=CC=CC=C1	traffic related compounds	neg	ng/L	30.8251	30.7928	30.9218	N.D.	N.D.	30.8089	N.D.	N.D.	N.D.	N.D.	N.D.	N.D.	30.7283	N.D.	N.D.	N.D.	N.D.	N.D.	30.7444	N.D.	N.D.	N.D.	N.D.
Quinoline	SMWDFEZZVXVKRB-UHFFFAOYSA-N	C1=CC=C2N=CC=CC2=C1	traffic related compounds	pos	ng/L	N.D.	N.D.	N.D.	N.D.	53.0439	43.7432	57.8494	75.7565	N.D.	N.D.	N.D.	N.D.	N.D.	55.152	N.D.	99.6517	N.D.	N.D.	59.368	54.3782	74.7481	45.5143	N.D.
TDCPP	ASLWPAWFJZFCKF-UHFFFAOYSA-N	ClCC(CCl)OP(=O)(OC(CCl)CCl)OC(CCl)CCl	traffic related compounds	pos	ng/L	N.D.	N.D.	N.D.	N.D.	N.D.	N.D.	127.84	N.D.	N.D.	67.7277	111.314	N.D.	N.D.	N.D.	N.D.	N.D.	149.739	92.0549	N.D.	N.D.	351.594	43.643	N.D.
Tetraethyleneglycol monobutyl ether	ZNYRFEPBTVGZDN-UHFFFAOYSA-N	COCCOCCOCCOCCO	traffic related compounds	pos	ng/L	627.648	789.946	539.344	8099.87	5669.91	3338.99	4955.21	3205.82	4082.37	5526.97	2949.42	3780.8	9291.02	6336.95	4955.21	5002.86	20059.1	4671.06	2226.8	5765.2	6765.77	2729.37	2789.18
Tetraglyme	ZUHZGEOKBKGPSW-UHFFFAOYSA-N	COCCOCCOCCOCCOC	traffic related compounds	pos	ng/L	8.69665	58.4255	111.146	626.11	683.543	178.108	208.476	225.423	172.549	465.341	210.139	40.2736	145.916	186.054	87.1209	393.515	152.758	185.237	40.2736	122.25	150.679	221.464	335.415
Tetrapropylammonium	OSBSFAARYOCBHB-UHFFFAOYSA-N	CCC[N+](CCC)(CCC)CCC	traffic related compounds	pos	ng/L	N.D.	N.D.	N.D.	N.D.	N.D.	N.D.	4.17015	N.D.	N.D.	N.D.	N.D.	N.D.	N.D.	N.D.	N.D.	N.D.	N.D.	N.D.	N.D.	N.D.	N.D.	2.16454	N.D.
Tri(butoxyethyl)phosphate	WTLBZVNBAKMVDP-UHFFFAOYSA-N	CCCCOCCOP(=O)(OCCOCCCC)OCCOCCCC	traffic related compounds	pos	ng/L	24.1547	12.0326	3.53658	2360.84	349.668	256.227	303.454	494.725	769.918	549.564	744.932	930.307	1047.51	2259.24	300.601	568.093	846.351	424.94	930.307	774.251	886.774	3538.55	691.071
Tributylamine	IMFACGCPASFAPR-UHFFFAOYSA-N	CCCCN(CCCC)CCCC	traffic related compounds	pos	ng/L	N.D.	N.D.	N.D.	487.23	60.4203	20.0943	69.6047	33.0597	28.5982	36.6304	36.4712	43.5387	40.9102	42.0502	74.183	128.272	24.3186	88.0655	29.5476	69.8084	97.7727	37.8773	44.7527
Tricresylphosphate	BOSMZFBHAYFUBJ-UHFFFAOYSA-N	CC1=CC=C(OP(=O)(OC2=CC=C(C)C=C2)OC2=CC=C(C)C=C2)C=C1	traffic related compounds	pos	ng/L	N.D.	N.D.	N.D.	N.D.	N.D.	N.D.	N.D.	N.D.	N.D.	N.D.	N.D.	2.13085	N.D.	N.D.	N.D.	N.D.	N.D.	N.D.	N.D.	N.D.	N.D.	N.D.	3.50541
Triethylcitrate	DOOTYTYQINUNNV-UHFFFAOYSA-N	CCOC(=O)CC(O)(CC(=O)OCC)C(=O)OCC	traffic related compounds	pos	ng/L	92.6206	N.D.	N.D.	N.D.	N.D.	N.D.	N.D.	1670.89	N.D.	N.D.	N.D.	N.D.	N.D.	N.D.	N.D.	1516.03	N.D.	N.D.	N.D.	N.D.	N.D.	N.D.	797.844
Triethylphosphate	DQWPFSLDHJDLRL-UHFFFAOYSA-N	CCOP(=O)(OCC)OCC	traffic related compounds	pos	ng/L	1.83666	3.64691	N.D.	137.877	149.711	2472.88	99.774	50.6352	51.6252	27.5128	54.9123	41.5671	6172.61	2398.87	40.1694	184.871	18.4122	22.7139	41.5671	93.6109	54.9522	50.835	122.312
Tri-isobutylphosphate	HRKAMJBPFPHCSD-UHFFFAOYSA-N	CC(C)COP(=O)(OCC(C)C)OCC(C)C	traffic related compounds	pos	ng/L	N.D.	N.D.	N.D.	211.394	216.987	173.799	93.9001	550.467	311.117	N.D.	142.2	679.664	508.175	247.931	227.212	346.607	218.115	N.D.	679.664	144.827	275.239	117.578	168.266
Triphenylphosphate	XZZNDPSIHUTMOC-UHFFFAOYSA-N	O=P(OC1=CC=CC=C1)(OC1=CC=CC=C1)OC1=CC=CC=C1	traffic related compounds	pos	ng/L	N.D.	N.D.	N.D.	101.681	104.878	140.058	110.173	99.1358	84.1871	124.963	68.5277	63.8496	108.842	97.3594	98.57	118.941	140.456	102.751	181.202	115.347	101.119	106.869	113.655
Tris(1-chloro-2-propyl)phosphate	KVMPUXDNESXNOH-UHFFFAOYSA-N	CC(CCl)OP(=O)(OC(C)CCl)OC(C)CCl	traffic related compounds	pos	ng/L	109.54	193.474	131.596	1074.38	513.831	599.087	729.364	537.401	371.615	420.619	1322.38	406.39	533.286	620.996	432.233	655.765	789.751	471.148	406.39	857.037	1027.63	619.372	674.574
Tris(2-chloroethyl)phosphate	HQUQLFOMPYWACS-UHFFFAOYSA-N	ClCCOP(=O)(OCCCl)OCCCl	traffic related compounds	pos	ng/L	1.50323	17.0544	N.D.	85.6954	59.201	3452.97	77.0122	40.8276	27.4256	45.0908	48.7412	82.1126	7695.17	5485.17	38.4366	36.6998	180.158	69.3871	82.1126	154.888	54.7152	35.8619	97.9563
Tris(2-ethylhexl)phosphate	GTVWRXDRKAHEAD-UHFFFAOYSA-N	CCCCC(CC)COP(=O)(OCC(CC)CCCC)OCC(CC)CCCC	traffic related compounds	pos	ng/L	N.D.	N.D.	N.D.	17.8194	5.5928	5.16127	41.0165	N.D.	N.D.	N.D.	N.D.	N.D.	N.D.	N.D.	N.D.	81.6841	6.10083	N.D.	N.D.	N.D.	N.D.	22.539	33.1456

## Sheet: Table_S4_toxic_units_algae
compound_name	InChIKey	SMILES	unit	ref_1	ref_2	ref_3	road_3	road_1	road_4	road_20	road_19	road_16	road_2	road_22	road_15	road_13	road_8	road_14	road_7	road_11	road_10	road_21	road_17	road_18	road_6	road_5
				Snow1	Snow2	Snow3	Snow4	Snow5	Snow6	Snow7	Snow8	Snow9	Snow10	Snow11	Snow12	Snow13	Snow14	Snow15	Snow16	Snow17	Snow18	Snow19	Snow20	Snow21	Snow22	Snow23
10,11-Dihydro-10,11-dihydroxycarbamazepine	PRGQOPPDPVELEG-UHFFFAOYSA-N	NC(=O)N1C2=CC=CC=C2C(O)C(O)C2=CC=CC=C12	TU	N.D.	N.D.	N.D.	N.D.	N.D.	N.D.	N.D.	9.13442e-08	N.D.	N.D.	N.D.	N.D.	N.D.	N.D.	N.D.	N.D.	N.D.	N.D.	N.D.	N.D.	4.41533e-08	N.D.	N.D.
10,11-Dihydro-10-hydroxycarbamazepine	BMPDWHIDQYTSHX-UHFFFAOYSA-N	NC(=O)N1C2=CC=CC=C2C(O)CC2=C1C=CC=C2	TU	N.D.	N.D.	N.D.	0.00076705	7.11686e-06	2.86993e-06	2.34489e-06	4.67732e-06	4.50173e-06	1.45978e-06	3.11476e-06	2.00507e-06	0.00071958	0.000364425	3.87775e-06	5.42758e-06	4.20731e-06	1.17457e-06	2.93914e-06	3.89963e-06	5.24417e-06	N.D.	N.D.
1H-Benzotriazole	QRUDEWIWKLJBPS-UHFFFAOYSA-N	N1N=NC2=CC=CC=C12	TU	N.D.	N.D.	N.D.	6.0534e-07	N.D.	4.27526e-07	6.40455e-07	2.80319e-07	N.D.	N.D.	2.34598e-07	2.50344e-07	3.93733e-07	2.54764e-07	5.24969e-07	4.35394e-07	2.72785e-07	N.D.	2.50344e-07	7.30385e-07	6.51783e-07	N.D.	N.D.
2(4-morpholinyl)benzothiazole	VVUVJGRVEYHIHC-UHFFFAOYSA-N	C1CN(CCO1)C1=NC2=CC=CC=C2S1	TU	N.D.	N.D.	N.D.	7.86637e-07	3.61125e-07	5.61006e-07	6.07502e-07	2.15302e-07	N.D.	N.D.	2.62599e-07	3.62971e-07	6.69466e-07	4.15708e-07	3.87314e-07	2.89192e-07	5.82096e-07	N.D.	3.62971e-07	7.136e-07	5.05127e-07	1.08251e-05	8.25973e-06
2-(Methylthio)benzothiazole	UTBVIMLZIRIFFR-UHFFFAOYSA-N	CSC1=NC2=CC=CC=C2S1	TU	N.D.	N.D.	N.D.	1.52433e-05	3.66884e-06	7.08488e-06	1.18811e-05	8.029e-06	4.11693e-06	N.D.	3.87241e-06	7.75798e-06	5.13813e-06	9.31053e-06	1.14669e-05	2.14581e-05	5.5159e-06	3.11138e-06	7.75798e-06	2.83077e-05	1.69763e-05	N.D.	N.D.
2,4-Dichlorophenoxyacetic acid	OVSKIKFHRZPJSS-UHFFFAOYSA-N	OC(=O)COC1=C(Cl)C=C(Cl)C=C1	TU	N.D.	N.D.	N.D.	7.88955e-05	4.93097e-05	N.D.	2.95858e-05	N.D.	N.D.	N.D.	N.D.	N.D.	N.D.	N.D.	N.D.	N.D.	N.D.	N.D.	N.D.	2.95858e-05	N.D.	N.D.	N.D.
2,4-Dinitrophenol	UFBJCMHMOXMLKC-UHFFFAOYSA-N	OC1=C(C=C(C=C1)[N+]([O-])=O)[N+]([O-])=O	TU	1.12892e-06	1.00688e-06	8.64489e-07	1.38649e-05	3.55966e-07	1.40403e-05	7.73463e-06	6.05905e-06	1.6527e-06	1.30589e-05	3.33082e-06	8.51776e-07	1.1274e-05	7.69395e-06	6.5752e-06	1.17494e-05	3.45796e-06	1.00052e-05	3.17827e-06	8.02449e-06	1.92984e-06	N.D.	N.D.
2-Amino-3-methyl-imidazo[4,5-f]quinoline (IQ)	ARZWATDYIYAUTA-UHFFFAOYSA-N	CN1C(N)=NC2=C1C=CC1=NC=CC=C21	TU	2.16775e-06	N.D.	N.D.	1.01947e-05	1.07659e-05	4.82233e-06	6.79953e-06	8.81405e-06	6.59144e-06	3.748e-06	4.44496e-06	4.97536e-06	7.40743e-06	5.82638e-06	6.04996e-06	8.12805e-06	6.68181e-06	5.6099e-06	6.04102e-06	8.8667e-06	9.18466e-06	N.D.	N.D.
2-Amino-9H-pyrido[2,3-b]indole (AalphaC)	FJTNLJLPLJDTRM-UHFFFAOYSA-N	NC1=NC2=C(C=C1)C1=CC=CC=C1N2	TU	N.D.	N.D.	N.D.	N.D.	N.D.	N.D.	1.64563e-07	1.00802e-07	N.D.	N.D.	N.D.	N.D.	8.56902e-08	N.D.	N.D.	N.D.	N.D.	8.39794e-08	N.D.	N.D.	N.D.	N.D.	N.D.
2-Aminobenzimidazole	JWYUFVNJZUSCSM-UHFFFAOYSA-N	NC1=NC2=CC=CC=C2N1	TU	N.D.	N.D.	N.D.	2.92667e-08	3.24173e-08	3.81135e-08	3.20707e-08	3.45889e-08	N.D.	N.D.	N.D.	N.D.	2.90977e-08	3.21204e-08	3.0429e-08	3.82041e-08	2.89331e-08	2.88194e-08	N.D.	3.16768e-08	3.60086e-08	N.D.	N.D.
2-Benzothiazolesulfonic acid	ZCXGMSGCBDSEOY-UHFFFAOYSA-N	OS(=O)(=O)C1=NC2=CC=CC=C2S1	TU	1.78846e-08	3.59475e-08	9.80343e-09	3.0336e-06	3.38711e-06	3.02591e-06	2.27015e-06	1.24291e-06	9.05646e-07	7.0401e-07	1.22549e-06	3.73786e-07	1.82203e-06	2.14576e-06	2.35616e-06	1.47736e-06	1.40687e-06	1.00302e-06	7.76499e-07	2.31778e-06	1.84168e-06	9.31397e-07	1.14484e-06
2-Ethylhexyl(hexyl)phthalate	BZGXQJVPKYXMDX-UHFFFAOYSA-N	CCCCCCOC(=O)C1=CC=CC=C1C(=O)OCC(CC)CCCC	TU	2.2353e-06	2.50045e-06	1.59739e-06	7.84723e-07	1.17114e-06	1.16957e-06	2.09538e-06	1.50077e-06	1.75037e-06	1.11337e-06	2.72888e-07	9.24827e-07	7.39141e-07	9.19103e-07	1.5295e-06	9.19723e-07	1.96856e-06	1.2194e-06	9.24827e-07	2.28234e-06	8.55279e-07	1.06562e-06	1.13272e-06
2-Hydroxybenzothiazole	YEDUAINPPJYDJZ-UHFFFAOYSA-N	O=C1NC2=CC=CC=C2S1	TU	N.D.	N.D.	N.D.	9.32327e-06	7.82966e-06	7.49949e-06	8.52144e-06	3.01342e-06	5.39272e-06	1.4412e-06	6.00588e-06	3.92007e-06	5.23026e-06	7.55714e-06	7.08024e-06	1.09741e-05	4.38126e-06	2.22731e-06	3.92007e-06	1.26878e-05	8.20175e-06	2.07853e-05	1.71593e-05
2-Hydroxycarbamazepine	VPZIYMMSJFWLSP-UHFFFAOYSA-N	NC(=O)N1C2=CC=CC=C2C=CC2=CC(O)=CC=C12	TU	N.D.	N.D.	N.D.	N.D.	N.D.	5.85652e-06	N.D.	1.04186e-07	N.D.	N.D.	N.D.	N.D.	3.13676e-06	6.04398e-06	N.D.	N.D.	N.D.	N.D.	N.D.	N.D.	N.D.	N.D.	N.D.
2-Hydroxyquinoline	LISFMEBWQUVKPJ-UHFFFAOYSA-N	OC1=NC2=CC=CC=C2C=C1	TU	1.65373e-07	2.42692e-07	2.80654e-07	9.49505e-07	1.3724e-06	7.92019e-07	1.17825e-06	4.46884e-06	6.82958e-07	5.88227e-07	6.23109e-07	1.16071e-06	9.6734e-07	9.16494e-07	8.12151e-07	1.39356e-06	6.65262e-07	5.61719e-07	7.30675e-07	1.18459e-06	1.10974e-06	N.D.	N.D.
2-Morpholinothiobenzothiazole	MHKLKWCYGIBEQF-UHFFFAOYSA-N	C1CN(CCO1)SC1=NC2=CC=CC=C2S1	TU	N.D.	N.D.	N.D.	N.D.	N.D.	N.D.	7.35593e-08	N.D.	N.D.	N.D.	N.D.	N.D.	N.D.	6.98665e-08	7.18167e-08	N.D.	9.26825e-08	8.04733e-08	N.D.	N.D.	N.D.	N.D.	N.D.
2-Octyl-4-isothiazolin-3-one	JPMIIZHYYWMHDT-UHFFFAOYSA-N	CCCCCCCCN1SC=CC1=O	TU	N.D.	N.D.	N.D.	N.D.	N.D.	N.D.	N.D.	N.D.	N.D.	N.D.	7.92803e-07	N.D.	N.D.	N.D.	N.D.	N.D.	N.D.	N.D.	N.D.	N.D.	N.D.	N.D.	N.D.
3-Aminoacetophenon	CKQHAYFOPRIUOM-UHFFFAOYSA-N	CC(=O)C1=CC(N)=CC=C1	TU	N.D.	N.D.	N.D.	N.D.	N.D.	N.D.	N.D.	N.D.	N.D.	N.D.	N.D.	N.D.	N.D.	N.D.	N.D.	5.17366e-07	N.D.	N.D.	N.D.	5.3214e-07	N.D.	1.59053e-06	2.40892e-06
3-Cyclohexyl-1,1-dimethylurea	PZWXYRDNQYUIIU-UHFFFAOYSA-N	CN(C)C(=O)NC1CCCCC1	TU	1.07357e-06	1.52918e-06	1.01192e-06	5.27733e-06	2.44158e-06	2.74009e-06	3.62943e-06	1.20382e-05	1.50244e-05	8.37535e-06	4.20887e-07	4.94592e-05	3.77009e-05	2.61562e-06	5.64334e-06	5.42751e-06	4.00164e-06	1.33446e-05	4.37627e-06	5.338e-06	1.43712e-05	6.26833e-06	2.10885e-06
4-(Dimethylamino)pyridine	VHYFNPMBLIVWCW-UHFFFAOYSA-N	CN(C)C1=CC=NC=C1	TU	4.82566e-08	N.D.	3.21474e-08	2.21483e-07	N.D.	3.15457e-08	3.70771e-08	4.9663e-08	N.D.	1.16693e-07	3.52623e-08	4.11683e-08	3.74031e-08	4.05965e-08	4.07643e-08	3.29411e-08	4.18104e-08	3.29883e-08	4.12023e-08	N.D.	4.86763e-08	5.13063e-08	4.08062e-08
4-Aminoantipyrine	RLFWWDJHLFCNIJ-UHFFFAOYSA-N	CN1N(C(=O)C(N)=C1C)C1=CC=CC=C1	TU	N.D.	N.D.	N.D.	2.12874e-07	1.15976e-07	1.0325e-07	1.17213e-07	N.D.	N.D.	N.D.	8.64143e-08	N.D.	N.D.	9.48046e-08	9.44328e-08	8.56976e-08	N.D.	N.D.	N.D.	1.11774e-07	1.11814e-07	N.D.	N.D.
4-Chloroaniline	QSNSCYSYFYORTR-UHFFFAOYSA-N	NC1=CC=C(Cl)C=C1	TU	N.D.	N.D.	N.D.	1.12009e-05	1.05879e-05	9.39681e-06	1.16813e-05	9.31352e-06	8.08059e-06	N.D.	1.99231e-05	8.69525e-06	7.0736e-06	1.12008e-05	8.46419e-06	7.90784e-06	6.40986e-06	6.82253e-06	7.20686e-06	1.745e-05	9.11335e-06	1.43417e-06	1.98042e-06
4-Isopropylaniline	LRTFPLFDLJYEKT-UHFFFAOYSA-N	CC(C)C1=CC=C(N)C=C1	TU	8.4059e-06	N.D.	N.D.	N.D.	N.D.	N.D.	9.95319e-06	9.72299e-06	N.D.	N.D.	N.D.	N.D.	N.D.	N.D.	N.D.	N.D.	N.D.	N.D.	N.D.	N.D.	1.00545e-05	3.31171e-06	3.19488e-06
4-Methylbenzylidene camphor	HEOCBCNFKCOKBX-UHFFFAOYSA-N	CC1=CC=C(C=C2C3CCC(C)(C2=O)C3(C)C)C=C1	TU	N.D.	N.D.	N.D.	8.57306e-06	9.42944e-06	1.24192e-05	1.15474e-05	1.04299e-05	1.20623e-05	1.0631e-05	6.04424e-06	9.60281e-06	1.03028e-05	1.1545e-05	8.59834e-06	1.08951e-05	1.00191e-05	9.33297e-06	9.36952e-06	1.36777e-05	9.00871e-06	N.D.	N.D.
5-Chlorobenzotriazole	PZBQVZFITSVHAW-UHFFFAOYSA-N	ClC1=CC2=NNN=C2C=C1	TU	N.D.	N.D.	N.D.	9.33789e-08	N.D.	9.22435e-08	9.67049e-08	N.D.	N.D.	N.D.	N.D.	N.D.	N.D.	N.D.	N.D.	1.69166e-07	N.D.	N.D.	N.D.	1.31225e-07	1.19895e-07	N.D.	N.D.
5-Methyl-1H-benzotriazole	LRUDIIUSNGCQKF-UHFFFAOYSA-N	CC1=CC=C2NN=NC2=C1	TU	N.D.	N.D.	N.D.	3.64633e-05	5.78415e-06	1.6987e-05	4.69809e-05	1.22748e-05	5.80406e-06	5.36403e-06	5.03959e-06	6.49942e-06	1.28046e-05	1.31146e-05	2.12596e-05	1.82805e-05	1.0671e-05	4.31243e-06	6.49942e-06	2.4651e-05	1.98536e-05	N.D.	N.D.
6:2 fluorotelomer sulfonic acid	VIONGDJUYAYOPU-UHFFFAOYSA-N	OS(=O)(=O)CCC(F)(F)C(F)(F)C(F)(F)C(F)(F)C(F)(F)C(F)(F)F	TU	N.D.	N.D.	N.D.	N.D.	6.16e-07	N.D.	N.D.	N.D.	N.D.	N.D.	N.D.	N.D.	N.D.	9.92e-07	N.D.	2.08e-07	N.D.	N.D.	N.D.	N.D.	N.D.	N.D.	N.D.
6-PPD	ZZMVLMVFYMGSMY-UHFFFAOYSA-N	CC(C)CC(C)NC1=CC=C(C=C1)NC2=CC=CC=C2	TU	N.D.	N.D.	N.D.	0.000367122	0.000499442	0.000702506	0.000970799	0.000722667	N.D.	0.000516178	0.000863109	0.000450326	N.D.	N.D.	N.D.	N.D.	N.D.	0.00130631	0.000148381	N.D.	0.000218404	0.000109291	0.000257449
6-PPDQ			TU	3.4809e-05	3.06722e-05	2.24877e-05	0.00150102	0.00101319	0.00116329	0.00182624	0.00148851	0.00111326	0.00088185	0.00168239	0.00177621	0.000988173	0.000869342	0.00120707	0.00178246	0.00160734	0.00159484	0.0010257	0.00128212	0.00217023	0.000558272	0.000719239
7-(Ethylamino)-4-methylcoumarin	OTNIKUTWXUODJZ-UHFFFAOYSA-N	CCNC1=CC=C2C(C)=CC(=O)OC2=C1	TU	N.D.	N.D.	N.D.	6.02169e-08	5.59163e-08	5.12344e-08	5.47679e-08	4.44155e-08	3.40116e-08	N.D.	4.33299e-08	N.D.	4.44052e-08	6.16278e-08	4.57847e-08	4.78635e-08	3.92436e-08	3.4412e-08	N.D.	6.34488e-08	8.4825e-08	N.D.	N.D.
7-Diethylamino-4-methylcoumarin	AFYCEAFSNDLKSX-UHFFFAOYSA-N	CCN(CC)C1=CC=C2C(C)=CC(=O)OC2=C1	TU	N.D.	N.D.	N.D.	2.42313e-07	1.9563e-07	N.D.	1.8994e-07	1.51248e-07	1.77329e-07	2.10065e-07	N.D.	N.D.	3.48648e-07	3.30948e-07	1.64264e-07	N.D.	6.43978e-07	1.72652e-07	1.36126e-07	4.7009e-07	2.69698e-07	N.D.	N.D.
Acridone	FZEYVTFCMJSGMP-UHFFFAOYSA-N	O=C1C2=CC=CC=C2NC2=CC=CC=C12	TU	N.D.	N.D.	N.D.	2.1797e-07	3.56512e-07	4.07611e-07	3.60855e-07	2.82188e-07	N.D.	N.D.	2.38574e-07	N.D.	3.04492e-07	2.26113e-07	2.0617e-07	N.D.	3.08068e-07	2.50249e-07	2.10497e-07	3.20156e-07	2.56571e-07	N.D.	N.D.
Allethrin	ZCVAOQKBXKSDMS-UHFFFAOYSA-N	CC(C)=CC1C(C(=O)OC2CC(=O)C(CC=C)=C2C)C1(C)C	TU	N.D.	N.D.	N.D.	6.48764e-05	8.00967e-05	7.70994e-05	7.27704e-05	4.89712e-05	5.54571e-05	3.51892e-05	3.90909e-05	4.01035e-05	5.68684e-05	7.86796e-05	6.03175e-05	6.85588e-05	6.44679e-05	4.51452e-05	5.50905e-05	6.93393e-05	0.000102865	N.D.	N.D.
Ametryn	RQVYBGPQFYCBGX-UHFFFAOYSA-N	CCNC1=NC(SC)=NC(NC(C)C)=N1	TU	N.D.	N.D.	N.D.	N.D.	N.D.	N.D.	N.D.	N.D.	N.D.	N.D.	N.D.	N.D.	N.D.	0.0912429	N.D.	N.D.	N.D.	N.D.	N.D.	N.D.	N.D.	N.D.	N.D.
Amidosulfobetaine-14	UTSXERRKRAEDOV-UHFFFAOYSA-O	CCCCCCCCCCCCCC(=O)NCCC[N+](C)(C)CCCS(O)(=O)=O	TU	N.D.	N.D.	1.15623e-08	6.2889e-08	4.49259e-08	4.57874e-08	3.55463e-08	5.44885e-08	8.78197e-08	7.25131e-08	4.25228e-08	3.00754e-08	3.31037e-08	5.58912e-08	3.85727e-08	3.49142e-07	5.20142e-08	3.51497e-08	6.93925e-08	6.71775e-08	7.61472e-08	4.24967e-07	5.51807e-07
Atenolol	METKIMKYRPQLGS-UHFFFAOYSA-N	CC(C)NCC(O)COC1=CC=C(CC(N)=O)C=C1	TU	1.5838e-09	N.D.	N.D.	1.2863e-08	N.D.	N.D.	N.D.	N.D.	N.D.	N.D.	N.D.	N.D.	N.D.	N.D.	N.D.	N.D.	N.D.	N.D.	N.D.	N.D.	N.D.	N.D.	N.D.
Atorvastatin	XUKUURHRXDUEBC-UHFFFAOYSA-N	CC(C)C1=C(C(=O)NC2=CC=CC=C2)C(=C(N1CCC(O)CC(O)CC(O)=O)C1=CC=C(F)C=C1)C1=CC=CC=C1	TU	N.D.	N.D.	N.D.	N.D.	N.D.	N.D.	N.D.	N.D.	N.D.	N.D.	N.D.	N.D.	N.D.	N.D.	N.D.	N.D.	N.D.	N.D.	N.D.	1.37264e-06	1.01677e-06	0.000120156	1.25367e-05
Atrazine	MXWJVTOOROXGIU-UHFFFAOYSA-N	CCNC1=NC(NC(C)C)=NC(Cl)=N1	TU	N.D.	N.D.	N.D.	0.000127337	0.000134235	N.D.	N.D.	N.D.	N.D.	N.D.	N.D.	N.D.	N.D.	0.000124664	N.D.	N.D.	N.D.	N.D.	N.D.	0.000113557	0.000164754	7.60981e-05	N.D.
Bendiocarb	XEGGRYVFLWGFHI-UHFFFAOYSA-N	CNC(=O)OC1=CC=CC2=C1OC(C)(C)O2	TU	N.D.	N.D.	N.D.	1.38948e-07	9.32329e-08	1.13346e-05	9.38172e-08	N.D.	N.D.	N.D.	N.D.	N.D.	1.08186e-05	1.16505e-05	7.46064e-08	N.D.	5.36588e-08	N.D.	N.D.	7.00411e-08	5.78691e-08	1.63516e-07	1.32168e-07
Benzocain	BLFLLBZGZJTVJG-UHFFFAOYSA-N	CCOC(=O)C1=CC=C(N)C=C1	TU	N.D.	N.D.	N.D.	9.64101e-07	1.50944e-07	1.67384e-07	1.88482e-07	1.25969e-07	1.24206e-07	1.44664e-07	1.92385e-07	1.5887e-07	1.85719e-07	1.96383e-07	1.83475e-07	2.27776e-07	1.58266e-07	1.56784e-07	1.17481e-07	2.57396e-07	5.80428e-07	N.D.	N.D.
Benzophenone-3	DXGLGDHPHMLXJC-UHFFFAOYSA-N	COC1=CC=C(C(=O)C2=CC=CC=C2)C(O)=C1	TU	N.D.	N.D.	N.D.	2.98018e-06	1.06616e-06	1.52472e-06	1.40172e-06	8.06147e-07	1.93887e-06	N.D.	1.49929e-06	N.D.	1.59536e-06	1.48426e-06	1.45715e-06	2.86035e-06	1.44682e-06	1.0083e-06	N.D.	1.90478e-06	2.09666e-06	N.D.	N.D.
Benzothiazole	IOJUPLGTWVMSFF-UHFFFAOYSA-N	S1C=NC2=CC=CC=C12	TU	5.94718e-07	4.50523e-07	5.05411e-07	2.52128e-05	2.52784e-05	2.7523e-05	5.50925e-05	1.88966e-05	3.0913e-05	5.74453e-06	1.36104e-05	1.24677e-05	1.8711e-05	2.43405e-05	4.34619e-05	3.64223e-05	1.04135e-05	8.97904e-06	1.09436e-05	7.86598e-05	3.15252e-05	6.63377e-06	8.95321e-06
beta-Butoxyethylphthalate	CMCJNODIWQEOAI-UHFFFAOYSA-N	CCCCOCCOC(=O)C1=CC=CC=C1C(=O)OCCOCCCC	TU	3.94593e-07	2.14274e-07	1.09173e-06	7.82523e-07	6.87046e-07	6.9099e-07	9.48026e-07	5.16665e-07	5.97394e-07	5.8799e-07	2.41879e-08	6.60923e-07	1.06939e-06	7.88016e-07	8.46065e-07	5.18675e-07	9.1252e-07	6.62309e-07	6.60923e-07	6.88668e-07	4.82305e-07	6.71964e-07	6.51363e-07
Bezafibrate	IIBYAHWJQTYFKB-UHFFFAOYSA-N	CC(C)(OC1=CC=C(CCNC(=O)C2=CC=C(Cl)C=C2)C=C1)C(O)=O	TU	N.D.	N.D.	N.D.	N.D.	N.D.	7.22019e-09	N.D.	N.D.	N.D.	N.D.	N.D.	N.D.	N.D.	N.D.	N.D.	N.D.	N.D.	N.D.	N.D.	N.D.	N.D.	N.D.	N.D.
Bicalutamide	LKJPYSCBVHEWIU-UHFFFAOYSA-N	CC(O)(CS(=O)(=O)C1=CC=C(F)C=C1)C(=O)NC1=CC(=C(C=C1)C#N)C(F)(F)F	TU	N.D.	N.D.	N.D.	N.D.	N.D.	N.D.	N.D.	3.40786e-07	N.D.	N.D.	N.D.	N.D.	N.D.	N.D.	N.D.	N.D.	N.D.	N.D.	N.D.	N.D.	N.D.	N.D.	N.D.
Bisoprolol	VHYCDWMUTMEGQY-UHFFFAOYSA-N	CC(C)NCC(O)COC1=CC=C(COCCOC(C)C)C=C1	TU	N.D.	N.D.	N.D.	N.D.	N.D.	N.D.	N.D.	6.46747e-09	N.D.	N.D.	N.D.	N.D.	N.D.	N.D.	N.D.	N.D.	N.D.	N.D.	N.D.	N.D.	N.D.	1.7358e-08	N.D.
Bisphenol S	VPWNQTHUCYMVMZ-UHFFFAOYSA-N	OC1=CC=C(C=C1)S(=O)(=O)C1=CC=C(O)C=C1	TU	N.D.	9.96286e-08	N.D.	1.04394e-06	1.57593e-07	1.61328e-07	3.07978e-07	1.38624e-07	3.57904e-07	1.20086e-07	3.33791e-07	1.78303e-07	4.81048e-07	4.79126e-07	1.71242e-07	2.03414e-07	2.26302e-07	4.04592e-07	1.78303e-07	7.34563e-07	7.92837e-07	6.4544e-08	3.58971e-08
Caffeine	RYYVLZVUVIJVGH-UHFFFAOYSA-N	CN1C=NC2=C1C(=O)N(C)C(=O)N2C	TU	2.6556e-05	1.23271e-06	5.95196e-06	1.36551e-05	9.53327e-06	1.07301e-06	8.71155e-07	5.303e-06	1.44085e-06	3.63916e-06	1.24927e-06	3.83262e-06	9.28493e-07	2.21344e-06	3.37732e-06	1.12201e-06	7.11581e-06	1.01958e-06	1.43033e-06	2.23917e-06	1.23167e-06	N.D.	N.D.
Candesartan	HTQMVQVXFRQIKW-UHFFFAOYSA-N	CCOC1=NC2=CC=CC(C(O)=O)=C2N1CC1=CC=C(C=C1)C1=CC=CC=C1C1=NN=NN1	TU	N.D.	N.D.	N.D.	N.D.	N.D.	N.D.	N.D.	9.767e-09	N.D.	N.D.	N.D.	N.D.	N.D.	N.D.	N.D.	N.D.	N.D.	N.D.	N.D.	N.D.	N.D.	8.35313e-10	6.13131e-10
Capecitabine	GAGWJHPBXLXJQN-UORFTKCHSA-N	CCCCCOC(=O)NC1=NC(=O)N(C=C1F)[C@@H]1O[C@H](C)[C@@H](O)[C@H]1O	TU	N.D.	N.D.	N.D.	N.D.	N.D.	N.D.	N.D.	N.D.	N.D.	N.D.	N.D.	N.D.	N.D.	N.D.	N.D.	1.21229e-08	N.D.	N.D.	N.D.	N.D.	N.D.	N.D.	N.D.
Carbamazepine	FFGPTBGBLSHEPO-UHFFFAOYSA-N	NC(=O)N1C2=CC=CC=C2C=CC2=CC=CC=C12	TU	N.D.	N.D.	N.D.	N.D.	N.D.	N.D.	N.D.	2.22084e-07	N.D.	N.D.	N.D.	N.D.	N.D.	N.D.	N.D.	N.D.	N.D.	N.D.	N.D.	N.D.	N.D.	3.32225e-08	N.D.
Carbendazim	TWFZGCMQGLPBSX-UHFFFAOYSA-N	COC(=O)NC1=NC2=CC=CC=C2N1	TU	N.D.	N.D.	1.5362e-05	1.82891e-05	7.97506e-06	N.D.	6.25283e-06	1.05807e-05	1.96294e-05	2.42228e-05	8.95306e-06	N.D.	1.13149e-05	1.55455e-05	N.D.	7.1212e-06	7.06161e-06	1.24402e-05	N.D.	1.30222e-05	1.47687e-05	4.46838e-05	8.55587e-06
Cetirizine	ZKLPARSLTMPFCP-UHFFFAOYSA-N	OC(=O)COCCN1CCN(CC1)C(C1=CC=CC=C1)C1=CC=C(Cl)C=C1	TU	N.D.	N.D.	N.D.	N.D.	N.D.	N.D.	N.D.	3.62e-09	N.D.	N.D.	N.D.	N.D.	N.D.	N.D.	N.D.	N.D.	N.D.	N.D.	N.D.	7.74108e-10	N.D.	N.D.	N.D.
Chlorothalonil-4-hydroxy	MDQKYGOECVSPIW-UHFFFAOYSA-N	OC1=C(Cl)C(Cl)=C(C#N)C(Cl)=C1C#N	TU	N.D.	N.D.	N.D.	N.D.	N.D.	N.D.	N.D.	N.D.	N.D.	N.D.	N.D.	N.D.	N.D.	1.91564e-08	1.14939e-08	1.53252e-08	N.D.	1.14939e-08	N.D.	2.29877e-08	3.44816e-08	1.31852e-06	1.23919e-06
Ciclopirox	SCKYRAXSEDYPSA-UHFFFAOYSA-N	CC1=CC(=O)N(O)C(=C1)C1CCCCC1	TU	N.D.	N.D.	N.D.	9.56648e-07	1.47803e-06	1.63602e-06	1.09932e-06	1.13448e-06	8.56267e-07	3.90184e-07	1.32747e-06	5.48065e-07	9.07629e-07	1.54272e-06	9.14496e-07	2.19459e-06	9.59866e-07	6.1179e-07	5.48916e-07	2.23453e-06	2.98368e-06	4.55352e-08	N.D.
Citalopram	WSEQXVZVJXJVFP-UHFFFAOYSA-N	CN(C)CCCC1(OCC2=CC(=CC=C12)C#N)C1=CC=C(F)C=C1	TU	N.D.	N.D.	N.D.	N.D.	N.D.	N.D.	N.D.	8.26868e-08	N.D.	N.D.	N.D.	N.D.	N.D.	2.34717e-06	N.D.	N.D.	N.D.	N.D.	N.D.	N.D.	N.D.	N.D.	N.D.
Climbazole	OWEGWHBOCFMBLP-UHFFFAOYSA-N	CC(C)(C)C(=O)C(OC1=CC=C(Cl)C=C1)N1C=CN=C1	TU	N.D.	N.D.	N.D.	N.D.	N.D.	N.D.	N.D.	N.D.	N.D.	N.D.	N.D.	N.D.	N.D.	N.D.	N.D.	4.8871e-07	N.D.	N.D.	N.D.	N.D.	N.D.	5.98188e-05	0.00015061
Clothianidin	PGOOBECODWQEAB-UHFFFAOYSA-N	CN\C(NCC1=CN=C(Cl)S1)=N/[N+]([O-])=O	TU	N.D.	N.D.	N.D.	N.D.	N.D.	N.D.	N.D.	N.D.	N.D.	6.7385e-08	N.D.	N.D.	N.D.	7.36613e-08	N.D.	N.D.	N.D.	N.D.	N.D.	N.D.	N.D.	N.D.	N.D.
Clotrimazole	VNFPBHJOKIVQEB-UHFFFAOYSA-N	ClC1=CC=CC=C1C(N1C=CN=C1)(C1=CC=CC=C1)C1=CC=CC=C1	TU	N.D.	N.D.	N.D.	N.D.	0.000162045	0.000134223	0.000125343	8.37339e-05	9.08498e-05	N.D.	N.D.	N.D.	0.00011392	0.000263759	0.000195716	N.D.	9.15408e-05	9.40508e-05	0.000109773	0.000196179	0.000303954	N.D.	1.01809e-05
Cotinine	UIKROCXWUNQSPJ-VIFPVBQESA-N	CN1[C@@H](CCC1=O)C1=CC=CN=C1	TU	6.26494e-08	4.54267e-08	2.06104e-07	1.20192e-06	1.40223e-07	1.86154e-07	1.3077e-07	1.37432e-07	2.86133e-07	2.37719e-07	3.92941e-07	3.26372e-07	1.77525e-07	1.48001e-07	1.58904e-07	9.83212e-08	1.48023e-07	1.33812e-07	1.12891e-07	1.39943e-07	1.98473e-07	N.D.	N.D.
Crotamiton	DNTGGZPQPQTDQF-XBXARRHUSA-N	CCN(C(=O)\C=C\C)C1=CC=CC=C1C	TU	N.D.	N.D.	N.D.	2.01225e-07	3.71424e-07	N.D.	1.58382e-07	N.D.	N.D.	N.D.	N.D.	N.D.	N.D.	1.67137e-07	N.D.	N.D.	N.D.	1.58634e-07	N.D.	N.D.	1.84229e-07	2.03112e-07	N.D.
Cyclohexylamine	PAFZNILMFXTMIY-UHFFFAOYSA-N	NC1CCCCC1	TU	4.31294e-06	1.41745e-05	8.32497e-06	7.75642e-05	8.66774e-05	0.000152517	0.000145359	6.74088e-05	2.6411e-05	1.30496e-05	0.000156192	0.000227062	8.2314e-05	0.000120335	0.00018171	0.000130506	9.70018e-05	2.11993e-05	0.000227062	0.000336019	6.91184e-05	N.D.	N.D.
Daidzein	ZQSIJRDFPHDXIC-UHFFFAOYSA-N	OC1=CC=C(C=C1)C1=COC2=C(C=CC(O)=C2)C1=O	TU	N.D.	N.D.	N.D.	5.12355e-06	4.20721e-07	5.69242e-07	4.30247e-07	3.12635e-07	4.34502e-07	N.D.	2.29216e-07	N.D.	4.36513e-07	3.04452e-07	8.42804e-07	7.96559e-07	6.4195e-07	2.8116e-07	N.D.	3.15291e-07	4.23057e-07	2.34766e-06	7.79319e-06
DEET	MMOXZBCLCQITDF-UHFFFAOYSA-N	CCN(CC)C(=O)C1=CC=CC(C)=C1	TU	N.D.	N.D.	N.D.	N.D.	N.D.	N.D.	N.D.	N.D.	N.D.	N.D.	N.D.	N.D.	3.33561e-06	N.D.	N.D.	N.D.	N.D.	N.D.	N.D.	N.D.	N.D.	N.D.	N.D.
Denatonium	ZFQMTVNLDNXRNQ-UHFFFAOYSA-O	CC[N+](CC)(CC(=O)NC1=C(C)C=CC=C1C)CC1=CC=CC=C1	TU	N.D.	N.D.	N.D.	3.92441e-05	5.24332e-06	2.45993e-06	2.35039e-06	3.74746e-06	2.15684e-06	2.20842e-06	1.68316e-06	2.59375e-06	0.000365331	6.15898e-05	1.4487e-07	3.25054e-06	3.18533e-06	1.63347e-06	3.60266e-06	3.3208e-06	3.01588e-06	N.D.	N.D.
Desethylatrazine	DFWFIQKMSFGDCQ-UHFFFAOYSA-N	CC(C)NC1=NC(N)=NC(Cl)=N1	TU	N.D.	N.D.	N.D.	1.08419e-05	1.32449e-05	8.07926e-06	6.20864e-06	3.98979e-06	2.94328e-06	3.34599e-06	7.39153e-06	2.43859e-06	5.2983e-06	6.62243e-06	4.20331e-06	3.06604e-05	3.69555e-06	5.34149e-06	2.76314e-06	7.91879e-06	7.77136e-06	1.97917e-06	2.14943e-06
Desisopropylatrazine	IVENSCMCQBJAKW-UHFFFAOYSA-N	CCNC1=NC(Cl)=NC(N)=N1	TU	N.D.	N.D.	N.D.	1.05752e-05	1.08074e-05	4.59546e-06	5.62643e-06	4.31654e-06	4.46692e-06	2.40327e-06	1.34283e-05	6.47389e-06	4.29312e-06	5.17658e-06	4.87438e-06	5.87416e-06	2.54986e-06	3.95263e-06	2.3559e-06	6.41564e-06	6.5257e-06	N.D.	N.D.
Diclofenac	DCOPUUMXTXDBNB-UHFFFAOYSA-N	OC(=O)CC1=C(NC2=C(Cl)C=CC=C2Cl)C=CC=C1	TU	N.D.	N.D.	N.D.	N.D.	N.D.	N.D.	N.D.	5.97222e-07	N.D.	N.D.	N.D.	N.D.	N.D.	N.D.	N.D.	N.D.	N.D.	N.D.	N.D.	N.D.	N.D.	1.63303e-06	2.33702e-06
Dicyclohexyl sulfosuccinate	QPSVFNQMURAADJ-UHFFFAOYSA-N	OS(=O)(=O)C(CC(=O)OC1CCCCC1)C(=O)OC1CCCCC1	TU	N.D.	N.D.	N.D.	3.65247e-08	2.44858e-09	1.02024e-09	1.22429e-09	N.D.	1.22429e-09	N.D.	2.44858e-09	2.24454e-09	1.42834e-09	4.08097e-09	1.02024e-09	3.46883e-09	1.22429e-09	2.85668e-09	N.D.	2.85668e-09	1.83644e-09	N.D.	N.D.
Dicyclohexylphthalate	VOWAEIGWURALJQ-UHFFFAOYSA-N	O=C(OC1CCCCC1)C1=CC=CC=C1C(=O)OC1CCCCC1	TU	N.D.	N.D.	N.D.	0.000148902	0.00030124	0.000212047	0.000144444	0.000114145	0.000339869	0.000335112	0.000130632	0.000232836	0.000146089	0.000330836	0.000228321	0.00105821	0.000393645	0.000172615	0.000214034	0.00028783	0.000206334	0.000285737	0.000441537
Dicyclohexylurea	ADFXKUOMJKEIND-UHFFFAOYSA-N	C1CCC(CC1)NC(=O)NC2CCCCC2	TU	3.37299e-07	4.11617e-07	4.11816e-07	3.08763e-07	4.81354e-07	3.6552e-07	5.34475e-07	5.39563e-07	5.85543e-07	N.D.	1.9647e-07	3.55139e-07	5.17112e-07	2.63853e-07	4.65395e-07	3.43481e-07	2.66667e-07	5.0943e-07	3.55139e-07	9.13644e-07	3.91099e-07	N.D.	N.D.
Diflufenican	WYEHFWKAOXOVJD-UHFFFAOYSA-N	FC1=CC=C(NC(=O)C2=CC=CN=C2OC2=CC=CC(=C2)C(F)(F)F)C(F)=C1	TU	N.D.	N.D.	N.D.	0.00176737	N.D.	0.000580762	0.000955496	0.000474609	0.000522452	N.D.	N.D.	N.D.	0.000773833	N.D.	0.00108115	0.00143205	0.000759409	N.D.	N.D.	N.D.	0.000883657	1.98527e-05	N.D.
Dimethachlor ESA	RVSCDWJKJDBFRS-UHFFFAOYSA-N	COCCN(C(=O)CS(O)(=O)=O)C1=C(C)C=CC=C1C	TU	N.D.	N.D.	N.D.	N.D.	N.D.	N.D.	N.D.	N.D.	N.D.	N.D.	N.D.	N.D.	N.D.	N.D.	N.D.	N.D.	N.D.	N.D.	N.D.	1.62449e-10	N.D.	N.D.	2.59218e-08
Dimethenamid ESA	YMYKMSAZEZQEER-UHFFFAOYSA-N	COCC(C)N(C(=O)CS(O)(=O)=O)C1=C(C)SC=C1C	TU	N.D.	N.D.	N.D.	N.D.	N.D.	N.D.	N.D.	N.D.	N.D.	N.D.	N.D.	N.D.	N.D.	N.D.	N.D.	N.D.	N.D.	1.17668e-09	N.D.	N.D.	N.D.	N.D.	N.D.
Dimoxystrobin	WXUZAHCNPWONDH-DYTRJAOYSA-N	CNC(=O)C(=N\OC)\C1=CC=CC=C1COC1=CC(C)=CC=C1C	TU	N.D.	N.D.	N.D.	3.44275e-07	N.D.	5.37301e-07	5.11766e-07	4.94754e-07	2.59622e-07	N.D.	1.72533e-06	9.0706e-07	2.91523e-07	N.D.	3.27854e-07	3.29995e-07	N.D.	3.11606e-07	2.82652e-07	N.D.	N.D.	4.07703e-05	1.13373e-05
Di-n-butyl phosphate	JYFHYPJRHGVZDY-UHFFFAOYSA-N	CCCCOP(O)(=O)OCCCC	TU	4.26955e-08	1.11832e-07	N.D.	4.66183e-06	5.67392e-06	1.85004e-06	5.34164e-06	1.64859e-06	5.10866e-07	1.39518e-06	1.06804e-06	9.96799e-07	1.78969e-06	2.5392e-06	4.56511e-06	1.91492e-06	1.08781e-06	5.4698e-06	9.96799e-07	5.77001e-06	2.40828e-06	N.D.	N.D.
DINCH	HORIEOQXBKUKGQ-UHFFFAOYSA-N	CC(C)CCCCCCOC(=O)C1CCCCC1C(=O)OCCCCCCC(C)C	TU	0.0082801	0.00249138	0.00147362	0.00304617	0.00333966	0.00316919	0.00283931	0.00919282	0.00475939	0.00326251	0.00411658	0.00250662	0.0400242	0.00331405	0.010052	0.0054085	0.00277178	0.00259784	0.00319527	0.00291362	0.00413224	0.00446971	0.00504259
Diphenhydramine	ZZVUWRFHKOJYTH-UHFFFAOYSA-N	CN(C)CCOC(C1=CC=CC=C1)C1=CC=CC=C1	TU	1.57564e-07	N.D.	N.D.	3.63614e-07	4.73085e-07	4.41049e-05	6.24053e-07	4.92941e-07	5.07284e-07	2.96733e-07	4.50835e-07	2.91496e-07	3.53159e-05	2.85182e-05	4.89133e-07	3.0914e-07	4.64337e-07	4.8233e-07	3.35496e-07	3.65147e-07	6.2678e-07	N.D.	N.D.
Diphenylphosphate	ASMQGLCHMVWBQR-UHFFFAOYSA-N	OP(=O)(OC1=CC=CC=C1)OC1=CC=CC=C1	TU	N.D.	N.D.	N.D.	3.34953e-08	4.20549e-08	2.33517e-08	3.04272e-08	4.36663e-08	7.82148e-09	1.6729e-08	1.66294e-08	1.68037e-08	1.74275e-08	2.79247e-08	1.14557e-06	1.45684e-08	2.26699e-08	1.43251e-08	1.68037e-08	1.97814e-08	1.44234e-08	N.D.	N.D.
Diuron	XMTQQYYKAHVGBJ-UHFFFAOYSA-N	CN(C)C(=O)NC1=CC=C(Cl)C(Cl)=C1	TU	N.D.	N.D.	N.D.	0.000827075	N.D.	N.D.	N.D.	N.D.	N.D.	N.D.	N.D.	N.D.	N.D.	N.D.	N.D.	N.D.	N.D.	N.D.	N.D.	0.000648371	N.D.	N.D.	N.D.
Domperidone	FGXWKSZFVQUSTL-UHFFFAOYSA-N	ClC1=CC2=C(C=C1)N(C1CCN(CCCN3C(=O)NC4=CC=CC=C34)CC1)C(=O)N2	TU	N.D.	N.D.	N.D.	N.D.	N.D.	N.D.	N.D.	N.D.	N.D.	N.D.	1.00723e-06	N.D.	N.D.	N.D.	N.D.	N.D.	N.D.	N.D.	N.D.	N.D.	N.D.	1.69314e-05	9.44614e-06
EDDP	AJRJPORIQGYFMT-PVOVUMCXSA-N	C\C=C1/N(C)C(C)CC1(C1=CC=CC=C1)C1=CC=CC=C1	TU	N.D.	N.D.	N.D.	N.D.	N.D.	N.D.	N.D.	N.D.	N.D.	N.D.	N.D.	N.D.	2.45027e-06	2.81484e-06	N.D.	N.D.	N.D.	N.D.	N.D.	N.D.	N.D.	N.D.	N.D.
Enalapril	GBXSMTUPTTWBMN-XIRDDKMYSA-N	CCOC(=O)[C@H](CCC1=CC=CC=C1)N[C@@H](C)C(=O)N1CCC[C@H]1C(O)=O	TU	N.D.	N.D.	N.D.	1.05504e-09	6.47662e-09	1.48112e-07	1.13845e-09	N.D.	N.D.	N.D.	N.D.	N.D.	9.27283e-08	7.50743e-08	1.0407e-09	N.D.	N.D.	8.13238e-10	N.D.	1.20849e-09	N.D.	1.02738e-08	2.47194e-08
Epoxiconazole	ZMYFCFLJBGAQRS-UHFFFAOYSA-N	FC1=CC=C(C=C1)C1(CN2C=NC=N2)OC1C1=C(Cl)C=CC=C1	TU	N.D.	N.D.	N.D.	N.D.	N.D.	N.D.	N.D.	N.D.	N.D.	N.D.	N.D.	N.D.	N.D.	N.D.	N.D.	N.D.	N.D.	N.D.	N.D.	3.77207e-07	6.33297e-07	1.63071e-06	1.80389e-06
Ethofumesate	IRCMYGHHKLLGHV-UHFFFAOYSA-N	CCOC1OC2=CC=C(OS(C)(=O)=O)C=C2C1(C)C	TU	N.D.	N.D.	N.D.	2.87209e-07	7.75818e-07	N.D.	3.32555e-07	2.30399e-07	N.D.	N.D.	3.08109e-07	N.D.	N.D.	3.4494e-07	N.D.	N.D.	2.59914e-07	N.D.	N.D.	4.08471e-07	N.D.	N.D.	N.D.
Etofenprox	YREQHYQNNWYQCJ-UHFFFAOYSA-N	CCOC1=CC=C(C=C1)C(C)(C)COCC1=CC=CC(OC2=CC=CC=C2)=C1	TU	N.D.	N.D.	N.D.	N.D.	N.D.	N.D.	N.D.	N.D.	N.D.	N.D.	N.D.	N.D.	N.D.	N.D.	N.D.	0.000128976	N.D.	N.D.	N.D.	N.D.	N.D.	N.D.	N.D.
Fenoxycarb	HJUFTIJOISQSKQ-UHFFFAOYSA-N	CCOC(=O)NCCOC1=CC=C(OC2=CC=CC=C2)C=C1	TU	N.D.	N.D.	N.D.	N.D.	N.D.	N.D.	N.D.	N.D.	N.D.	N.D.	N.D.	N.D.	N.D.	N.D.	N.D.	N.D.	N.D.	N.D.	N.D.	N.D.	N.D.	9.05975e-06	1.05816e-05
Fenuron	XXOYNJXVWVNOOJ-UHFFFAOYSA-N	CN(C)C(=O)NC1=CC=CC=C1	TU	2.66259e-06	3.45981e-06	N.D.	4.92398e-06	4.57244e-06	5.14999e-06	4.80871e-06	1.36972e-05	2.95348e-06	4.63635e-06	6.85823e-06	9.26536e-06	5.02372e-06	4.41642e-06	3.42746e-06	8.16348e-06	8.08836e-06	N.D.	3.76893e-06	4.37762e-06	5.9488e-06	N.D.	N.D.
Flufenacet	IANUJLZYFUDJIH-UHFFFAOYSA-N	CC(C)N(C(=O)COC1=NN=C(S1)C(F)(F)F)C1=CC=C(F)C=C1	TU	N.D.	N.D.	N.D.	0.00117273	0.0012468	N.D.	0.00104802	0.000759927	N.D.	N.D.	N.D.	N.D.	0.000738477	0.00147531	N.D.	0.00130259	0.00174272	N.D.	0.000855106	0.00150258	0.00156638	0.000724256	0.000671684
Flumioxazin	FOUWCSDKDDHKQP-UHFFFAOYSA-N	FC1=CC2=C(C=C1N1C(=O)C3=C(CCCC3)C1=O)N(CC#C)C(=O)CO2	TU	N.D.	N.D.	N.D.	N.D.	N.D.	N.D.	N.D.	N.D.	N.D.	N.D.	N.D.	0.0985479	N.D.	N.D.	N.D.	N.D.	N.D.	N.D.	0.100805	N.D.	N.D.	N.D.	N.D.
Fluvoxamine	CJOFXWAVKWHTFT-UHFFFAOYSA-N	COCCCCC(=NOCCN)C1=CC=C(C=C1)C(F)(F)F	TU	N.D.	N.D.	N.D.	1.80196e-06	N.D.	N.D.	N.D.	N.D.	N.D.	N.D.	N.D.	N.D.	N.D.	N.D.	N.D.	N.D.	N.D.	N.D.	N.D.	N.D.	N.D.	N.D.	N.D.
Furosemide	ZZUFCTLCJUWOSV-UHFFFAOYSA-N	NS(=O)(=O)C1=CC(C(O)=O)=C(NCC2=CC=CO2)C=C1Cl	TU	N.D.	N.D.	N.D.	N.D.	N.D.	N.D.	N.D.	5.86524e-09	N.D.	N.D.	N.D.	N.D.	N.D.	N.D.	N.D.	N.D.	N.D.	N.D.	N.D.	N.D.	N.D.	N.D.	N.D.
Genistein	TZBJGXHYKVUXJN-UHFFFAOYSA-N	OC1=CC=C(C=C1)C1=COC2=CC(O)=CC(O)=C2C1=O	TU	N.D.	5.01363e-08	N.D.	4.35078e-06	1.98925e-06	4.52951e-06	8.69241e-06	6.11495e-06	4.46356e-06	9.61056e-07	2.80222e-06	3.01642e-06	7.32251e-06	2.66027e-06	8.9884e-06	0.000259579	3.07745e-06	4.43438e-06	7.16426e-06	6.55944e-05	1.69071e-05	N.D.	N.D.
Glimepiride	WIGIZIANZCJQQY-UHFFFAOYSA-N	CCC1=C(C)CN(C(=O)NCCC2=CC=C(C=C2)S(=O)(=O)NC(=O)NC2CCC(C)CC2)C1=O	TU	N.D.	N.D.	N.D.	1.25475e-08	8.36498e-09	7.31935e-09	N.D.	7.31935e-09	N.D.	N.D.	5.22811e-09	N.D.	3.13687e-09	9.4106e-09	9.4106e-09	1.88212e-08	N.D.	N.D.	N.D.	7.31935e-09	2.40493e-08	N.D.	N.D.
Harman	PSFDQSOCUJVVGF-UHFFFAOYSA-N	CC1=NC=CC2=C1NC1=C2C=CC=C1	TU	N.D.	N.D.	N.D.	7.82997e-08	3.02323e-08	3.1256e-08	1.14741e-07	1.69291e-07	1.15437e-07	6.38658e-08	4.985e-08	4.71149e-08	3.22088e-08	3.59681e-08	8.88848e-08	6.26357e-08	3.19252e-08	1.01436e-07	2.56372e-08	8.79554e-08	2.84865e-07	N.D.	N.D.
Harmine	BXNJHAXVSOCGBA-UHFFFAOYSA-N	COC1=CC2=C(C=C1)C1=C(N2)C(C)=NC=C1	TU	N.D.	N.D.	9.17964e-08	2.82683e-07	2.7213e-07	1.99997e-07	3.57182e-07	3.06043e-07	2.33022e-07	2.32884e-07	2.16967e-07	2.46112e-07	2.23773e-07	2.47611e-07	2.76045e-07	2.97048e-07	2.20171e-07	2.50874e-07	2.31152e-07	3.06125e-07	3.28408e-07	N.D.	N.D.
Hexa(methoxymethyl)melamine	BNCADMBVWNPPIZ-UHFFFAOYSA-N	COCN(COC)C1=NC(=NC(=N1)N(COC)COC)N(COC)COC	TU	N.D.	N.D.	N.D.	0.000143164	8.2549e-05	4.56488e-05	0.000126632	3.33225e-05	5.42718e-05	2.09418e-05	0.000100785	3.31848e-05	3.70115e-05	6.62781e-05	4.32173e-05	7.50152e-05	3.01804e-05	4.15833e-05	3.31848e-05	5.8754e-05	7.10873e-05	N.D.	N.D.
Hexazinone	CAWXEEYDBZRFPE-UHFFFAOYSA-N	CN(C)C1=NC(=O)N(C2CCCCC2)C(=O)N1C	TU	N.D.	N.D.	N.D.	0.0014517	N.D.	0.071095	N.D.	N.D.	N.D.	N.D.	N.D.	N.D.	N.D.	N.D.	N.D.	N.D.	N.D.	N.D.	N.D.	N.D.	N.D.	0.000685901	0.000510279
Hydrochlorothiazide	JZUFKLXOESDKRF-UHFFFAOYSA-N	NS(=O)(=O)C1=CC2=C(NCNS2(=O)=O)C=C1Cl	TU	N.D.	N.D.	N.D.	N.D.	N.D.	N.D.	N.D.	5.8898e-09	N.D.	N.D.	N.D.	N.D.	N.D.	N.D.	N.D.	N.D.	N.D.	N.D.	N.D.	N.D.	N.D.	N.D.	2.58077e-09
Icaridin	QLHULAHOXSSASE-UHFFFAOYSA-N	CCC(C)OC(=O)N1CCCCC1CCO	TU	N.D.	N.D.	N.D.	3.38723e-07	6.2175e-08	N.D.	4.97427e-08	N.D.	1.16918e-07	N.D.	3.47098e-07	N.D.	N.D.	6.37047e-08	N.D.	1.14531e-07	N.D.	N.D.	N.D.	N.D.	8.35954e-08	N.D.	N.D.
Imazalil	PZBPKYOVPCNPJY-UHFFFAOYSA-N	ClC1=CC=C(C(CN2C=CN=C2)OCC=C)C(Cl)=C1	TU	N.D.	N.D.	N.D.	3.0526e-05	N.D.	N.D.	N.D.	N.D.	N.D.	N.D.	N.D.	N.D.	N.D.	N.D.	N.D.	N.D.	N.D.	N.D.	N.D.	N.D.	N.D.	N.D.	N.D.
Imidacloprid	YWTYJOPNNQFBPC-UHFFFAOYSA-N	[O-][N+](=O)\N=C1/NCCN1CC1=CN=C(Cl)C=C1	TU	3.59842e-07	N.D.	N.D.	7.6282e-08	4.80199e-08	3.38306e-08	1.81973e-08	1.42524e-08	2.55204e-08	2.7968e-08	6.80525e-08	N.D.	2.8259e-08	2.40198e-08	2.22134e-08	2.59395e-08	1.96822e-08	1.54987e-08	2.10118e-08	4.14519e-08	3.46562e-08	N.D.	1.78276e-07
Imidacloprid-guanidine	UEQZFAGVRGWPDK-UHFFFAOYSA-N	NC1=NCCN1CC1=CN=C(Cl)C=C1	TU	1.06633e-08	N.D.	N.D.	N.D.	N.D.	N.D.	N.D.	N.D.	N.D.	N.D.	N.D.	N.D.	N.D.	N.D.	N.D.	N.D.	N.D.	N.D.	N.D.	N.D.	N.D.	N.D.	N.D.
Imidacloprid-urea	ADWTYURAFSWNSU-UHFFFAOYSA-N	ClC1=NC=C(CN2CCNC2=O)C=C1	TU	2.96293e-08	N.D.	N.D.	1.1028e-08	9.21801e-09	N.D.	9.79594e-09	N.D.	1.04485e-08	N.D.	N.D.	N.D.	N.D.	7.65653e-09	2.35675e-08	N.D.	N.D.	N.D.	N.D.	1.2702e-08	1.59608e-08	N.D.	N.D.
Iminostilbene	LCGTWRLJTMHIQZ-UHFFFAOYSA-N	N1C2=CC=CC=C2C=CC2=CC=CC=C12	TU	5.20736e-07	N.D.	N.D.	1.02034e-06	N.D.	N.D.	9.03381e-07	N.D.	N.D.	N.D.	N.D.	N.D.	N.D.	N.D.	N.D.	N.D.	N.D.	N.D.	N.D.	9.33758e-07	1.03782e-06	N.D.	N.D.
Isophorone	HJOVHMDZYOCNQW-UHFFFAOYSA-N	CC1=CC(=O)CC(C)(C)C1	TU	N.D.	N.D.	N.D.	N.D.	N.D.	0.000494117	N.D.	N.D.	N.D.	N.D.	N.D.	N.D.	0.00040928	0.000411597	N.D.	N.D.	N.D.	N.D.	N.D.	N.D.	N.D.	N.D.	N.D.
Isoproturon	PUIYMUZLKQOUOZ-UHFFFAOYSA-N	CC(C)C1=CC=C(NC(=O)N(C)C)C=C1	TU	N.D.	N.D.	N.D.	N.D.	N.D.	N.D.	N.D.	N.D.	N.D.	0.000127985	N.D.	N.D.	N.D.	N.D.	N.D.	N.D.	N.D.	N.D.	N.D.	N.D.	N.D.	N.D.	N.D.
Isoxaben	PMHURSZHKKJGBM-UHFFFAOYSA-N	CCC(C)(CC)C1=NOC(NC(=O)C2=C(OC)C=CC=C2OC)=C1	TU	N.D.	N.D.	N.D.	1.18463e-06	8.01728e-07	6.50148e-07	4.95176e-07	5.65749e-07	2.08583e-07	2.96701e-07	5.71335e-07	5.45329e-07	4.49674e-07	5.12721e-07	5.54241e-07	7.84515e-07	5.29282e-07	5.08105e-07	4.67213e-07	9.11721e-07	1.01881e-06	4.79803e-06	8.26929e-06
Ketamine	YQEZLKZALYSWHR-UHFFFAOYSA-N	CNC1(CCCCC1=O)C1=CC=CC=C1Cl	TU	N.D.	N.D.	N.D.	1.3437e-06	N.D.	N.D.	N.D.	N.D.	N.D.	N.D.	N.D.	N.D.	N.D.	N.D.	N.D.	N.D.	N.D.	N.D.	N.D.	N.D.	N.D.	N.D.	N.D.
Ketoconazole	XMAYWYJOQHXEEK-OZXSUGGESA-N	CC(=O)N1CCN(CC1)C1=CC=C(OC[C@H]2CO[C@@](CN3C=CN=C3)(O2)C2=CC=C(Cl)C=C2Cl)C=C1	TU	N.D.	N.D.	N.D.	N.D.	N.D.	N.D.	N.D.	N.D.	N.D.	N.D.	N.D.	N.D.	N.D.	N.D.	N.D.	6.93003e-06	N.D.	N.D.	N.D.	N.D.	N.D.	9.87429e-05	0.000107543
Kresoxim-methyl	ZOTBXTZVPHCKPN-ZPHPHTNESA-N	CO\N=C(/C(=O)OC)C1=C(COC2=C(C)C=CC=C2)C=CC=C1	TU	N.D.	N.D.	N.D.	3.25915e-05	N.D.	N.D.	3.4813e-05	N.D.	N.D.	2.80512e-05	4.28948e-05	N.D.	5.4301e-05	5.52707e-05	N.D.	8.39543e-05	N.D.	N.D.	N.D.	7.17091e-05	9.65859e-05	N.D.	N.D.
Lamotrigine	PYZRQGJRPPTADH-UHFFFAOYSA-N	NC1=NC(N)=C(N=N1)C1=C(Cl)C(Cl)=CC=C1	TU	N.D.	N.D.	N.D.	N.D.	N.D.	N.D.	N.D.	2.85549e-06	N.D.	N.D.	N.D.	N.D.	N.D.	N.D.	N.D.	N.D.	N.D.	N.D.	N.D.	N.D.	N.D.	2.16093e-05	2.49338e-05
Lauramidopropylbetaine	MRUAUOIMASANKQ-UHFFFAOYSA-O	CCCCCCCCCCCC(=O)NCCC[N+](C)(C)CC(O)=O	TU	2.53342e-06	3.43373e-06	1.65968e-06	0.000232492	0.00017371	7.32248e-05	8.74623e-05	5.18458e-05	7.86497e-05	7.52351e-05	7.29598e-05	2.69798e-05	7.91557e-05	0.00015836	0.000177257	0.000119192	0.000124997	6.23677e-05	5.56425e-05	6.96187e-05	5.90691e-05	9.58753e-08	N.D.
Lauric isopropanolamide	MMBILEWCGWTAOV-UHFFFAOYSA-N	CCCCCCCCCCCC(=O)NCC(C)O	TU	N.D.	N.D.	N.D.	N.D.	8.9798e-07	8.13808e-07	1.00725e-06	1.04302e-06	8.23343e-07	6.24736e-07	1.22812e-06	1.2564e-06	7.46667e-07	1.24614e-06	6.64587e-07	5.9268e-07	1.20403e-06	6.24072e-07	5.48133e-07	6.15352e-07	5.21924e-07	2.33397e-07	2.44747e-07
Lauryl diethanolamide	AOMUHOFOVNGZAN-UHFFFAOYSA-N	CCCCCCCCCCCC(=O)N(CCO)CCO	TU	4.98457e-05	2.8357e-05	1.79796e-05	3.38929e-05	2.60034e-05	2.78717e-05	2.60162e-05	9.15905e-05	2.63506e-05	5.13586e-05	5.90049e-05	2.90557e-05	2.09212e-05	3.79808e-05	3.51012e-05	1.67954e-05	1.28285e-05	4.29097e-05	3.28612e-05	1.64429e-05	2.31652e-05	N.D.	N.D.
Lenacil	ZTMKADLOSYKWCA-UHFFFAOYSA-N	O=C1NC2=C(CCC2)C(=O)N1C1CCCCC1	TU	N.D.	N.D.	N.D.	9.36895e-07	4.63596e-07	4.96762e-07	9.21184e-07	4.81104e-07	6.76899e-07	2.54632e-07	5.77467e-07	6.28443e-07	6.90636e-07	1.05068e-06	5.8103e-07	9.57154e-07	6.1069e-07	7.693e-07	2.51649e-07	1.08742e-06	1.47611e-06	3.48844e-06	2.25401e-05
Lidocaine	NNJVILVZKWQKPM-UHFFFAOYSA-N	CCN(CC)CC(=O)NC1=C(C)C=CC=C1C	TU	N.D.	N.D.	N.D.	3.63321e-07	3.29726e-07	2.24906e-07	2.91567e-07	2.88691e-07	N.D.	1.89433e-07	1.28514e-07	1.29451e-07	1.95998e-07	2.546e-07	2.72062e-07	2.95199e-07	1.53616e-07	1.74761e-07	N.D.	2.4938e-07	2.23472e-07	N.D.	N.D.
MCPA	WHKUVVPPKQRRBV-UHFFFAOYSA-N	CC1=CC(Cl)=CC=C1OCC(O)=O	TU	N.D.	N.D.	N.D.	4.19903e-05	7.34831e-05	N.D.	N.D.	N.D.	N.D.	N.D.	N.D.	N.D.	N.D.	N.D.	5.24879e-05	N.D.	N.D.	N.D.	N.D.	N.D.	N.D.	N.D.	N.D.
Mebeverine	VYVKHNNGDFVQGA-UHFFFAOYSA-N	CCN(CCCCOC(=O)C1=CC(OC)=C(OC)C=C1)C(C)CC1=CC=C(OC)C=C1	TU	N.D.	N.D.	N.D.	N.D.	1.14516e-08	1.71783e-06	N.D.	N.D.	N.D.	N.D.	N.D.	N.D.	9.8988e-07	1.05342e-06	N.D.	N.D.	1.20542e-08	N.D.	N.D.	N.D.	N.D.	3.20059e-06	2.57392e-06
Mecoprop	WNTGYJSOUMFZEP-UHFFFAOYSA-N	CC(OC1=CC=C(Cl)C=C1C)C(O)=O	TU	N.D.	N.D.	N.D.	4.86855e-08	2.92113e-08	N.D.	2.92113e-08	N.D.	N.D.	N.D.	N.D.	N.D.	4.86855e-08	2.53165e-07	N.D.	1.07108e-07	1.46056e-07	1.23661e-06	N.D.	2.04479e-07	3.31061e-07	3.44552e-05	6.72903e-06
Memantine	BUGYDGFZZOZRHP-UHFFFAOYSA-N	CC12CC3CC(C)(C1)CC(N)(C3)C2	TU	N.D.	N.D.	N.D.	N.D.	N.D.	N.D.	N.D.	4.90596e-09	N.D.	N.D.	N.D.	N.D.	N.D.	N.D.	N.D.	N.D.	N.D.	N.D.	N.D.	N.D.	N.D.	5.78152e-08	6.83096e-08
Mepiquat	NNCAWEWCFVZOGF-UHFFFAOYSA-N	C[N+]1(C)CCCCC1	TU	N.D.	N.D.	N.D.	2.03712e-08	9.6914e-09	8.67804e-09	1.30943e-08	1.02301e-08	8.5785e-09	9.20246e-09	2.3143e-08	8.03476e-09	8.67678e-09	9.61337e-09	1.25307e-08	1.23885e-08	1.0115e-08	9.75494e-09	7.85167e-09	1.73968e-08	1.70959e-08	2.29352e-09	1.11521e-09
Metalaxyl	ZQEIXNIJLIKNTD-UHFFFAOYSA-N	COCC(=O)N(C(C)C(=O)OC)C1=C(C)C=CC=C1C	TU	1.79121e-07	1.40477e-07	5.82292e-08	1.41631e-06	5.67331e-07	3.70357e-07	2.19869e-07	1.40773e-07	1.15343e-07	1.70822e-07	6.52022e-08	2.10342e-07	5.29685e-07	3.27704e-07	7.02394e-08	2.05808e-07	1.27208e-07	3.00447e-08	2.92542e-08	7.40233e-08	2.74669e-07	N.D.	N.D.
Metformin	XZWYZXLIPXDOLR-UHFFFAOYSA-N	CN(C)C(=N)NC(N)=N	TU	N.D.	N.D.	N.D.	1.00392e-06	N.D.	N.D.	2.35289e-07	N.D.	N.D.	N.D.	N.D.	1.4231e-07	N.D.	6.19209e-07	N.D.	5.98096e-07	N.D.	N.D.	N.D.	N.D.	N.D.	N.D.	N.D.
Methiocarb	YFBPRJGDJKVWAH-UHFFFAOYSA-N	CNC(=O)OC1=CC(C)=C(SC)C(C)=C1	TU	N.D.	N.D.	N.D.	N.D.	N.D.	N.D.	N.D.	N.D.	N.D.	N.D.	N.D.	N.D.	N.D.	1.79779e-07	N.D.	N.D.	N.D.	N.D.	N.D.	N.D.	N.D.	3.37949e-07	3.21701e-07
Metolachlor OA	LNOOSYCKMKZOJB-UHFFFAOYSA-N	CCC1=C(N(C(C)COC)C(=O)C(O)=O)C(C)=CC=C1	TU	N.D.	N.D.	N.D.	1.23558e-09	9.6101e-10	N.D.	9.6101e-10	5.49148e-10	5.49148e-10	N.D.	8.23723e-10	5.49148e-10	5.49148e-10	1.37287e-09	6.86436e-10	N.D.	N.D.	N.D.	N.D.	1.0983e-09	1.78473e-09	N.D.	N.D.
Metoprolol	IUBSYMUCCVWXPE-UHFFFAOYSA-N	COCCC1=CC=C(OCC(O)CNC(C)C)C=C1	TU	N.D.	N.D.	N.D.	N.D.	N.D.	N.D.	N.D.	4.12161e-06	N.D.	N.D.	N.D.	N.D.	N.D.	N.D.	N.D.	N.D.	N.D.	N.D.	N.D.	N.D.	N.D.	N.D.	N.D.
Metoprolol acid	PUQIRTNPJRFRCZ-UHFFFAOYSA-N	CC(C)NCC(O)COC1=CC=C(CC(O)=O)C=C1	TU	1.40691e-08	N.D.	N.D.	5.22457e-08	9.94346e-08	1.00805e-07	7.7097e-08	7.11303e-08	4.93181e-08	4.5711e-08	7.0446e-08	5.73556e-08	6.47211e-08	6.98267e-08	7.97768e-08	1.15877e-07	7.70321e-08	3.87078e-08	6.24793e-08	5.76048e-08	9.909e-08	N.D.	N.D.
Myclobutanil	HZJKXKUJVSEEFU-UHFFFAOYSA-N	CCCCC(CN1C=NC=N1)(C#N)C1=CC=C(Cl)C=C1	TU	N.D.	N.D.	N.D.	1.26891e-05	1.164e-05	1.19824e-05	1.68001e-05	1.23229e-05	1.02154e-05	8.38309e-06	8.20351e-06	5.99769e-06	1.11857e-05	1.27716e-05	1.08652e-05	6.18622e-06	1.73936e-05	2.06097e-05	8.31362e-06	4.46169e-05	1.27513e-05	2.25165e-05	3.31125e-05
Mycophenolic acid	HPNSFSBZBAHARI-RUDMXATFSA-N	COC1=C(C)C2=C(C(=O)OC2)C(O)=C1C\C=C(/C)CCC(O)=O	TU	N.D.	N.D.	N.D.	4.78971e-08	N.D.	6.49573e-08	4.8989e-08	N.D.	N.D.	N.D.	N.D.	N.D.	N.D.	N.D.	6.99827e-08	N.D.	N.D.	N.D.	N.D.	4.84302e-08	5.10925e-08	2.4185e-08	N.D.
N,N-Dimethyldecylamine	YWWNNLPSZSEZNZ-UHFFFAOYSA-N	CCCCCCCCCCN(C)C	TU	N.D.	N.D.	N.D.	N.D.	N.D.	N.D.	N.D.	N.D.	N.D.	N.D.	N.D.	N.D.	N.D.	N.D.	N.D.	N.D.	1.55603e-06	N.D.	N.D.	N.D.	1.59741e-06	N.D.	N.D.
N,N-Dimethyldodecylamine	YWFWDNVOPHGWMX-UHFFFAOYSA-N	CCCCCCCCCCCCN(C)C	TU	N.D.	N.D.	N.D.	0.000273229	0.000561699	0.000486429	0.000243595	N.D.	0.000421002	N.D.	N.D.	N.D.	0.000325037	0.000237033	0.000216647	N.D.	0.000320237	0.000192903	N.D.	0.000270029	N.D.	0.00221855	0.00160263
N,N-Dimethyltetradecylamine-N-oxide	ONHFWHCMZAJCFB-UHFFFAOYSA-N	CCCCCCCCCCCCCC[N+](C)(C)[O-]	TU	N.D.	N.D.	N.D.	1.41892e-05	1.75271e-05	1.99107e-05	1.22736e-05	5.28465e-06	2.56429e-05	3.4304e-06	1.03573e-05	3.39435e-06	1.00914e-05	5.46373e-06	5.24002e-06	7.11998e-06	1.26285e-05	4.97566e-06	4.6037e-06	5.18598e-06	3.99461e-06	1.15172e-06	8.6379e-07
N-Butylbenzenesulfonamide	IPRJXAGUEGOFGG-UHFFFAOYSA-N	CCCCNS(=O)(=O)C1=CC=CC=C1	TU	N.D.	N.D.	N.D.	6.37794e-06	4.86132e-06	6.28787e-06	1.03529e-05	3.39735e-06	3.89131e-06	4.37617e-06	2.67156e-06	5.7908e-06	5.0193e-06	6.60611e-06	8.46433e-06	6.18028e-06	6.95594e-06	4.03343e-06	1.92856e-06	6.41221e-06	8.58826e-06	N.D.	N.D.
N-Cyclohexyl-2-benzothiazole-amine	UPWPIFMHSFSVLE-UHFFFAOYSA-N	C1CCC(CC1)NC1=NC2=CC=CC=C2S1	TU	N.D.	N.D.	N.D.	2.49489e-05	2.58843e-05	2.77672e-05	1.99602e-05	2.4828e-05	1.77397e-05	1.70497e-05	2.50178e-05	1.86812e-05	1.74358e-05	2.1572e-05	2.18457e-05	2.65034e-05	2.21064e-05	2.24203e-05	1.86812e-05	2.35782e-05	2.71409e-05	3.27921e-05	1.25886e-05
N-Ethyl-o-toluenesulfonamide	NATWUQFQFMZVMT-UHFFFAOYSA-N	CCNS(=O)(=O)C1=CC=CC=C1C	TU	N.D.	N.D.	N.D.	2.41791e-07	1.69394e-07	N.D.	N.D.	N.D.	N.D.	N.D.	N.D.	N.D.	N.D.	N.D.	N.D.	6.43293e-08	N.D.	N.D.	N.D.	6.42315e-08	N.D.	6.87022e-08	1.11232e-07
N-Formyl-4-aminoantipyrine	WSJBSKRPKADYRQ-UHFFFAOYSA-N	CN1N(C(=O)C(NC=O)=C1C)C1=CC=CC=C1	TU	N.D.	N.D.	N.D.	2.43597e-08	N.D.	N.D.	N.D.	N.D.	N.D.	N.D.	N.D.	N.D.	N.D.	N.D.	N.D.	N.D.	N.D.	N.D.	N.D.	N.D.	N.D.	N.D.	N.D.
Nitrendipin	PVHUJELLJLJGLN-UHFFFAOYSA-N	CCOC(=O)C1=C(C)NC(C)=C(C1C1=CC=CC(=C1)[N+]([O-])=O)C(=O)OC	TU	N.D.	N.D.	N.D.	2.20739e-07	N.D.	5.50364e-07	5.85179e-07	3.38012e-07	3.61791e-07	4.5693e-07	1.50525e-07	3.23937e-07	2.1866e-07	N.D.	5.51949e-07	N.D.	1.84319e-07	1.88946e-07	1.85687e-07	4.84829e-07	N.D.	N.D.	N.D.
N-Methyl-dicyclohexylamine	GSCCALZHGUWNJW-UHFFFAOYSA-N	CN(C1CCCCC1)C2CCCCC2	TU	3.88812e-08	2.07289e-08	1.46268e-08	1.19254e-06	2.10043e-06	1.16667e-06	7.3578e-07	1.73841e-06	1.05607e-06	4.11509e-06	N.D.	2.44774e-06	2.09901e-06	2.63937e-06	1.52713e-06	2.23822e-06	1.12616e-06	6.28263e-07	2.44774e-06	1.61254e-06	2.64929e-06	N.D.	N.D.
N-Methyldodecylamine	OMEMQVZNTDHENJ-UHFFFAOYSA-N	CCCCCCCCCCCCNC	TU	N.D.	N.D.	N.D.	7.80479e-07	1.22166e-06	1.16839e-06	5.35191e-07	3.26895e-07	9.58267e-07	1.2047e-07	3.40496e-07	3.02412e-07	6.1009e-07	4.63313e-07	5.20752e-07	3.93981e-07	6.9618e-07	3.99885e-07	2.23943e-07	7.05575e-07	4.40957e-07	N.D.	N.D.
Octocrylene	FMJSMJQBSVNSBF-UHFFFAOYSA-N	CCCCC(CC)COC(=O)C(C#N)=C(C1=CC=CC=C1)C1=CC=CC=C1	TU	9.02151e-05	8.76943e-05	N.D.	0.00013745	N.D.	0.000151381	0.00035164	0.000316487	0.000155428	0.000137999	0.000114513	0.000134864	0.000176359	0.000145034	N.D.	0.000201911	0.000252897	0.000146733	0.000156759	0.000230509	0.0002326	0.00065728	0.000577032
Octyl-methoxycinnamate	YBGZDTIWKVFICR-JLHYYAGUSA-N	CCCCC(CC)COC(=O)\C=C\C1=CC=C(OC)C=C1	TU	N.D.	N.D.	N.D.	0.000108703	5.94092e-05	7.60125e-05	7.61222e-05	6.22284e-05	8.97017e-05	4.89757e-05	4.91538e-05	0.0002133	0.000157819	0.000108446	9.6796e-05	0.000123538	0.000132319	7.63663e-05	7.51093e-05	0.000109728	0.000181232	9.481e-06	N.D.
Omethoate	PZXOQEXFMJCDPG-UHFFFAOYSA-N	CNC(=O)CSP(=O)(OC)OC	TU	6.06066e-08	N.D.	N.D.	N.D.	N.D.	N.D.	N.D.	N.D.	N.D.	N.D.	6.45873e-08	N.D.	N.D.	N.D.	4.34499e-08	N.D.	N.D.	N.D.	N.D.	N.D.	4.38143e-08	N.D.	N.D.
Orlistat	AHLBNYSZXLDEJQ-FWEHEUNISA-N	CCCCCCCCCCC[C@@H](C[C@@H]1OC(=O)[C@H]1CCCCCC)OC(=O)[C@H](CC(C)C)NC=O	TU	N.D.	N.D.	N.D.	N.D.	N.D.	N.D.	N.D.	N.D.	N.D.	N.D.	N.D.	N.D.	N.D.	N.D.	0.00297938	N.D.	N.D.	N.D.	N.D.	N.D.	N.D.	0.235346	0.0855361
Oryzalin	UNAHYJYOSSSJHH-UHFFFAOYSA-N	CCCN(CCC)C1=C(C=C(C=C1[N+]([O-])=O)S(N)(=O)=O)[N+]([O-])=O	TU	N.D.	N.D.	N.D.	N.D.	N.D.	N.D.	N.D.	N.D.	N.D.	N.D.	N.D.	N.D.	N.D.	N.D.	N.D.	N.D.	N.D.	N.D.	N.D.	N.D.	N.D.	N.D.	N.D.
Oxazepam	ADIMAYPTOBDMTL-UHFFFAOYSA-N	OC1N=C(C2=CC=CC=C2)C2=C(NC1=O)C=CC(Cl)=C2	TU	N.D.	N.D.	N.D.	1.91548e-07	2.53103e-07	7.16886e-08	8.37616e-08	3.12967e-07	N.D.	N.D.	7.35368e-08	N.D.	6.99212e-08	6.82457e-08	6.95883e-08	N.D.	7.84335e-08	N.D.	9.09517e-08	7.7599e-08	9.05387e-08	N.D.	N.D.
Oxybutynin	XIQVNETUBQGFHX-UHFFFAOYSA-N	CCN(CC)CC#CCOC(=O)C(O)(C1CCCCC1)C1=CC=CC=C1	TU	N.D.	N.D.	N.D.	N.D.	1.01862e-07	1.15892e-07	N.D.	N.D.	N.D.	N.D.	N.D.	N.D.	N.D.	N.D.	N.D.	N.D.	9.97736e-08	N.D.	N.D.	N.D.	9.57218e-08	0.00083447	0.000397777
Paroxetine	AHOUBRCZNHFOSL-UHFFFAOYSA-N	FC1=CC=C(C=C1)C1CCNCC1COC1=CC2=C(OCO2)C=C1	TU	N.D.	N.D.	N.D.	N.D.	N.D.	N.D.	N.D.	N.D.	N.D.	N.D.	2.28385e-08	N.D.	N.D.	N.D.	N.D.	N.D.	N.D.	N.D.	N.D.	N.D.	N.D.	N.D.	N.D.
Pendimethalin	CHIFOSRWCNZCFN-UHFFFAOYSA-N	CCC(CC)NC1=C(C(C)=C(C)C=C1[N+]([O-])=O)[N+]([O-])=O	TU	N.D.	N.D.	0.000845403	N.D.	N.D.	N.D.	N.D.	N.D.	N.D.	N.D.	N.D.	N.D.	N.D.	N.D.	N.D.	0.00320127	N.D.	N.D.	N.D.	N.D.	N.D.	N.D.	N.D.
Pentoxifylline	BYPFEZZEUUWMEJ-UHFFFAOYSA-N	CN1C=NC2=C1C(=O)N(CCCCC(C)=O)C(=O)N2C	TU	N.D.	N.D.	N.D.	N.D.	N.D.	N.D.	N.D.	N.D.	N.D.	N.D.	N.D.	N.D.	2.44299e-07	N.D.	N.D.	N.D.	N.D.	N.D.	N.D.	N.D.	N.D.	5.69426e-09	N.D.
Perfluorodecanoic acid	PCIUEQPBYFRTEM-UHFFFAOYSA-N	OC(=O)C(F)(F)C(F)(F)C(F)(F)C(F)(F)C(F)(F)C(F)(F)C(F)(F)C(F)(F)C(F)(F)F	TU	N.D.	N.D.	N.D.	N.D.	N.D.	N.D.	N.D.	N.D.	2.24383e-07	2.99177e-07	N.D.	N.D.	2.24383e-07	2.99177e-07	2.24383e-07	3.73972e-07	N.D.	N.D.	N.D.	4.48766e-07	6.73149e-07	N.D.	N.D.
Perfluoroheptanoic acid	ZWBAMYVPMDSJGQ-UHFFFAOYSA-N	OC(=O)C(F)(F)C(F)(F)C(F)(F)C(F)(F)C(F)(F)C(F)(F)F	TU	N.D.	N.D.	N.D.	N.D.	N.D.	N.D.	N.D.	N.D.	N.D.	N.D.	N.D.	N.D.	N.D.	N.D.	N.D.	N.D.	1.15385e-08	N.D.	N.D.	1.92308e-08	1.92308e-08	1.3793e-07	3.76755e-07
Perfluorooctanesulfonic acid	YFSUTJLHUFNCNZ-UHFFFAOYSA-N	OS(=O)(=O)C(F)(F)C(F)(F)C(F)(F)C(F)(F)C(F)(F)C(F)(F)C(F)(F)C(F)(F)F	TU	N.D.	N.D.	N.D.	N.D.	N.D.	N.D.	N.D.	N.D.	N.D.	N.D.	N.D.	N.D.	8e-08	N.D.	N.D.	N.D.	N.D.	N.D.	N.D.	N.D.	N.D.	N.D.	N.D.
Perfluorooctanoic acid	SNGREZUHAYWORS-UHFFFAOYSA-N	OC(=O)C(F)(F)C(F)(F)C(F)(F)C(F)(F)C(F)(F)C(F)(F)C(F)(F)F	TU	N.D.	N.D.	N.D.	N.D.	N.D.	N.D.	N.D.	N.D.	N.D.	7.82677e-08	N.D.	N.D.	N.D.	N.D.	2.60892e-08	N.D.	N.D.	N.D.	N.D.	1.04357e-07	5.21785e-08	N.D.	N.D.
Phenylbenzimidazole sulfonic acid	UVCJGUGAGLDPAA-UHFFFAOYSA-N	OS(=O)(=O)C1=CC=C2NC(=NC2=C1)C1=CC=CC=C1	TU	6.37887e-09	6.3722e-09	6.3989e-09	N.D.	N.D.	6.37554e-09	N.D.	N.D.	N.D.	N.D.	N.D.	N.D.	6.35885e-09	N.D.	N.D.	N.D.	N.D.	N.D.	6.36218e-09	N.D.	N.D.	7.75615e-09	1.39112e-08
Picolinafen	CWKFPEBMTGKLKX-UHFFFAOYSA-N	FC1=CC=C(NC(=O)C2=NC(OC3=CC=CC(=C3)C(F)(F)F)=CC=C2)C=C1	TU	N.D.	N.D.	N.D.	N.D.	N.D.	N.D.	N.D.	N.D.	N.D.	N.D.	N.D.	N.D.	N.D.	N.D.	N.D.	N.D.	N.D.	N.D.	N.D.	N.D.	N.D.	3.08767e-05	1.75581e-05
Piperine	MXXWOMGUGJBKIW-YPCIICBESA-N	O=C(\C=C\C=C\C1=CC2=C(OCO2)C=C1)N1CCCCC1	TU	N.D.	2.50839e-08	N.D.	1.18799e-06	1.72585e-07	8.85516e-08	1.92087e-07	8.75419e-08	1.67708e-07	4.66932e-07	2.0241e-07	5.89032e-08	1.03129e-07	9.49559e-08	7.76184e-08	1.24934e-07	8.20132e-08	9.65366e-08	5.3619e-08	1.10106e-07	1.91871e-07	N.D.	N.D.
Pirimicarb	YFGYUFNIOHWBOB-UHFFFAOYSA-N	CN(C)C(=O)OC1=C(C)C(C)=NC(=N1)N(C)C	TU	N.D.	N.D.	N.D.	1.76327e-08	N.D.	N.D.	1.02428e-08	N.D.	N.D.	1.78772e-08	N.D.	N.D.	N.D.	N.D.	N.D.	N.D.	N.D.	N.D.	N.D.	1.93377e-08	N.D.	N.D.	N.D.
Pravastatin	TUZYXOIXSAXUGO-UHFFFAOYSA-N	CCC(C)C(=O)OC1CC(O)C=C2C=CC(C)C(CCC(O)CC(O)CC(O)=O)C12	TU	N.D.	N.D.	N.D.	1.66865e-08	1.08825e-08	1.5961e-08	9.4315e-09	4.353e-09	6.5295e-09	N.D.	N.D.	N.D.	7.255e-09	1.95885e-08	1.95885e-08	1.23335e-08	7.9805e-09	N.D.	3.6275e-09	2.39415e-08	5.5138e-08	N.D.	N.D.
Propamocarb	WZZLDXDUQPOXNW-UHFFFAOYSA-N	CCCOC(=O)NCCCN(C)C	TU	N.D.	N.D.	N.D.	1.48813e-09	N.D.	N.D.	N.D.	N.D.	N.D.	N.D.	N.D.	N.D.	N.D.	N.D.	N.D.	N.D.	N.D.	N.D.	N.D.	N.D.	N.D.	N.D.	N.D.
Propiconazole	STJLVHWMYQXCPB-UHFFFAOYSA-N	CCCC1COC(CN2C=NC=N2)(O1)C1=C(Cl)C=C(Cl)C=C1	TU	N.D.	N.D.	N.D.	7.93429e-05	1.91629e-05	1.80347e-05	1.44813e-05	1.49273e-05	1.8345e-05	5.45805e-05	2.18071e-05	1.08973e-05	2.64898e-05	2.22447e-05	1.34214e-05	2.78112e-05	1.6503e-05	2.44482e-05	1.88107e-05	4.40261e-05	2.11825e-05	2.53132e-05	N.D.
Propranolol	AQHHHDLHHXJYJD-UHFFFAOYSA-N	CC(C)NCC(O)COC1=C2C=CC=CC2=CC=C1	TU	N.D.	N.D.	N.D.	N.D.	3.66787e-07	6.03254e-05	3.55834e-07	5.83674e-07	N.D.	N.D.	N.D.	N.D.	3.79558e-05	4.61366e-05	N.D.	N.D.	N.D.	N.D.	N.D.	N.D.	4.38862e-07	N.D.	N.D.
Prosulfocarb	NQLVQOSNDJXLKG-UHFFFAOYSA-N	CCCN(CCC)C(=O)SCC1=CC=CC=C1	TU	N.D.	N.D.	N.D.	1.38745e-06	2.07008e-06	1.60603e-06	1.44346e-06	1.21323e-06	1.38616e-06	1.33105e-06	1.29869e-06	1.15318e-06	1.85546e-06	1.34108e-06	1.46877e-06	1.24978e-06	1.94687e-06	1.09041e-06	1.76792e-06	1.89121e-06	1.49404e-06	1.84827e-05	1.48516e-05
Prothioconazole-desthio	HHUQPWODPBDTLI-UHFFFAOYSA-N	OC(CN1C=NC=N1)(CC1=CC=CC=C1Cl)C1(Cl)CC1	TU	N.D.	N.D.	N.D.	1.42206e-07	1.03005e-07	1.41324e-07	9.95658e-08	1.65346e-07	N.D.	8.86528e-08	N.D.	N.D.	9.54365e-08	1.21987e-07	1.45712e-07	2.08515e-07	1.49195e-07	1.03161e-07	N.D.	2.15813e-07	2.51143e-07	N.D.	N.D.
p-Toluenesulfonamide	LMYRWZFENFIFIT-UHFFFAOYSA-N	CC1=CC=C(C=C1)S(N)(=O)=O	TU	N.D.	N.D.	N.D.	1.32599e-06	1.77218e-07	1.43761e-07	2.02195e-07	9.65386e-08	1.098e-07	1.14463e-07	3.20196e-07	1.38612e-07	1.96891e-07	1.95284e-07	1.66969e-07	1.59249e-07	1.40859e-07	1.0343e-07	1.00713e-07	2.10583e-07	1.41079e-07	N.D.	N.D.
Quinoline	SMWDFEZZVXVKRB-UHFFFAOYSA-N	C1=CC=C2N=CC=CC2=C1	TU	N.D.	N.D.	N.D.	N.D.	7.16809e-07	5.91125e-07	7.81749e-07	1.02374e-06	N.D.	N.D.	N.D.	N.D.	N.D.	7.45297e-07	N.D.	1.34664e-06	N.D.	N.D.	8.0227e-07	7.3484e-07	1.01011e-06	N.D.	N.D.
Raloxifene	GZUITABIAKMVPG-UHFFFAOYSA-N	OC1=CC=C(C=C1)C1=C(C(=O)C2=CC=C(OCCN3CCCCC3)C=C2)C2=C(S1)C=C(O)C=C2	TU	N.D.	N.D.	N.D.	N.D.	1.84582e-05	9.63035e-06	N.D.	1.04329e-05	N.D.	N.D.	1.12354e-05	1.16367e-05	N.D.	N.D.	7.62403e-06	9.63035e-06	N.D.	N.D.	1.20379e-05	N.D.	N.D.	0.00021143	0.000178325
Simazine	ODCWYMIRDDJXKW-UHFFFAOYSA-N	CCNC1=NC(NCC)=NC(Cl)=N1	TU	N.D.	N.D.	N.D.	9.92192e-05	0.000105522	0.0150851	0.000351829	4.60422e-05	4.23911e-05	N.D.	5.71633e-05	N.D.	0.0112282	0.0143785	6.67482e-05	6.41697e-05	6.84699e-05	4.1826e-05	4.74348e-05	7.67167e-05	0.000130357	N.D.	N.D.
Simazine 2-Hydroxy	YQIXRXMOJFQVBV-UHFFFAOYSA-N	CCNC1=NC(NCC)=NC(O)=N1	TU	N.D.	N.D.	1.53794e-07	N.D.	N.D.	N.D.	N.D.	N.D.	N.D.	N.D.	N.D.	N.D.	N.D.	N.D.	N.D.	N.D.	N.D.	N.D.	N.D.	N.D.	7.76012e-08	N.D.	N.D.
Simetryn	MGLWZSOBALDPEK-UHFFFAOYSA-N	CCNC1=NC(SC)=NC(NCC)=N1	TU	N.D.	N.D.	N.D.	N.D.	N.D.	N.D.	N.D.	N.D.	N.D.	N.D.	N.D.	N.D.	N.D.	0.0125736	N.D.	N.D.	N.D.	N.D.	N.D.	N.D.	N.D.	0.00171057	0.00100903
Spiroxamine	PUYXTUJWRLOUCW-UHFFFAOYSA-N	CCCN(CC)CC1COC2(CCC(CC2)C(C)(C)C)O1	TU	N.D.	N.D.	N.D.	0.00141871	0.00146263	N.D.	N.D.	N.D.	N.D.	N.D.	N.D.	N.D.	0.00169936	N.D.	N.D.	N.D.	N.D.	N.D.	N.D.	N.D.	N.D.	0.00202297	0.00161807
Sucralose	BAQAVOSOZGMPRM-UHFFFAOYSA-N	OCC1OC(OC2(CCl)OC(CCl)C(O)C2O)C(O)C(O)C1Cl	TU	N.D.	N.D.	N.D.	N.D.	N.D.	2.09135e-06	7.30747e-08	1.17501e-07	N.D.	N.D.	N.D.	N.D.	6.02036e-08	N.D.	5.31452e-08	3.94437e-08	N.D.	N.D.	N.D.	7.43203e-08	N.D.	2.08121e-08	2.57992e-08
Sulfadimethoxine	ZZORFUFYDOWNEF-UHFFFAOYSA-N	COC1=CC(NS(=O)(=O)C2=CC=C(N)C=C2)=NC(OC)=N1	TU	N.D.	N.D.	N.D.	5.44548e-09	6.40715e-09	1.4377e-06	4.68103e-09	3.08675e-09	3.07249e-09	2.0154e-09	2.31399e-09	2.15521e-09	6.67177e-07	6.8482e-07	4.11367e-09	1.90778e-09	4.88131e-09	2.78069e-09	3.2462e-09	3.0864e-09	7.21284e-09	N.D.	N.D.
Sulfapyridine	GECHUMIMRBOMGK-UHFFFAOYSA-N	NC1=CC=C(C=C1)S(=O)(=O)NC1=NC=CC=C1	TU	N.D.	N.D.	N.D.	N.D.	N.D.	N.D.	N.D.	8.3329e-08	N.D.	N.D.	N.D.	N.D.	N.D.	N.D.	N.D.	N.D.	N.D.	N.D.	N.D.	N.D.	N.D.	N.D.	N.D.
Tacrolimus	QJJXYPPXXYFBGM-NYOQZLQMSA-N	CO[C@@H]1CC(CC[C@H]1O)\C=C(/C)[C@H]1OC(=O)[C@@H]2CCCCN2C(=O)C(=O)[C@]2(O)O[C@@H]([C@H](C[C@H]2C)OC)[C@H](C[C@@H](C)C\C(C)=C\[C@@H](CC=C)C(=O)C[C@H](O)[C@H]1C)OC	TU	N.D.	N.D.	N.D.	N.D.	N.D.	1.38378e-06	N.D.	N.D.	N.D.	N.D.	N.D.	N.D.	N.D.	N.D.	N.D.	N.D.	N.D.	N.D.	N.D.	N.D.	N.D.	N.D.	N.D.
TDCPP	ASLWPAWFJZFCKF-UHFFFAOYSA-N	ClCC(CCl)OP(=O)(OC(CCl)CCl)OC(CCl)CCl	TU	N.D.	N.D.	N.D.	N.D.	N.D.	N.D.	1.79721e-05	N.D.	N.D.	9.52138e-06	1.56489e-05	N.D.	N.D.	N.D.	N.D.	N.D.	2.10507e-05	1.29414e-05	N.D.	N.D.	4.94283e-05	N.D.	N.D.
Tebuconazole	PXMNMQRDXWABCY-UHFFFAOYSA-N	CC(C)(C)C(O)(CCC1=CC=C(Cl)C=C1)CN1C=NC=N1	TU	N.D.	N.D.	N.D.	1.84125e-06	1.17484e-06	N.D.	N.D.	N.D.	N.D.	1.17809e-06	1.00914e-06	9.2336e-07	N.D.	N.D.	8.51433e-07	9.39206e-07	9.52282e-07	N.D.	N.D.	1.02228e-06	8.69706e-07	N.D.	N.D.
Telmisartan	RMMXLENWKUUMAY-UHFFFAOYSA-N	CCCC1=NC2=C(C)C=C(C=C2N1CC1=CC=C(C=C1)C1=CC=CC=C1C(O)=O)C1=NC2=CC=CC=C2N1C	TU	N.D.	N.D.	N.D.	6.00952e-05	5.74243e-05	4.67407e-05	N.D.	N.D.	N.D.	N.D.	N.D.	N.D.	N.D.	5.6534e-05	N.D.	9.21459e-05	N.D.	N.D.	N.D.	4.09537e-05	7.25593e-05	4.68769e-06	3.30434e-06
Temazepam	SEQDDYPDSLOBDC-UHFFFAOYSA-N	CN1C2=CC=C(Cl)C=C2C(=NC(O)C1=O)C1=CC=CC=C1	TU	N.D.	N.D.	N.D.	8.6377e-08	1.71003e-07	8.31725e-08	9.80079e-08	6.93928e-08	N.D.	6.41917e-08	9.06648e-08	N.D.	6.13105e-08	6.10123e-08	N.D.	N.D.	N.D.	8.54686e-08	N.D.	8.52356e-08	6.32396e-08	3.31285e-06	2.69491e-06
Tepraloxydim	IOYNQIMAUDJVEI-ZFNPBRLTSA-N	[H]\C(Cl)=C(\[H])CON=C(CC)C1=C(O)CC(CC1=O)C1CCOCC1	TU	N.D.	N.D.	N.D.	N.D.	N.D.	N.D.	N.D.	N.D.	1.16672e-07	N.D.	N.D.	N.D.	N.D.	N.D.	N.D.	N.D.	N.D.	N.D.	N.D.	N.D.	1.53381e-07	N.D.	N.D.
Terbuthylazine	FZXISNSWEXTPMF-UHFFFAOYSA-N	CCNC1=NC(Cl)=NC(NC(C)(C)C)=N1	TU	N.D.	N.D.	N.D.	N.D.	0.000320238	N.D.	0.000258958	N.D.	N.D.	N.D.	N.D.	N.D.	N.D.	0.000249216	N.D.	0.000423828	N.D.	N.D.	N.D.	0.000256694	0.000407548	N.D.	N.D.
Terbutryn	IROINLKCQGIITA-UHFFFAOYSA-N	CCNC1=NC(NC(C)(C)C)=NC(SC)=N1	TU	N.D.	N.D.	N.D.	0.00123885	N.D.	N.D.	0.000743314	0.00176643	0.000627033	0.00107278	N.D.	N.D.	0.00155221	0.000668856	N.D.	0.000897137	0.000623659	0.00117416	N.D.	0.00143323	0.00110786	N.D.	N.D.
Tetracain	GKCBAIGFKIBETG-UHFFFAOYSA-N	CCCCNC1=CC=C(C=C1)C(=O)OCCN(C)C	TU	N.D.	2.42665e-07	N.D.	1.62604e-07	1.32123e-07	3.0114e-05	1.48643e-07	1.15814e-07	8.7556e-08	9.02346e-08	1.95809e-07	8.38948e-08	2.18218e-05	1.62988e-05	1.39284e-07	8.94187e-08	1.89845e-07	1.09033e-07	N.D.	1.77933e-07	1.62019e-07	N.D.	2.14407e-07
Tetraethyleneglycol monobutyl ether	ZNYRFEPBTVGZDN-UHFFFAOYSA-N	COCCOCCOCCOCCO	TU	1.1814e-06	1.48689e-06	1.01519e-06	1.52461e-05	1.06723e-05	6.28488e-06	9.32704e-06	6.03421e-06	7.68412e-06	1.04032e-05	5.55161e-06	7.11648e-06	1.74882e-05	1.19279e-05	9.32704e-06	9.41673e-06	3.77566e-05	8.79219e-06	4.19144e-06	1.08517e-05	1.2735e-05	5.13741e-06	5.25e-06
Tetraglyme	ZUHZGEOKBKGPSW-UHFFFAOYSA-N	COCCOCCOCCOCCOC	TU	8.69834e-09	5.84369e-08	1.11168e-07	6.26231e-07	6.83676e-07	1.78143e-07	2.08516e-07	2.25466e-07	1.72582e-07	4.65431e-07	2.10179e-07	4.02814e-08	1.45944e-07	1.8609e-07	8.71379e-08	3.93592e-07	1.52788e-07	1.85273e-07	4.02814e-08	1.22274e-07	1.50709e-07	N.D.	N.D.
Tetrapropylammonium	OSBSFAARYOCBHB-UHFFFAOYSA-N	CCC[N+](CCC)(CCC)CCC	TU	N.D.	N.D.	N.D.	N.D.	N.D.	N.D.	2.692e-09	N.D.	N.D.	N.D.	N.D.	N.D.	N.D.	N.D.	N.D.	N.D.	N.D.	N.D.	N.D.	N.D.	N.D.	N.D.	N.D.
Tramadol	TVYLLZQTGLZFBW-ZBFHGGJFSA-N	COC1=CC=CC(=C1)[C@@]1(O)CCCC[C@@H]1CN(C)C	TU	N.D.	N.D.	N.D.	3.17424e-08	N.D.	N.D.	2.57253e-08	4.71355e-08	N.D.	N.D.	N.D.	N.D.	N.D.	3.61144e-08	N.D.	N.D.	N.D.	N.D.	N.D.	N.D.	N.D.	1.54556e-08	1.68305e-08
Tri(butoxyethyl)phosphate	WTLBZVNBAKMVDP-UHFFFAOYSA-N	CCCCOCCOP(=O)(OCCOCCCC)OCCOCCCC	TU	3.60328e-06	1.79496e-06	5.2757e-07	0.000352178	5.21617e-05	3.82228e-05	4.52679e-05	7.38008e-05	0.000114853	8.19814e-05	0.000111125	0.000138779	0.000156262	0.000337023	4.48422e-05	8.47455e-05	0.000126255	6.33905e-05	0.000138779	0.000115499	0.000132285	N.D.	N.D.
Triadimenol	BAZVSMNPJJMILC-UHFFFAOYSA-N	CC(C)(C)C(O)C(OC1=CC=C(Cl)C=C1)N1C=NC=N1	TU	N.D.	N.D.	N.D.	N.D.	N.D.	N.D.	N.D.	N.D.	N.D.	N.D.	N.D.	N.D.	N.D.	N.D.	N.D.	N.D.	1.62489e-06	N.D.	N.D.	N.D.	N.D.	4.84239e-06	2.46682e-06
Tributylamine	IMFACGCPASFAPR-UHFFFAOYSA-N	CCCCN(CCCC)CCCC	TU	N.D.	N.D.	N.D.	7.73381e-06	9.59052e-07	3.18957e-07	1.10484e-06	5.24757e-07	4.5394e-07	5.81435e-07	5.78908e-07	6.9109e-07	6.49368e-07	6.67463e-07	1.17751e-06	2.03607e-06	3.86009e-07	1.39786e-06	4.69009e-07	1.10807e-06	1.55195e-06	N.D.	N.D.
Tricresylphosphate	BOSMZFBHAYFUBJ-UHFFFAOYSA-N	CC1=CC=C(OP(=O)(OC2=CC=C(C)C=C2)OC2=CC=C(C)C=C2)C=C1	TU	N.D.	N.D.	N.D.	N.D.	N.D.	N.D.	N.D.	N.D.	N.D.	N.D.	N.D.	1.91544e-05	N.D.	N.D.	N.D.	N.D.	N.D.	N.D.	N.D.	N.D.	N.D.	0.000409133	N.D.
Triethylcitrate	DOOTYTYQINUNNV-UHFFFAOYSA-N	CCOC(=O)CC(O)(CC(=O)OCC)C(=O)OCC	TU	1.71172e-07	N.D.	N.D.	N.D.	N.D.	N.D.	N.D.	3.08798e-06	N.D.	N.D.	N.D.	N.D.	N.D.	N.D.	N.D.	2.80178e-06	N.D.	N.D.	N.D.	N.D.	N.D.	N.D.	N.D.
Triethylphosphate	DQWPFSLDHJDLRL-UHFFFAOYSA-N	CCOP(=O)(OCC)OCC	TU	1.27522e-08	2.53211e-08	N.D.	9.57301e-07	1.03947e-06	1.71696e-05	6.92746e-07	3.51568e-07	3.58442e-07	1.91025e-07	3.81264e-07	2.88607e-07	4.28574e-05	1.66557e-05	2.78902e-07	1.28359e-06	1.27839e-07	1.57706e-07	2.88607e-07	6.49955e-07	3.81542e-07	N.D.	N.D.
Tri-isobutylphosphate	HRKAMJBPFPHCSD-UHFFFAOYSA-N	CC(C)COP(=O)(OCC(C)C)OCC(C)C	TU	N.D.	N.D.	N.D.	3.81498e-05	3.91592e-05	3.13652e-05	1.69459e-05	9.93416e-05	5.61465e-05	N.D.	2.56626e-05	0.000122657	9.17092e-05	4.47436e-05	4.10045e-05	6.25513e-05	3.93628e-05	N.D.	0.000122657	2.61366e-05	4.96717e-05	8.80854e-07	6.78291e-07
Triphenylphosphate	XZZNDPSIHUTMOC-UHFFFAOYSA-N	O=P(OC1=CC=CC=C1)(OC1=CC=CC=C1)OC1=CC=CC=C1	TU	N.D.	N.D.	N.D.	0.000116674	0.000120342	0.000160709	0.000126417	0.000113753	9.66001e-05	0.000143388	7.86318e-05	7.3264e-05	0.000124891	0.000111715	0.000113104	0.000136479	0.000161165	0.000117901	0.00020792	0.000132354	0.000116029	0.000122626	0.000130413
Triphenylphosphine oxide	FIQMHBFVRAXMOP-UHFFFAOYSA-N	O=P(C1=CC=CC=C1)(C1=CC=CC=C1)C1=CC=CC=C1	TU	N.D.	N.D.	N.D.	N.D.	N.D.	N.D.	2.53826e-05	N.D.	N.D.	N.D.	N.D.	N.D.	N.D.	N.D.	N.D.	N.D.	N.D.	N.D.	N.D.	N.D.	N.D.	N.D.	N.D.
Tris(1-chloro-2-propyl)phosphate	KVMPUXDNESXNOH-UHFFFAOYSA-N	CC(CCl)OP(=O)(OC(C)CCl)OC(C)CCl	TU	5.07517e-06	8.964e-06	6.09707e-06	4.97779e-05	2.38067e-05	2.77568e-05	3.37927e-05	2.48987e-05	1.72176e-05	1.9488e-05	6.12684e-05	1.88288e-05	2.47081e-05	2.87719e-05	2.00262e-05	3.03828e-05	3.65906e-05	2.18291e-05	1.88288e-05	3.9708e-05	4.7612e-05	N.D.	N.D.
Tris(2-chloroethyl)phosphate	HQUQLFOMPYWACS-UHFFFAOYSA-N	ClCCOP(=O)(OCCCl)OCCCl	TU	1.689e-08	1.9162e-07	N.D.	9.62858e-07	6.65171e-07	3.87969e-05	8.65295e-07	4.58732e-07	3.08149e-07	5.06632e-07	5.47647e-07	9.22601e-07	8.64614e-05	6.16303e-05	4.31866e-07	4.12352e-07	2.02422e-06	7.7962e-07	9.22601e-07	1.74029e-06	6.14769e-07	N.D.	N.D.
Tris(2-ethylhexl)phosphate	GTVWRXDRKAHEAD-UHFFFAOYSA-N	CCCCC(CC)COP(=O)(OCC(CC)CCCC)OCC(CC)CCCC	TU	N.D.	N.D.	N.D.	0.000775224	0.000243312	0.000224539	0.00178441	N.D.	N.D.	N.D.	N.D.	N.D.	N.D.	N.D.	N.D.	0.00355363	0.000265414	N.D.	N.D.	N.D.	N.D.	N.D.	N.D.
Valsartan	ACWBQPMHZXGDFX-UHFFFAOYSA-N	CCCCC(=O)N(CC1=CC=C(C=C1)C1=CC=CC=C1C1=NNN=N1)C(C(C)C)C(O)=O	TU	N.D.	N.D.	N.D.	N.D.	N.D.	N.D.	N.D.	N.D.	N.D.	N.D.	N.D.	N.D.	N.D.	N.D.	N.D.	N.D.	N.D.	N.D.	N.D.	N.D.	N.D.	5.4486e-08	4.68745e-08
Vardenafil	SECKRCOLJRRGGV-UHFFFAOYSA-N	CCCC1=NC(C)=C2N1NC(=NC2=O)C1=C(OCC)C=CC(=C1)S(=O)(=O)N1CCN(CC)CC1	TU	N.D.	N.D.	N.D.	N.D.	5.3994e-08	N.D.	8.31399e-08	N.D.	N.D.	N.D.	3.75312e-07	N.D.	N.D.	N.D.	6.32009e-08	5.88947e-07	N.D.	N.D.	N.D.	N.D.	8.65943e-08	N.D.	9.2866e-08
Warfarin	PJVWKTKQMONHTI-UHFFFAOYSA-N	CC(=O)CC(C1=CC=CC=C1)C1=C(O)C2=CC=CC=C2OC1=O	TU	N.D.	N.D.	N.D.	N.D.	N.D.	N.D.	N.D.	N.D.	N.D.	N.D.	N.D.	N.D.	N.D.	N.D.	N.D.	N.D.	N.D.	N.D.	N.D.	N.D.	N.D.	2.67916e-05	5.38602e-06

## Sheet: Table_S5_toxic_units_crustacean
compound_name	InChIKey	SMILES	unit	ref_1	ref_2	ref_3	road_3	road_1	road_4	road_20	road_19	road_16	road_2	road_22	road_15	road_13	road_8	road_14	road_7	road_11	road_10	road_21	road_17	road_18	road_6	road_5
				Snow1	Snow2	Snow3	Snow4	Snow5	Snow6	Snow7	Snow8	Snow9	Snow10	Snow11	Snow12	Snow13	Snow14	Snow15	Snow16	Snow17	Snow18	Snow19	Snow20	Snow21	Snow22	Snow23
1,3-Diphenylguanidine	OWRCNXZUPFZXOS-UHFFFAOYSA-N	N=C(NC1=CC=CC=C1)NC1=CC=CC=C1	TU	N.D.	5.8253e-08	N.D.	1.85923e-05	4.25321e-05	2.42029e-05	3.97143e-05	3.49315e-05	2.69039e-05	2.16976e-05	1.66297e-05	2.12461e-05	2.99198e-05	2.89131e-05	5.23722e-05	3.81977e-05	1.98637e-05	2.58591e-05	2.71615e-05	4.61913e-05	4.73062e-05	1.36637e-05	3.31552e-05
10,11-Dihydro-10,11-dihydroxycarbamazepine	PRGQOPPDPVELEG-UHFFFAOYSA-N	NC(=O)N1C2=CC=CC=C2C(O)C(O)C2=CC=CC=C12	TU	N.D.	N.D.	N.D.	N.D.	N.D.	N.D.	N.D.	6.20396e-08	N.D.	N.D.	N.D.	N.D.	N.D.	N.D.	N.D.	N.D.	N.D.	N.D.	N.D.	N.D.	2.99883e-08	N.D.	N.D.
10,11-Dihydro-10-hydroxycarbamazepine	BMPDWHIDQYTSHX-UHFFFAOYSA-N	NC(=O)N1C2=CC=CC=C2C(O)CC2=C1C=CC=C2	TU	N.D.	N.D.	N.D.	0.000299677	2.78047e-06	1.12125e-06	9.1612e-07	1.82737e-06	1.75877e-06	5.70317e-07	1.2169e-06	7.83356e-07	0.000281131	0.000142376	1.51499e-06	2.12049e-06	1.64374e-06	4.58891e-07	1.14829e-06	1.52354e-06	2.04883e-06	N.D.	N.D.
1-Cyclohexyl-3-phenylurea	WPLYTRWMCWBZEN-UHFFFAOYSA-N	C1CCC(CC1)NC(=O)NC2=CC=CC=C2	TU	1.00781e-06	1.19254e-06	1.6583e-06	0.000901325	0.000473662	0.000331315	0.000477391	0.00150428	0.00130537	0.00146698	4.17157e-07	0.000913757	0.00109402	0.00106294	0.000907541	0.00142969	0.000951053	0.000895109	0.00110645	0.00105673	0.00133023	0.00106916	0.000412745
1H-Benzotriazole	QRUDEWIWKLJBPS-UHFFFAOYSA-N	N1N=NC2=CC=CC=C12	TU	N.D.	N.D.	N.D.	3.21634e-07	N.D.	2.27157e-07	3.40292e-07	1.48942e-07	N.D.	N.D.	1.24648e-07	1.33015e-07	2.09202e-07	1.35364e-07	2.78931e-07	2.31338e-07	1.44939e-07	N.D.	1.33015e-07	3.88075e-07	3.46311e-07	N.D.	N.D.
2(4-morpholinyl)benzothiazole	VVUVJGRVEYHIHC-UHFFFAOYSA-N	C1CN(CCO1)C1=NC2=CC=CC=C2S1	TU	N.D.	N.D.	N.D.	3.76794e-07	1.72977e-07	2.68719e-07	2.9099e-07	1.03128e-07	N.D.	N.D.	1.25784e-07	1.73861e-07	3.2067e-07	1.99121e-07	1.85521e-07	1.38521e-07	2.7882e-07	N.D.	1.73861e-07	3.4181e-07	2.41953e-07	5.18515e-06	3.95636e-06
2-(Methylthio)benzothiazole	UTBVIMLZIRIFFR-UHFFFAOYSA-N	CSC1=NC2=CC=CC=C2S1	TU	N.D.	N.D.	N.D.	8.43811e-05	2.03093e-05	3.92192e-05	6.57694e-05	4.44455e-05	2.27898e-05	N.D.	2.14362e-05	4.29453e-05	2.84428e-05	5.15396e-05	6.34764e-05	0.000118784	3.0534e-05	1.72235e-05	4.29453e-05	0.000156701	9.39747e-05	N.D.	N.D.
2,4-Dichlorophenoxyacetic acid	OVSKIKFHRZPJSS-UHFFFAOYSA-N	OC(=O)COC1=C(Cl)C=C(Cl)C=C1	TU	N.D.	N.D.	N.D.	8.20008e-07	5.12505e-07	N.D.	3.07503e-07	N.D.	N.D.	N.D.	N.D.	N.D.	N.D.	N.D.	N.D.	N.D.	N.D.	N.D.	N.D.	3.07503e-07	N.D.	N.D.	N.D.
2,4-Dinitrophenol	UFBJCMHMOXMLKC-UHFFFAOYSA-N	OC1=C(C=C(C=C1)[N+]([O-])=O)[N+]([O-])=O	TU	5.08231e-07	4.53287e-07	3.89186e-07	6.24185e-06	1.60253e-07	6.32083e-06	3.48207e-06	2.72773e-06	7.44031e-07	5.87899e-06	1.49951e-06	3.83462e-07	5.07544e-06	3.46375e-06	2.9601e-06	5.28949e-06	1.55674e-06	4.50425e-06	1.43083e-06	3.61256e-06	8.688e-07	N.D.	N.D.
2-Amino-3-methyl-imidazo[4,5-f]quinoline (IQ)	ARZWATDYIYAUTA-UHFFFAOYSA-N	CN1C(N)=NC2=C1C=CC1=NC=CC=C21	TU	7.00286e-07	N.D.	N.D.	3.29336e-06	3.4779e-06	1.55784e-06	2.19657e-06	2.84736e-06	2.12935e-06	1.21078e-06	1.43593e-06	1.60728e-06	2.39295e-06	1.8822e-06	1.95443e-06	2.62575e-06	2.15854e-06	1.81226e-06	1.95154e-06	2.86437e-06	2.96708e-06	N.D.	N.D.
2-Amino-9H-pyrido[2,3-b]indole (AalphaC)	FJTNLJLPLJDTRM-UHFFFAOYSA-N	NC1=NC2=C(C=C1)C1=CC=CC=C1N2	TU	N.D.	N.D.	N.D.	N.D.	N.D.	N.D.	8.14565e-08	4.98954e-08	N.D.	N.D.	N.D.	N.D.	4.24155e-08	N.D.	N.D.	N.D.	N.D.	4.15687e-08	N.D.	N.D.	N.D.	N.D.	N.D.
2-Aminobenzimidazole	JWYUFVNJZUSCSM-UHFFFAOYSA-N	NC1=NC2=CC=CC=C2N1	TU	N.D.	N.D.	N.D.	7.19185e-09	7.96606e-09	9.36582e-09	7.8809e-09	8.4997e-09	N.D.	N.D.	N.D.	N.D.	7.15031e-09	7.89311e-09	7.47747e-09	9.38809e-09	7.10987e-09	7.08193e-09	N.D.	7.78409e-09	8.84857e-09	N.D.	N.D.
2-Benzothiazolesulfonic acid	ZCXGMSGCBDSEOY-UHFFFAOYSA-N	OS(=O)(=O)C1=NC2=CC=CC=C2S1	TU	1.24886e-09	2.51016e-09	6.8456e-10	2.11832e-07	2.36517e-07	2.11295e-07	1.58521e-07	8.67905e-08	6.324e-08	4.91601e-08	8.55742e-08	2.6101e-08	1.2723e-07	1.49835e-07	1.64527e-07	1.03162e-07	9.82396e-08	7.00398e-08	5.42218e-08	1.61848e-07	1.28602e-07	6.50382e-08	7.99426e-08
2-Ethylhexyl(hexyl)phthalate	BZGXQJVPKYXMDX-UHFFFAOYSA-N	CCCCCCOC(=O)C1=CC=CC=C1C(=O)OCC(CC)CCCC	TU	6.7437e-07	7.54364e-07	4.81918e-07	2.36744e-07	3.53324e-07	3.5285e-07	6.32159e-07	4.52769e-07	5.28072e-07	3.35893e-07	8.23279e-08	2.79013e-07	2.22993e-07	2.77286e-07	4.61438e-07	2.77473e-07	5.93897e-07	3.67883e-07	2.79013e-07	6.88563e-07	2.5803e-07	3.21488e-07	3.41734e-07
2-Hydroxybenzothiazole	YEDUAINPPJYDJZ-UHFFFAOYSA-N	O=C1NC2=CC=CC=C2S1	TU	N.D.	N.D.	N.D.	2.32895e-06	1.95585e-06	1.87337e-06	2.12865e-06	7.52752e-07	1.3471e-06	3.60012e-07	1.50027e-06	9.79232e-07	1.30652e-06	1.88777e-06	1.76864e-06	2.74133e-06	1.09444e-06	5.56382e-07	9.79232e-07	3.16941e-06	2.04879e-06	5.19215e-06	4.28639e-06
2-Hydroxycarbamazepine	VPZIYMMSJFWLSP-UHFFFAOYSA-N	NC(=O)N1C2=CC=CC=C2C=CC2=CC(O)=CC=C12	TU	N.D.	N.D.	N.D.	N.D.	N.D.	2.55613e-06	N.D.	4.54728e-08	N.D.	N.D.	N.D.	N.D.	1.36907e-06	2.63795e-06	N.D.	N.D.	N.D.	N.D.	N.D.	N.D.	N.D.	N.D.	N.D.
2-Hydroxyquinoline	LISFMEBWQUVKPJ-UHFFFAOYSA-N	OC1=NC2=CC=CC=C2C=C1	TU	7.73755e-08	1.13552e-07	1.31314e-07	4.44258e-07	6.42123e-07	3.70573e-07	5.51284e-07	2.0909e-06	3.19545e-07	2.75222e-07	2.91543e-07	5.43077e-07	4.52603e-07	4.28813e-07	3.79992e-07	6.52026e-07	3.11265e-07	2.62819e-07	3.41871e-07	5.54249e-07	5.1923e-07	N.D.	N.D.
2-Morpholinothiobenzothiazole	MHKLKWCYGIBEQF-UHFFFAOYSA-N	C1CN(CCO1)SC1=NC2=CC=CC=C2S1	TU	N.D.	N.D.	N.D.	N.D.	N.D.	N.D.	3.67602e-08	N.D.	N.D.	N.D.	N.D.	N.D.	N.D.	3.49147e-08	3.58893e-08	N.D.	4.63167e-08	4.02153e-08	N.D.	N.D.	N.D.	N.D.	N.D.
2-Octyl-4-isothiazolin-3-one	JPMIIZHYYWMHDT-UHFFFAOYSA-N	CCCCCCCCN1SC=CC1=O	TU	N.D.	N.D.	N.D.	N.D.	N.D.	N.D.	N.D.	N.D.	N.D.	N.D.	0.000221461	N.D.	N.D.	N.D.	N.D.	N.D.	N.D.	N.D.	N.D.	N.D.	N.D.	N.D.	N.D.
3-Aminoacetophenon	CKQHAYFOPRIUOM-UHFFFAOYSA-N	CC(=O)C1=CC(N)=CC=C1	TU	N.D.	N.D.	N.D.	N.D.	N.D.	N.D.	N.D.	N.D.	N.D.	N.D.	N.D.	N.D.	N.D.	N.D.	N.D.	1.37067e-07	N.D.	N.D.	N.D.	1.40982e-07	N.D.	4.21384e-07	6.38202e-07
3-Cyclohexyl-1,1-dimethylurea	PZWXYRDNQYUIIU-UHFFFAOYSA-N	CN(C)C(=O)NC1CCCCC1	TU	3.37452e-07	4.80661e-07	3.18073e-07	1.65881e-06	7.67456e-07	8.61283e-07	1.14083e-06	3.78392e-06	4.72257e-06	2.6326e-06	1.32296e-07	1.55463e-05	1.18504e-05	8.22161e-07	1.77385e-06	1.70601e-06	1.25782e-06	4.19458e-06	1.37558e-06	1.67788e-06	4.51724e-06	1.9703e-06	6.62868e-07
4-(Dimethylamino)pyridine	VHYFNPMBLIVWCW-UHFFFAOYSA-N	CN(C)C1=CC=NC=C1	TU	9.55352e-09	N.D.	6.36433e-09	4.38477e-08	N.D.	6.24521e-09	7.34028e-09	9.83196e-09	N.D.	2.31021e-08	6.98099e-09	8.15023e-09	7.40481e-09	8.03702e-09	8.07025e-09	6.52146e-09	8.27735e-09	6.5308e-09	8.15695e-09	N.D.	9.6366e-09	1.01573e-08	8.07854e-09
4-Aminoantipyrine	RLFWWDJHLFCNIJ-UHFFFAOYSA-N	CN1N(C(=O)C(N)=C1C)C1=CC=CC=C1	TU	N.D.	N.D.	N.D.	8.14813e-08	4.43919e-08	3.95206e-08	4.48652e-08	N.D.	N.D.	N.D.	3.30766e-08	N.D.	N.D.	3.62881e-08	3.61458e-08	3.28023e-08	N.D.	N.D.	N.D.	4.27835e-08	4.27987e-08	N.D.	N.D.
4-Chloroaniline	QSNSCYSYFYORTR-UHFFFAOYSA-N	NC1=CC=C(Cl)C=C1	TU	N.D.	N.D.	N.D.	1.92229e-05	1.81709e-05	1.61268e-05	2.00474e-05	1.59838e-05	1.38679e-05	N.D.	3.4192e-05	1.49227e-05	1.21397e-05	1.92228e-05	1.45262e-05	1.35714e-05	1.10006e-05	1.17088e-05	1.23684e-05	2.99477e-05	1.56403e-05	2.46132e-06	3.39879e-06
4-Isopropylaniline	LRTFPLFDLJYEKT-UHFFFAOYSA-N	CC(C)C1=CC=C(N)C=C1	TU	4.21824e-06	N.D.	N.D.	N.D.	N.D.	N.D.	4.99469e-06	4.87918e-06	N.D.	N.D.	N.D.	N.D.	N.D.	N.D.	N.D.	N.D.	N.D.	N.D.	N.D.	N.D.	5.04554e-06	1.66188e-06	1.60325e-06
4-Methylbenzylidene camphor	HEOCBCNFKCOKBX-UHFFFAOYSA-N	CC1=CC=C(C=C2C3CCC(C)(C2=O)C3(C)C)C=C1	TU	N.D.	N.D.	N.D.	1.02526e-05	1.12768e-05	1.48523e-05	1.38097e-05	1.24733e-05	1.44255e-05	1.27138e-05	7.22839e-06	1.14841e-05	1.23213e-05	1.38068e-05	1.02829e-05	1.30296e-05	1.1982e-05	1.11614e-05	1.12051e-05	1.63573e-05	1.07736e-05	N.D.	N.D.
5-Chlorobenzotriazole	PZBQVZFITSVHAW-UHFFFAOYSA-N	ClC1=CC2=NNN=C2C=C1	TU	N.D.	N.D.	N.D.	3.51112e-08	N.D.	3.46843e-08	3.63618e-08	N.D.	N.D.	N.D.	N.D.	N.D.	N.D.	N.D.	N.D.	6.36077e-08	N.D.	N.D.	N.D.	4.93418e-08	4.50813e-08	N.D.	N.D.
5-Methyl-1H-benzotriazole	LRUDIIUSNGCQKF-UHFFFAOYSA-N	CC1=CC=C2NN=NC2=C1	TU	N.D.	N.D.	N.D.	2.40372e-05	3.813e-06	1.11981e-05	3.09705e-05	8.09174e-06	3.82612e-06	3.53605e-06	3.32218e-06	4.28452e-06	8.441e-06	8.64532e-06	1.40147e-05	1.20508e-05	7.03446e-06	2.84282e-06	4.28452e-06	1.62503e-05	1.30878e-05	N.D.	N.D.
6:2 fluorotelomer sulfonic acid	VIONGDJUYAYOPU-UHFFFAOYSA-N	OS(=O)(=O)CCC(F)(F)C(F)(F)C(F)(F)C(F)(F)C(F)(F)C(F)(F)F	TU	N.D.	N.D.	N.D.	N.D.	3.28789e-09	N.D.	N.D.	N.D.	N.D.	N.D.	N.D.	N.D.	N.D.	5.29478e-09	N.D.	1.1102e-09	N.D.	N.D.	N.D.	N.D.	N.D.	N.D.	N.D.
6-PPD	ZZMVLMVFYMGSMY-UHFFFAOYSA-N	CC(C)CC(C)NC1=CC=C(C=C1)NC2=CC=CC=C2	TU	N.D.	N.D.	N.D.	0.000957711	0.00130289	0.00183262	0.00253252	0.00188522	N.D.	0.00134655	0.00225159	0.00117476	N.D.	N.D.	N.D.	N.D.	N.D.	0.00340777	0.000387082	N.D.	0.000569748	0.000285107	0.000671607
6-PPDQ			TU	0.000112416	9.9056e-05	7.26243e-05	0.00484756	0.0032721	0.00375686	0.00589787	0.00480717	0.00359527	0.00284794	0.00543331	0.00573628	0.00319131	0.00280755	0.00389825	0.00575648	0.00519093	0.00515053	0.0033125	0.00414063	0.00700877	0.00180294	0.00232279
7-(Ethylamino)-4-methylcoumarin	OTNIKUTWXUODJZ-UHFFFAOYSA-N	CCNC1=CC=C2C(C)=CC(=O)OC2=C1	TU	N.D.	N.D.	N.D.	2.81038e-08	2.60967e-08	2.39116e-08	2.55607e-08	2.07292e-08	1.58736e-08	N.D.	2.02225e-08	N.D.	2.07243e-08	2.87623e-08	2.13682e-08	2.23384e-08	1.83154e-08	1.60604e-08	N.D.	2.96122e-08	3.95886e-08	N.D.	N.D.
7-Diethylamino-4-methylcoumarin	AFYCEAFSNDLKSX-UHFFFAOYSA-N	CCN(CC)C1=CC=C2C(C)=CC(=O)OC2=C1	TU	N.D.	N.D.	N.D.	1.58318e-07	1.27817e-07	N.D.	1.24099e-07	9.88194e-08	1.1586e-07	1.37248e-07	N.D.	N.D.	2.27793e-07	2.16228e-07	1.07324e-07	N.D.	4.2075e-07	1.12804e-07	8.89393e-08	3.07139e-07	1.7621e-07	N.D.	N.D.
Acridone	FZEYVTFCMJSGMP-UHFFFAOYSA-N	O=C1C2=CC=CC=C2NC2=CC=CC=C12	TU	N.D.	N.D.	N.D.	1.65086e-07	2.70014e-07	3.08716e-07	2.73304e-07	2.13723e-07	N.D.	N.D.	1.80691e-07	N.D.	2.30616e-07	1.71253e-07	1.56149e-07	N.D.	2.33324e-07	1.89533e-07	1.59426e-07	2.42479e-07	1.94322e-07	N.D.	N.D.
Allethrin	ZCVAOQKBXKSDMS-UHFFFAOYSA-N	CC(C)=CC1C(C(=O)OC2CC(=O)C(CC=C)=C2C)C1(C)C	TU	N.D.	N.D.	N.D.	0.0134075	0.0165529	0.0159335	0.0150389	0.0101205	0.0114609	0.00727227	0.0080786	0.00828788	0.0117525	0.0162601	0.0124653	0.0141685	0.0133231	0.0093298	0.0113851	0.0143298	0.0212584	N.D.	N.D.
Ametryn	RQVYBGPQFYCBGX-UHFFFAOYSA-N	CCNC1=NC(SC)=NC(NC(C)C)=N1	TU	N.D.	N.D.	N.D.	N.D.	N.D.	N.D.	N.D.	N.D.	N.D.	N.D.	N.D.	N.D.	N.D.	1.83478e-05	N.D.	N.D.	N.D.	N.D.	N.D.	N.D.	N.D.	N.D.	N.D.
Amidosulfobetaine-14	UTSXERRKRAEDOV-UHFFFAOYSA-O	CCCCCCCCCCCCCC(=O)NCCC[N+](C)(C)CCCS(O)(=O)=O	TU	N.D.	N.D.	3.84933e-09	2.0937e-08	1.49567e-08	1.52436e-08	1.18341e-08	1.81403e-08	2.9237e-08	2.41411e-08	1.41567e-08	1.00127e-08	1.10209e-08	1.86073e-08	1.28416e-08	1.16236e-07	1.73166e-08	1.17021e-08	2.31022e-08	2.23647e-08	2.53509e-08	1.4148e-07	1.83708e-07
Atenolol	METKIMKYRPQLGS-UHFFFAOYSA-N	CC(C)NCC(O)COC1=CC=C(CC(N)=O)C=C1	TU	1.66455e-10	N.D.	N.D.	1.35188e-09	N.D.	N.D.	N.D.	N.D.	N.D.	N.D.	N.D.	N.D.	N.D.	N.D.	N.D.	N.D.	N.D.	N.D.	N.D.	N.D.	N.D.	N.D.	N.D.
Atorvastatin	XUKUURHRXDUEBC-UHFFFAOYSA-N	CC(C)C1=C(C(=O)NC2=CC=CC=C2)C(=C(N1CCC(O)CC(O)CC(O)=O)C1=CC=C(F)C=C1)C1=CC=CC=C1	TU	N.D.	N.D.	N.D.	N.D.	N.D.	N.D.	N.D.	N.D.	N.D.	N.D.	N.D.	N.D.	N.D.	N.D.	N.D.	N.D.	N.D.	N.D.	N.D.	1.37264e-06	1.01677e-06	0.000120156	1.25367e-05
Atrazine	MXWJVTOOROXGIU-UHFFFAOYSA-N	CCNC1=NC(NC(C)C)=NC(Cl)=N1	TU	N.D.	N.D.	N.D.	1.32947e-05	1.40148e-05	N.D.	N.D.	N.D.	N.D.	N.D.	N.D.	N.D.	N.D.	1.30156e-05	N.D.	N.D.	N.D.	N.D.	N.D.	1.18559e-05	1.72012e-05	7.94504e-06	N.D.
Bendiocarb	XEGGRYVFLWGFHI-UHFFFAOYSA-N	CNC(=O)OC1=CC=CC2=C1OC(C)(C)O2	TU	N.D.	N.D.	N.D.	0.00256348	0.00172008	0.209115	0.00173086	N.D.	N.D.	N.D.	N.D.	N.D.	0.199594	0.214943	0.00137643	N.D.	0.000989964	N.D.	N.D.	0.00129221	0.00106764	0.00301675	0.0024384
Benzocain	BLFLLBZGZJTVJG-UHFFFAOYSA-N	CCOC(=O)C1=CC=C(N)C=C1	TU	N.D.	N.D.	N.D.	5.37042e-07	8.40815e-08	9.32395e-08	1.04992e-07	7.01694e-08	6.91876e-08	8.05835e-08	1.07166e-07	8.84967e-08	1.03453e-07	1.09393e-07	1.02203e-07	1.2688e-07	8.81606e-08	8.73349e-08	6.54415e-08	1.4338e-07	3.23321e-07	N.D.	N.D.
Benzophenone-3	DXGLGDHPHMLXJC-UHFFFAOYSA-N	COC1=CC=C(C(=O)C2=CC=CC=C2)C(O)=C1	TU	N.D.	N.D.	N.D.	2.39723e-06	8.57611e-07	1.22647e-06	1.12753e-06	6.48457e-07	1.55961e-06	N.D.	1.20602e-06	N.D.	1.28329e-06	1.19392e-06	1.17211e-06	2.30083e-06	1.16381e-06	8.11069e-07	N.D.	1.53219e-06	1.68653e-06	N.D.	N.D.
Benzothiazole	IOJUPLGTWVMSFF-UHFFFAOYSA-N	S1C=NC2=CC=CC=C12	TU	2.63864e-07	1.99888e-07	2.24241e-07	1.11864e-05	1.12155e-05	1.22114e-05	2.44434e-05	8.38403e-06	1.37155e-05	2.54873e-06	6.03868e-06	5.53167e-06	8.30169e-06	1.07994e-05	1.92832e-05	1.61598e-05	4.62025e-06	3.98382e-06	4.85545e-06	3.48998e-05	1.39871e-05	2.94327e-06	3.97236e-06
beta-Butoxyethylphthalate	CMCJNODIWQEOAI-UHFFFAOYSA-N	CCCCOCCOC(=O)C1=CC=CC=C1C(=O)OCCOCCCC	TU	1.19045e-07	6.46448e-08	3.29367e-07	2.36081e-07	2.07276e-07	2.08466e-07	2.86012e-07	1.55874e-07	1.80229e-07	1.77392e-07	7.29728e-09	1.99395e-07	3.22625e-07	2.37738e-07	2.55251e-07	1.5648e-07	2.753e-07	1.99813e-07	1.99395e-07	2.07765e-07	1.45507e-07	2.02726e-07	1.96511e-07
Bezafibrate	IIBYAHWJQTYFKB-UHFFFAOYSA-N	CC(C)(OC1=CC=C(CCNC(=O)C2=CC=C(Cl)C=C2)C=C1)C(O)=O	TU	N.D.	N.D.	N.D.	N.D.	N.D.	7.55858e-08	N.D.	N.D.	N.D.	N.D.	N.D.	N.D.	N.D.	N.D.	N.D.	N.D.	N.D.	N.D.	N.D.	N.D.	N.D.	N.D.	N.D.
Bicalutamide	LKJPYSCBVHEWIU-UHFFFAOYSA-N	CC(O)(CS(=O)(=O)C1=CC=C(F)C=C1)C(=O)NC1=CC(=C(C=C1)C#N)C(F)(F)F	TU	N.D.	N.D.	N.D.	N.D.	N.D.	N.D.	N.D.	2.11403e-07	N.D.	N.D.	N.D.	N.D.	N.D.	N.D.	N.D.	N.D.	N.D.	N.D.	N.D.	N.D.	N.D.	N.D.	N.D.
Bisoprolol	VHYCDWMUTMEGQY-UHFFFAOYSA-N	CC(C)NCC(O)COC1=CC=C(COCCOC(C)C)C=C1	TU	N.D.	N.D.	N.D.	N.D.	N.D.	N.D.	N.D.	1.22051e-09	N.D.	N.D.	N.D.	N.D.	N.D.	N.D.	N.D.	N.D.	N.D.	N.D.	N.D.	N.D.	N.D.	3.27572e-09	N.D.
Bisphenol S	VPWNQTHUCYMVMZ-UHFFFAOYSA-N	OC1=CC=C(C=C1)S(=O)(=O)C1=CC=C(O)C=C1	TU	N.D.	2.88094e-08	N.D.	3.01874e-07	4.55708e-08	4.6651e-08	8.90574e-08	4.00856e-08	1.03494e-07	3.4725e-08	9.65216e-08	5.15595e-08	1.39104e-07	1.38548e-07	4.95177e-08	5.88207e-08	6.54393e-08	1.16995e-07	5.15595e-08	2.12412e-07	2.29263e-07	1.8664e-08	1.03803e-08
Caffeine	RYYVLZVUVIJVGH-UHFFFAOYSA-N	CN1C=NC2=C1C(=O)N(C)C(=O)N2C	TU	0.000129732	6.02208e-06	2.90766e-05	6.67081e-05	4.65721e-05	5.24189e-06	4.25578e-06	2.59063e-05	7.03889e-06	1.77781e-05	6.10295e-06	1.87232e-05	4.53589e-06	1.08132e-05	1.6499e-05	5.48126e-06	3.47623e-05	4.98088e-06	6.98745e-06	1.09389e-05	6.01699e-06	N.D.	N.D.
Candesartan	HTQMVQVXFRQIKW-UHFFFAOYSA-N	CCOC1=NC2=CC=CC(C(O)=O)=C2N1CC1=CC=C(C=C1)C1=CC=CC=C1C1=NN=NN1	TU	N.D.	N.D.	N.D.	N.D.	N.D.	N.D.	N.D.	1.4469e-09	N.D.	N.D.	N.D.	N.D.	N.D.	N.D.	N.D.	N.D.	N.D.	N.D.	N.D.	N.D.	N.D.	1.23745e-10	9.08302e-11
Capecitabine	GAGWJHPBXLXJQN-UORFTKCHSA-N	CCCCCOC(=O)NC1=NC(=O)N(C=C1F)[C@@H]1O[C@H](C)[C@@H](O)[C@H]1O	TU	N.D.	N.D.	N.D.	N.D.	N.D.	N.D.	N.D.	N.D.	N.D.	N.D.	N.D.	N.D.	N.D.	N.D.	N.D.	1.72831e-09	N.D.	N.D.	N.D.	N.D.	N.D.	N.D.	N.D.
Carbamazepine	FFGPTBGBLSHEPO-UHFFFAOYSA-N	NC(=O)N1C2=CC=CC=C2C=CC2=CC=CC=C12	TU	N.D.	N.D.	N.D.	N.D.	N.D.	N.D.	N.D.	1.96356e-07	N.D.	N.D.	N.D.	N.D.	N.D.	N.D.	N.D.	N.D.	N.D.	N.D.	N.D.	N.D.	N.D.	2.93737e-08	N.D.
Carbendazim	TWFZGCMQGLPBSX-UHFFFAOYSA-N	COC(=O)NC1=NC2=CC=CC=C2N1	TU	N.D.	N.D.	0.000212406	0.000252879	0.000110269	N.D.	8.64563e-05	0.000146297	0.000271411	0.000334922	0.000123792	N.D.	0.000156449	0.000214944	N.D.	9.84632e-05	9.76392e-05	0.000172008	N.D.	0.000180055	0.000204203	0.000617833	0.0001183
Cetirizine	ZKLPARSLTMPFCP-UHFFFAOYSA-N	OC(=O)COCCN1CCN(CC1)C(C1=CC=CC=C1)C1=CC=C(Cl)C=C1	TU	N.D.	N.D.	N.D.	N.D.	N.D.	N.D.	N.D.	3.47317e-08	N.D.	N.D.	N.D.	N.D.	N.D.	N.D.	N.D.	N.D.	N.D.	N.D.	N.D.	7.42708e-09	N.D.	N.D.	N.D.
Chlorothalonil-4-hydroxy	MDQKYGOECVSPIW-UHFFFAOYSA-N	OC1=C(Cl)C(Cl)=C(C#N)C(Cl)=C1C#N	TU	N.D.	N.D.	N.D.	N.D.	N.D.	N.D.	N.D.	N.D.	N.D.	N.D.	N.D.	N.D.	N.D.	5.04059e-09	3.02436e-09	4.03247e-09	N.D.	3.02436e-09	N.D.	6.04871e-09	9.07307e-09	3.46939e-07	3.26065e-07
Ciclopirox	SCKYRAXSEDYPSA-UHFFFAOYSA-N	CC1=CC(=O)N(O)C(=C1)C1CCCCC1	TU	N.D.	N.D.	N.D.	3.91563e-07	6.0497e-07	6.69634e-07	4.49959e-07	4.64349e-07	3.50476e-07	1.59705e-07	5.43343e-07	2.24327e-07	3.71499e-07	6.31445e-07	3.7431e-07	8.98262e-07	3.9288e-07	2.5041e-07	2.24675e-07	9.14608e-07	1.22124e-06	1.86379e-08	N.D.
Citalopram	WSEQXVZVJXJVFP-UHFFFAOYSA-N	CN(C)CCCC1(OCC2=CC(=CC=C12)C#N)C1=CC=C(F)C=C1	TU	N.D.	N.D.	N.D.	N.D.	N.D.	N.D.	N.D.	2.21631e-06	N.D.	N.D.	N.D.	N.D.	N.D.	6.29127e-05	N.D.	N.D.	N.D.	N.D.	N.D.	N.D.	N.D.	N.D.	N.D.
Climbazole	OWEGWHBOCFMBLP-UHFFFAOYSA-N	CC(C)(C)C(=O)C(OC1=CC=C(Cl)C=C1)N1C=CN=C1	TU	N.D.	N.D.	N.D.	N.D.	N.D.	N.D.	N.D.	N.D.	N.D.	N.D.	N.D.	N.D.	N.D.	N.D.	N.D.	3.71653e-07	N.D.	N.D.	N.D.	N.D.	N.D.	4.54909e-05	0.000114535
Clothianidin	PGOOBECODWQEAB-UHFFFAOYSA-N	CN\C(NCC1=CN=C(Cl)S1)=N/[N+]([O-])=O	TU	N.D.	N.D.	N.D.	N.D.	N.D.	N.D.	N.D.	N.D.	N.D.	0.00129899	N.D.	N.D.	N.D.	0.00141998	N.D.	N.D.	N.D.	N.D.	N.D.	N.D.	N.D.	N.D.	N.D.
Clotrimazole	VNFPBHJOKIVQEB-UHFFFAOYSA-N	ClC1=CC=CC=C1C(N1C=CN=C1)(C1=CC=CC=C1)C1=CC=CC=C1	TU	N.D.	N.D.	N.D.	N.D.	0.000162045	0.000134223	0.000125343	8.37339e-05	9.08498e-05	N.D.	N.D.	N.D.	0.00011392	0.000263759	0.000195716	N.D.	9.15408e-05	9.40508e-05	0.000109773	0.000196179	0.000303954	N.D.	1.01809e-05
Cotinine	UIKROCXWUNQSPJ-VIFPVBQESA-N	CN1[C@@H](CCC1=O)C1=CC=CN=C1	TU	1.26431e-08	9.16744e-09	4.15934e-08	2.42556e-07	2.8298e-08	3.75671e-08	2.63903e-08	2.77347e-08	5.77436e-08	4.79734e-08	7.92983e-08	6.58642e-08	3.58257e-08	2.98677e-08	3.20679e-08	1.98419e-08	2.98721e-08	2.70042e-08	2.27822e-08	2.82415e-08	4.00533e-08	N.D.	N.D.
Crotamiton	DNTGGZPQPQTDQF-XBXARRHUSA-N	CCN(C(=O)\C=C\C)C1=CC=CC=C1C	TU	N.D.	N.D.	N.D.	1.19794e-07	2.21118e-07	N.D.	9.42885e-08	N.D.	N.D.	N.D.	N.D.	N.D.	N.D.	9.95009e-08	N.D.	N.D.	N.D.	9.44386e-08	N.D.	N.D.	1.09676e-07	1.20918e-07	N.D.
Cyclohexylamine	PAFZNILMFXTMIY-UHFFFAOYSA-N	NC1CCCCC1	TU	2.7508e-09	9.04054e-09	5.30968e-09	4.94706e-08	5.5283e-08	9.72756e-08	9.27101e-08	4.29934e-08	1.6845e-08	8.32306e-09	9.96193e-08	1.44821e-07	5.25e-08	7.675e-08	1.15895e-07	8.32372e-08	6.18679e-08	1.3521e-08	1.44821e-07	2.14313e-07	4.40838e-08	N.D.	N.D.
Daidzein	ZQSIJRDFPHDXIC-UHFFFAOYSA-N	OC1=CC=C(C=C1)C1=COC2=C(C=CC(O)=C2)C1=O	TU	N.D.	N.D.	N.D.	2.6604e-06	2.1846e-07	2.95579e-07	2.23406e-07	1.62336e-07	2.25615e-07	N.D.	1.19021e-07	N.D.	2.26659e-07	1.58087e-07	4.37626e-07	4.13613e-07	3.33332e-07	1.45992e-07	N.D.	1.63715e-07	2.19672e-07	1.21902e-06	4.04662e-06
DEET	MMOXZBCLCQITDF-UHFFFAOYSA-N	CCN(CC)C(=O)C1=CC=CC(C)=C1	TU	N.D.	N.D.	N.D.	N.D.	N.D.	N.D.	N.D.	N.D.	N.D.	N.D.	N.D.	N.D.	7.95448e-07	N.D.	N.D.	N.D.	N.D.	N.D.	N.D.	N.D.	N.D.	N.D.	N.D.
Denatonium	ZFQMTVNLDNXRNQ-UHFFFAOYSA-O	CC[N+](CC)(CC(=O)NC1=C(C)C=CC=C1C)CC1=CC=CC=C1	TU	N.D.	N.D.	N.D.	1.30295e-05	1.74084e-06	8.16726e-07	7.80358e-07	1.2442e-06	7.16095e-07	7.33222e-07	5.58828e-07	8.61154e-07	0.000121294	2.04485e-05	4.80984e-08	1.07922e-06	1.05757e-06	5.4233e-07	1.19613e-06	1.10254e-06	1.00131e-06	N.D.	N.D.
Desethylatrazine	DFWFIQKMSFGDCQ-UHFFFAOYSA-N	CC(C)NC1=NC(N)=NC(Cl)=N1	TU	N.D.	N.D.	N.D.	3.20769e-06	3.91862e-06	2.39033e-06	1.83689e-06	1.18042e-06	8.70798e-07	9.89944e-07	2.18685e-06	7.21482e-07	1.56755e-06	1.95931e-06	1.24359e-06	9.07119e-06	1.09336e-06	1.58033e-06	8.17502e-07	2.34285e-06	2.29923e-06	5.85557e-07	6.35929e-07
Desisopropylatrazine	IVENSCMCQBJAKW-UHFFFAOYSA-N	CCNC1=NC(Cl)=NC(N)=N1	TU	N.D.	N.D.	N.D.	1.01535e-05	1.03764e-05	4.41221e-06	5.40208e-06	4.14442e-06	4.2888e-06	2.30743e-06	1.28928e-05	6.21574e-06	4.12193e-06	4.97017e-06	4.68001e-06	5.63992e-06	2.44818e-06	3.79502e-06	2.26196e-06	6.15982e-06	6.26549e-06	N.D.	N.D.
Diclofenac	DCOPUUMXTXDBNB-UHFFFAOYSA-N	OC(=O)CC1=C(NC2=C(Cl)C=CC=C2Cl)C=CC=C1	TU	N.D.	N.D.	N.D.	N.D.	N.D.	N.D.	N.D.	0.000964775	N.D.	N.D.	N.D.	N.D.	N.D.	N.D.	N.D.	N.D.	N.D.	N.D.	N.D.	N.D.	N.D.	0.00263806	0.00377531
Dicyclohexyl sulfosuccinate	QPSVFNQMURAADJ-UHFFFAOYSA-N	OS(=O)(=O)C(CC(=O)OC1CCCCC1)C(=O)OC1CCCCC1	TU	N.D.	N.D.	N.D.	4.59163e-09	3.07819e-10	1.28258e-10	1.53909e-10	N.D.	1.53909e-10	N.D.	3.07819e-10	2.82167e-10	1.79561e-10	5.13031e-10	1.28258e-10	4.36077e-10	1.53909e-10	3.59122e-10	N.D.	3.59122e-10	2.30864e-10	N.D.	N.D.
Dicyclohexylphthalate	VOWAEIGWURALJQ-UHFFFAOYSA-N	O=C(OC1CCCCC1)C1=CC=CC=C1C(=O)OC1CCCCC1	TU	N.D.	N.D.	N.D.	0.000278506	0.000563439	0.000396613	0.000270168	0.000213496	0.000635689	0.000626793	0.000244333	0.000435495	0.000273245	0.000618794	0.000427051	0.00197927	0.000736272	0.000322858	0.000400328	0.000538355	0.000385926	0.000534442	0.00082585
Dicyclohexylurea	ADFXKUOMJKEIND-UHFFFAOYSA-N	C1CCC(CC1)NC(=O)NC2CCCCC2	TU	1.97834e-07	2.41424e-07	2.41541e-07	1.81098e-07	2.82326e-07	2.14387e-07	3.13483e-07	3.16468e-07	3.43436e-07	N.D.	1.15234e-07	2.08298e-07	3.03299e-07	1.54757e-07	2.72966e-07	2.0146e-07	1.56407e-07	2.98793e-07	2.08298e-07	5.35875e-07	2.2939e-07	N.D.	N.D.
Diflufenican	WYEHFWKAOXOVJD-UHFFFAOYSA-N	FC1=CC=C(NC(=O)C2=CC=CN=C2OC2=CC=CC(=C2)C(F)(F)F)C(F)=C1	TU	N.D.	N.D.	N.D.	0.00176737	N.D.	0.000580762	0.000955496	0.000474609	0.000522452	N.D.	N.D.	N.D.	0.000773833	N.D.	0.00108115	0.00143205	0.000759409	N.D.	N.D.	N.D.	0.000883657	1.98527e-05	N.D.
Dimethachlor ESA	RVSCDWJKJDBFRS-UHFFFAOYSA-N	COCCN(C(=O)CS(O)(=O)=O)C1=C(C)C=CC=C1C	TU	N.D.	N.D.	N.D.	N.D.	N.D.	N.D.	N.D.	N.D.	N.D.	N.D.	N.D.	N.D.	N.D.	N.D.	N.D.	N.D.	N.D.	N.D.	N.D.	2.43529e-11	N.D.	N.D.	3.88597e-09
Dimethenamid ESA	YMYKMSAZEZQEER-UHFFFAOYSA-N	COCC(C)N(C(=O)CS(O)(=O)=O)C1=C(C)SC=C1C	TU	N.D.	N.D.	N.D.	N.D.	N.D.	N.D.	N.D.	N.D.	N.D.	N.D.	N.D.	N.D.	N.D.	N.D.	N.D.	N.D.	N.D.	9.72083e-11	N.D.	N.D.	N.D.	N.D.	N.D.
Dimoxystrobin	WXUZAHCNPWONDH-DYTRJAOYSA-N	CNC(=O)C(=N\OC)\C1=CC=CC=C1COC1=CC(C)=CC=C1C	TU	N.D.	N.D.	N.D.	3.44275e-07	N.D.	5.37301e-07	5.11766e-07	4.94754e-07	2.59622e-07	N.D.	1.72533e-06	9.0706e-07	2.91523e-07	N.D.	3.27854e-07	3.29995e-07	N.D.	3.11606e-07	2.82652e-07	N.D.	N.D.	4.07703e-05	1.13373e-05
Di-n-butyl phosphate	JYFHYPJRHGVZDY-UHFFFAOYSA-N	CCCCOP(O)(=O)OCCCC	TU	7.26144e-09	1.90198e-08	N.D.	7.9286e-07	9.64992e-07	3.14645e-07	9.08479e-07	2.80384e-07	8.68855e-08	2.37285e-07	1.81647e-07	1.6953e-07	3.04381e-07	4.31855e-07	7.7641e-07	3.2568e-07	1.85008e-07	9.30274e-07	1.6953e-07	9.81334e-07	4.09588e-07	N.D.	N.D.
DINCH	HORIEOQXBKUKGQ-UHFFFAOYSA-N	CC(C)CCCCCCOC(=O)C1CCCCC1C(=O)OCCCCCCC(C)C	TU	0.0082801	0.00249138	0.00147362	0.00304617	0.00333966	0.00316919	0.00283931	0.00919282	0.00475939	0.00326251	0.00411658	0.00250662	0.0400242	0.00331405	0.010052	0.0054085	0.00277178	0.00259784	0.00319527	0.00291362	0.00413224	0.00446971	0.00504259
Diphenhydramine	ZZVUWRFHKOJYTH-UHFFFAOYSA-N	CN(C)CCOC(C1=CC=CC=C1)C1=CC=CC=C1	TU	7.15527e-08	N.D.	N.D.	1.65124e-07	2.14837e-07	2.00289e-05	2.83394e-07	2.23854e-07	2.30367e-07	1.34752e-07	2.04733e-07	1.32374e-07	1.60376e-05	1.29507e-05	2.22125e-07	1.40386e-07	2.10864e-07	2.19036e-07	1.52355e-07	1.65821e-07	2.84633e-07	N.D.	N.D.
Diphenylphosphate	ASMQGLCHMVWBQR-UHFFFAOYSA-N	OP(=O)(OC1=CC=CC=C1)OC1=CC=CC=C1	TU	N.D.	N.D.	N.D.	4.59633e-09	5.7709e-09	3.20439e-09	4.17531e-09	5.99202e-09	1.07329e-09	2.29561e-09	2.28193e-09	2.30586e-09	2.39145e-09	3.83191e-09	1.57199e-07	1.99912e-09	3.11084e-09	1.96573e-09	2.30586e-09	2.71445e-09	1.97922e-09	N.D.	N.D.
Diuron	XMTQQYYKAHVGBJ-UHFFFAOYSA-N	CN(C)C(=O)NC1=CC=C(Cl)C(Cl)=C1	TU	N.D.	N.D.	N.D.	4.58755e-06	N.D.	N.D.	N.D.	N.D.	N.D.	N.D.	N.D.	N.D.	N.D.	N.D.	N.D.	N.D.	N.D.	N.D.	N.D.	3.59633e-06	N.D.	N.D.	N.D.
Domperidone	FGXWKSZFVQUSTL-UHFFFAOYSA-N	ClC1=CC2=C(C=C1)N(C1CCN(CCCN3C(=O)NC4=CC=CC=C34)CC1)C(=O)N2	TU	N.D.	N.D.	N.D.	N.D.	N.D.	N.D.	N.D.	N.D.	N.D.	N.D.	5.51672e-07	N.D.	N.D.	N.D.	N.D.	N.D.	N.D.	N.D.	N.D.	N.D.	N.D.	9.27358e-06	5.17378e-06
EDDP	AJRJPORIQGYFMT-PVOVUMCXSA-N	C\C=C1/N(C)C(C)CC1(C1=CC=CC=C1)C1=CC=CC=C1	TU	N.D.	N.D.	N.D.	N.D.	N.D.	N.D.	N.D.	N.D.	N.D.	N.D.	N.D.	N.D.	2.45027e-06	2.81484e-06	N.D.	N.D.	N.D.	N.D.	N.D.	N.D.	N.D.	N.D.	N.D.
Enalapril	GBXSMTUPTTWBMN-XIRDDKMYSA-N	CCOC(=O)[C@H](CCC1=CC=CC=C1)N[C@@H](C)C(=O)N1CCC[C@H]1C(O)=O	TU	N.D.	N.D.	N.D.	1.33728e-10	8.20921e-10	1.87735e-08	1.443e-10	N.D.	N.D.	N.D.	N.D.	N.D.	1.17535e-08	9.51578e-09	1.3191e-10	N.D.	N.D.	1.03079e-10	N.D.	1.53178e-10	N.D.	1.30222e-09	3.13322e-09
Epoxiconazole	ZMYFCFLJBGAQRS-UHFFFAOYSA-N	FC1=CC=C(C=C1)C1(CN2C=NC=N2)OC1C1=C(Cl)C=CC=C1	TU	N.D.	N.D.	N.D.	N.D.	N.D.	N.D.	N.D.	N.D.	N.D.	N.D.	N.D.	N.D.	N.D.	N.D.	N.D.	N.D.	N.D.	N.D.	N.D.	2.96504e-07	4.97804e-07	1.28182e-06	1.41795e-06
Ethofumesate	IRCMYGHHKLLGHV-UHFFFAOYSA-N	CCOC1OC2=CC=C(OS(C)(=O)=O)C=C2C1(C)C	TU	N.D.	N.D.	N.D.	3.41872e-06	9.23474e-06	N.D.	3.95848e-06	2.74249e-06	N.D.	N.D.	3.66749e-06	N.D.	N.D.	4.1059e-06	N.D.	N.D.	3.09381e-06	N.D.	N.D.	4.86212e-06	N.D.	N.D.	N.D.
Etofenprox	YREQHYQNNWYQCJ-UHFFFAOYSA-N	CCOC1=CC=C(C=C1)C(C)(C)COCC1=CC=CC(OC2=CC=CC=C2)=C1	TU	N.D.	N.D.	N.D.	N.D.	N.D.	N.D.	N.D.	N.D.	N.D.	N.D.	N.D.	N.D.	N.D.	N.D.	N.D.	0.276705	N.D.	N.D.	N.D.	N.D.	N.D.	N.D.	N.D.
Fenoxycarb	HJUFTIJOISQSKQ-UHFFFAOYSA-N	CCOC(=O)NCCOC1=CC=C(OC2=CC=CC=C2)C=C1	TU	N.D.	N.D.	N.D.	N.D.	N.D.	N.D.	N.D.	N.D.	N.D.	N.D.	N.D.	N.D.	N.D.	N.D.	N.D.	N.D.	N.D.	N.D.	N.D.	N.D.	N.D.	2.5955e-05	3.03149e-05
Fenuron	XXOYNJXVWVNOOJ-UHFFFAOYSA-N	CN(C)C(=O)NC1=CC=CC=C1	TU	8.19939e-07	1.06544e-06	N.D.	1.51633e-06	1.40807e-06	1.58593e-06	1.48083e-06	4.21801e-06	9.09517e-07	1.42775e-06	2.11197e-06	2.85325e-06	1.54704e-06	1.36003e-06	1.05548e-06	2.51392e-06	2.49079e-06	N.D.	1.16063e-06	1.34808e-06	1.83192e-06	N.D.	N.D.
Flufenacet	IANUJLZYFUDJIH-UHFFFAOYSA-N	CC(C)N(C(=O)COC1=NN=C(S1)C(F)(F)F)C1=CC=C(F)C=C1	TU	N.D.	N.D.	N.D.	4.07531e-06	4.33271e-06	N.D.	3.64192e-06	2.6408e-06	N.D.	N.D.	N.D.	N.D.	2.56626e-06	5.1268e-06	N.D.	4.52659e-06	6.05607e-06	N.D.	2.97155e-06	5.22157e-06	5.44327e-06	2.51684e-06	2.33415e-06
Flumioxazin	FOUWCSDKDDHKQP-UHFFFAOYSA-N	FC1=CC2=C(C=C1N1C(=O)C3=C(CCCC3)C1=O)N(CC#C)C(=O)CO2	TU	N.D.	N.D.	N.D.	N.D.	N.D.	N.D.	N.D.	N.D.	N.D.	N.D.	N.D.	0.00132836	N.D.	N.D.	N.D.	N.D.	N.D.	N.D.	0.00135879	N.D.	N.D.	N.D.	N.D.
Fluvoxamine	CJOFXWAVKWHTFT-UHFFFAOYSA-N	COCCCCC(=NOCCN)C1=CC=C(C=C1)C(F)(F)F	TU	N.D.	N.D.	N.D.	7.66261e-06	N.D.	N.D.	N.D.	N.D.	N.D.	N.D.	N.D.	N.D.	N.D.	N.D.	N.D.	N.D.	N.D.	N.D.	N.D.	N.D.	N.D.	N.D.	N.D.
Furosemide	ZZUFCTLCJUWOSV-UHFFFAOYSA-N	NS(=O)(=O)C1=CC(C(O)=O)=C(NCC2=CC=CO2)C=C1Cl	TU	N.D.	N.D.	N.D.	N.D.	N.D.	N.D.	N.D.	6.72846e-10	N.D.	N.D.	N.D.	N.D.	N.D.	N.D.	N.D.	N.D.	N.D.	N.D.	N.D.	N.D.	N.D.	N.D.	N.D.
Genistein	TZBJGXHYKVUXJN-UHFFFAOYSA-N	OC1=CC=C(C=C1)C1=COC2=CC(O)=CC(O)=C2C1=O	TU	N.D.	2.32402e-08	N.D.	2.01677e-06	9.22099e-07	2.09961e-06	4.02929e-06	2.83453e-06	2.06905e-06	4.45489e-07	1.29895e-06	1.39823e-06	3.39429e-06	1.23314e-06	4.1665e-06	0.000120326	1.42652e-06	2.05552e-06	3.32093e-06	3.04057e-05	7.83712e-06	N.D.	N.D.
Glimepiride	WIGIZIANZCJQQY-UHFFFAOYSA-N	CCC1=C(C)CN(C(=O)NCCC2=CC=C(C=C2)S(=O)(=O)NC(=O)NC2CCC(C)CC2)C1=O	TU	N.D.	N.D.	N.D.	8.35159e-08	5.56773e-08	4.87176e-08	N.D.	4.87176e-08	N.D.	N.D.	3.47983e-08	N.D.	2.0879e-08	6.26369e-08	6.26369e-08	1.25274e-07	N.D.	N.D.	N.D.	4.87176e-08	1.60072e-07	N.D.	N.D.
Harman	PSFDQSOCUJVVGF-UHFFFAOYSA-N	CC1=NC=CC2=C1NC1=C2C=CC=C1	TU	N.D.	N.D.	N.D.	3.71467e-08	1.43427e-08	1.48284e-08	5.44349e-08	8.03146e-08	5.47653e-08	3.0299e-08	2.36497e-08	2.23521e-08	1.52804e-08	1.70639e-08	4.21684e-08	2.97154e-08	1.51458e-08	4.81228e-08	1.21627e-08	4.17275e-08	1.35145e-07	N.D.	N.D.
Harmine	BXNJHAXVSOCGBA-UHFFFAOYSA-N	COC1=CC2=C(C=C1)C1=C(N2)C(C)=NC=C1	TU	N.D.	N.D.	4.53139e-08	1.39542e-07	1.34333e-07	9.87253e-08	1.76317e-07	1.51074e-07	1.15028e-07	1.1496e-07	1.07102e-07	1.21489e-07	1.10462e-07	1.22229e-07	1.36265e-07	1.46633e-07	1.08684e-07	1.2384e-07	1.14104e-07	1.51114e-07	1.62113e-07	N.D.	N.D.
Hexa(methoxymethyl)melamine	BNCADMBVWNPPIZ-UHFFFAOYSA-N	COCN(COC)C1=NC(=NC(=N1)N(COC)COC)N(COC)COC	TU	N.D.	N.D.	N.D.	6.61778e-05	3.81585e-05	2.11013e-05	5.85362e-05	1.54034e-05	2.50873e-05	9.68038e-06	4.65881e-05	1.53397e-05	1.71086e-05	3.06372e-05	1.99773e-05	3.4676e-05	1.3951e-05	1.9222e-05	1.53397e-05	2.71592e-05	3.28603e-05	N.D.	N.D.
Hexazinone	CAWXEEYDBZRFPE-UHFFFAOYSA-N	CN(C)C1=NC(=O)N(C2CCCCC2)C(=O)N1C	TU	N.D.	N.D.	N.D.	1.00559e-06	N.D.	4.92475e-05	N.D.	N.D.	N.D.	N.D.	N.D.	N.D.	N.D.	N.D.	N.D.	N.D.	N.D.	N.D.	N.D.	N.D.	N.D.	4.75124e-07	3.5347e-07
Hydrochlorothiazide	JZUFKLXOESDKRF-UHFFFAOYSA-N	NS(=O)(=O)C1=CC2=C(NCNS2(=O)=O)C=C1Cl	TU	N.D.	N.D.	N.D.	N.D.	N.D.	N.D.	N.D.	5.52842e-09	N.D.	N.D.	N.D.	N.D.	N.D.	N.D.	N.D.	N.D.	N.D.	N.D.	N.D.	N.D.	N.D.	N.D.	2.42242e-09
Icaridin	QLHULAHOXSSASE-UHFFFAOYSA-N	CCC(C)OC(=O)N1CCCCC1CCO	TU	N.D.	N.D.	N.D.	1.18944e-07	2.18329e-08	N.D.	1.74673e-08	N.D.	4.1056e-08	N.D.	1.21884e-07	N.D.	N.D.	2.23701e-08	N.D.	4.02179e-08	N.D.	N.D.	N.D.	N.D.	2.93547e-08	N.D.	N.D.
Imazalil	PZBPKYOVPCNPJY-UHFFFAOYSA-N	ClC1=CC=C(C(CN2C=CN=C2)OCC=C)C(Cl)=C1	TU	N.D.	N.D.	N.D.	2.91927e-06	N.D.	N.D.	N.D.	N.D.	N.D.	N.D.	N.D.	N.D.	N.D.	N.D.	N.D.	N.D.	N.D.	N.D.	N.D.	N.D.	N.D.	N.D.	N.D.
Imidacloprid	YWTYJOPNNQFBPC-UHFFFAOYSA-N	[O-][N+](=O)\N=C1/NCCN1CC1=CN=C(Cl)C=C1	TU	0.0276769	N.D.	N.D.	0.00586715	0.0036934	0.00260204	0.00139963	0.00109621	0.00196287	0.00215113	0.00523419	N.D.	0.00217351	0.00184745	0.00170852	0.00199511	0.00151383	0.00119207	0.0016161	0.00318823	0.00266555	N.D.	0.0137119
Imidacloprid-guanidine	UEQZFAGVRGWPDK-UHFFFAOYSA-N	NC1=NCCN1CC1=CN=C(Cl)C=C1	TU	1.89746e-09	N.D.	N.D.	N.D.	N.D.	N.D.	N.D.	N.D.	N.D.	N.D.	N.D.	N.D.	N.D.	N.D.	N.D.	N.D.	N.D.	N.D.	N.D.	N.D.	N.D.	N.D.	N.D.
Imidacloprid-urea	ADWTYURAFSWNSU-UHFFFAOYSA-N	ClC1=NC=C(CN2CCNC2=O)C=C1	TU	7.40143e-09	N.D.	N.D.	2.7548e-09	2.30266e-09	N.D.	2.44703e-09	N.D.	2.61005e-09	N.D.	N.D.	N.D.	N.D.	1.9126e-09	5.88717e-09	N.D.	N.D.	N.D.	N.D.	3.17296e-09	3.98702e-09	N.D.	N.D.
Iminostilbene	LCGTWRLJTMHIQZ-UHFFFAOYSA-N	N1C2=CC=CC=C2C=CC2=CC=CC=C12	TU	4.26957e-07	N.D.	N.D.	8.36587e-07	N.D.	N.D.	7.40692e-07	N.D.	N.D.	N.D.	N.D.	N.D.	N.D.	N.D.	N.D.	N.D.	N.D.	N.D.	N.D.	7.65598e-07	8.50917e-07	N.D.	N.D.
Isophorone	HJOVHMDZYOCNQW-UHFFFAOYSA-N	CC1=CC(=O)CC(C)(C)C1	TU	N.D.	N.D.	N.D.	N.D.	N.D.	0.000213606	N.D.	N.D.	N.D.	N.D.	N.D.	N.D.	0.000176931	0.000177933	N.D.	N.D.	N.D.	N.D.	N.D.	N.D.	N.D.	N.D.	N.D.
Isoproturon	PUIYMUZLKQOUOZ-UHFFFAOYSA-N	CC(C)C1=CC=C(NC(=O)N(C)C)C=C1	TU	N.D.	N.D.	N.D.	N.D.	N.D.	N.D.	N.D.	N.D.	N.D.	4.1888e-08	N.D.	N.D.	N.D.	N.D.	N.D.	N.D.	N.D.	N.D.	N.D.	N.D.	N.D.	N.D.	N.D.
Isoxaben	PMHURSZHKKJGBM-UHFFFAOYSA-N	CCC(C)(CC)C1=NOC(NC(=O)C2=C(OC)C=CC=C2OC)=C1	TU	N.D.	N.D.	N.D.	5.4577e-06	3.69364e-06	2.9953e-06	2.28132e-06	2.60646e-06	9.60963e-07	1.36693e-06	2.6322e-06	2.51239e-06	2.07169e-06	2.36216e-06	2.55345e-06	3.61434e-06	2.43846e-06	2.34089e-06	2.1525e-06	4.20039e-06	4.69375e-06	2.2105e-05	3.80974e-05
Ketamine	YQEZLKZALYSWHR-UHFFFAOYSA-N	CNC1(CCCCC1=O)C1=CC=CC=C1Cl	TU	N.D.	N.D.	N.D.	6.33191e-07	N.D.	N.D.	N.D.	N.D.	N.D.	N.D.	N.D.	N.D.	N.D.	N.D.	N.D.	N.D.	N.D.	N.D.	N.D.	N.D.	N.D.	N.D.	N.D.
Ketoconazole	XMAYWYJOQHXEEK-OZXSUGGESA-N	CC(=O)N1CCN(CC1)C1=CC=C(OC[C@H]2CO[C@@](CN3C=CN=C3)(O2)C2=CC=C(Cl)C=C2Cl)C=C1	TU	N.D.	N.D.	N.D.	N.D.	N.D.	N.D.	N.D.	N.D.	N.D.	N.D.	N.D.	N.D.	N.D.	N.D.	N.D.	6.69527e-06	N.D.	N.D.	N.D.	N.D.	N.D.	9.5398e-05	0.0001039
Kresoxim-methyl	ZOTBXTZVPHCKPN-ZPHPHTNESA-N	CO\N=C(/C(=O)OC)C1=C(COC2=C(C)C=CC=C2)C=CC=C1	TU	N.D.	N.D.	N.D.	3.11819e-05	N.D.	N.D.	3.33073e-05	N.D.	N.D.	2.6838e-05	4.10396e-05	N.D.	5.19525e-05	5.28802e-05	N.D.	8.03233e-05	N.D.	N.D.	N.D.	6.86077e-05	9.24086e-05	N.D.	N.D.
Lamotrigine	PYZRQGJRPPTADH-UHFFFAOYSA-N	NC1=NC(N)=C(N=N1)C1=C(Cl)C(Cl)=CC=C1	TU	N.D.	N.D.	N.D.	N.D.	N.D.	N.D.	N.D.	2.85549e-06	N.D.	N.D.	N.D.	N.D.	N.D.	N.D.	N.D.	N.D.	N.D.	N.D.	N.D.	N.D.	N.D.	2.16093e-05	2.49338e-05
Lauramidopropylbetaine	MRUAUOIMASANKQ-UHFFFAOYSA-O	CCCCCCCCCCCC(=O)NCCC[N+](C)(C)CC(O)=O	TU	6.96421e-07	9.4391e-07	4.56236e-07	6.39105e-05	4.77517e-05	2.0129e-05	2.40428e-05	1.42521e-05	2.16203e-05	2.06817e-05	2.00562e-05	7.41657e-06	2.17594e-05	4.35323e-05	4.87267e-05	3.2765e-05	3.43609e-05	1.71445e-05	1.52958e-05	1.91378e-05	1.62377e-05	2.63555e-08	N.D.
Lauric isopropanolamide	MMBILEWCGWTAOV-UHFFFAOYSA-N	CCCCCCCCCCCC(=O)NCC(C)O	TU	N.D.	N.D.	N.D.	N.D.	8.05812e-07	7.30279e-07	9.03868e-07	9.35968e-07	7.38835e-07	5.60613e-07	1.10206e-06	1.12744e-06	6.70029e-07	1.11824e-06	5.96374e-07	5.31847e-07	1.08045e-06	5.60018e-07	4.91873e-07	5.52192e-07	4.68354e-07	2.09441e-07	2.19626e-07
Lauryl diethanolamide	AOMUHOFOVNGZAN-UHFFFAOYSA-N	CCCCCCCCCCCC(=O)N(CCO)CCO	TU	3.86404e-05	2.19823e-05	1.39377e-05	2.62737e-05	2.01578e-05	2.16061e-05	2.01677e-05	7.10009e-05	2.0427e-05	3.98132e-05	4.57406e-05	2.25239e-05	1.62181e-05	2.94427e-05	2.72104e-05	1.30198e-05	9.94465e-06	3.32636e-05	2.5474e-05	1.27465e-05	1.79577e-05	N.D.	N.D.
Lenacil	ZTMKADLOSYKWCA-UHFFFAOYSA-N	O=C1NC2=C(CCC2)C(=O)N1C1CCCCC1	TU	N.D.	N.D.	N.D.	4.08356e-07	2.02063e-07	2.16519e-07	4.01508e-07	2.09695e-07	2.95034e-07	1.10984e-07	2.51695e-07	2.73914e-07	3.01021e-07	4.57952e-07	2.53248e-07	4.17186e-07	2.66176e-07	3.35308e-07	1.09684e-07	4.73966e-07	6.43381e-07	1.52047e-06	9.82435e-06
Lidocaine	NNJVILVZKWQKPM-UHFFFAOYSA-N	CCN(CC)CC(=O)NC1=C(C)C=CC=C1C	TU	N.D.	N.D.	N.D.	1.66351e-07	1.50968e-07	1.02975e-07	1.33497e-07	1.3218e-07	N.D.	8.67338e-08	5.88417e-08	5.92706e-08	8.97397e-08	1.16572e-07	1.24567e-07	1.3516e-07	7.03347e-08	8.00162e-08	N.D.	1.14181e-07	1.02319e-07	N.D.	N.D.
MCPA	WHKUVVPPKQRRBV-UHFFFAOYSA-N	CC1=CC(Cl)=CC=C1OCC(O)=O	TU	N.D.	N.D.	N.D.	1.69492e-08	2.9661e-08	N.D.	N.D.	N.D.	N.D.	N.D.	N.D.	N.D.	N.D.	N.D.	2.11864e-08	N.D.	N.D.	N.D.	N.D.	N.D.	N.D.	N.D.	N.D.
Mebeverine	VYVKHNNGDFVQGA-UHFFFAOYSA-N	CCN(CCCCOC(=O)C1=CC(OC)=C(OC)C=C1)C(C)CC1=CC=C(OC)C=C1	TU	N.D.	N.D.	N.D.	N.D.	1.14516e-08	1.71783e-06	N.D.	N.D.	N.D.	N.D.	N.D.	N.D.	9.8988e-07	1.05342e-06	N.D.	N.D.	1.20542e-08	N.D.	N.D.	N.D.	N.D.	3.20059e-06	2.57392e-06
Mecoprop	WNTGYJSOUMFZEP-UHFFFAOYSA-N	CC(OC1=CC=C(Cl)C=C1C)C(O)=O	TU	N.D.	N.D.	N.D.	7.68964e-10	4.61378e-10	N.D.	4.61378e-10	N.D.	N.D.	N.D.	N.D.	N.D.	7.68964e-10	3.99861e-09	N.D.	1.69172e-09	2.30689e-09	1.95317e-08	N.D.	3.22965e-09	5.22895e-09	5.44202e-07	1.06282e-07
Memantine	BUGYDGFZZOZRHP-UHFFFAOYSA-N	CC12CC3CC(C)(C1)CC(N)(C3)C2	TU	N.D.	N.D.	N.D.	N.D.	N.D.	N.D.	N.D.	9.00853e-10	N.D.	N.D.	N.D.	N.D.	N.D.	N.D.	N.D.	N.D.	N.D.	N.D.	N.D.	N.D.	N.D.	1.06163e-08	1.25433e-08
Mepiquat	NNCAWEWCFVZOGF-UHFFFAOYSA-N	C[N+]1(C)CCCCC1	TU	N.D.	N.D.	N.D.	1.45195e-09	6.90749e-10	6.18522e-10	9.33286e-10	7.29145e-10	6.11427e-10	6.55899e-10	1.6495e-09	5.72672e-10	6.18432e-10	6.85187e-10	8.9312e-10	8.82981e-10	7.20941e-10	6.95277e-10	5.59623e-10	1.23995e-09	1.2185e-09	1.63469e-10	7.94862e-11
Metalaxyl	ZQEIXNIJLIKNTD-UHFFFAOYSA-N	COCC(=O)N(C(C)C(=O)OC)C1=C(C)C=CC=C1C	TU	1.13576e-06	8.90729e-07	3.69217e-07	8.98048e-06	3.5973e-06	2.34834e-06	1.39413e-06	8.92604e-07	7.31359e-07	1.08314e-06	4.13431e-07	1.33372e-06	3.3586e-06	2.07789e-06	4.4537e-07	1.30498e-06	8.06596e-07	1.90506e-07	1.85493e-07	4.69363e-07	1.7416e-06	N.D.	N.D.
Metformin	XZWYZXLIPXDOLR-UHFFFAOYSA-N	CN(C)C(=N)NC(N)=N	TU	N.D.	N.D.	N.D.	3.20403e-09	N.D.	N.D.	7.50931e-10	N.D.	N.D.	N.D.	N.D.	4.54187e-10	N.D.	1.97622e-09	N.D.	1.90884e-09	N.D.	N.D.	N.D.	N.D.	N.D.	N.D.	N.D.
Methiocarb	YFBPRJGDJKVWAH-UHFFFAOYSA-N	CNC(=O)OC1=CC(C)=C(SC)C(C)=C1	TU	N.D.	N.D.	N.D.	N.D.	N.D.	N.D.	N.D.	N.D.	N.D.	N.D.	N.D.	N.D.	N.D.	4.98664e-05	N.D.	N.D.	N.D.	N.D.	N.D.	N.D.	N.D.	9.37391e-05	8.92321e-05
Metolachlor OA	LNOOSYCKMKZOJB-UHFFFAOYSA-N	CCC1=C(N(C(C)COC)C(=O)C(O)=O)C(C)=CC=C1	TU	N.D.	N.D.	N.D.	1.28445e-10	9.99013e-11	N.D.	9.99013e-11	5.70865e-11	5.70865e-11	N.D.	8.56297e-11	5.70865e-11	5.70865e-11	1.42716e-10	7.13581e-11	N.D.	N.D.	N.D.	N.D.	1.14173e-10	1.85531e-10	N.D.	N.D.
Metoprolol	IUBSYMUCCVWXPE-UHFFFAOYSA-N	COCCC1=CC=C(OCC(O)CNC(C)C)C=C1	TU	N.D.	N.D.	N.D.	N.D.	N.D.	N.D.	N.D.	2.0953e-09	N.D.	N.D.	N.D.	N.D.	N.D.	N.D.	N.D.	N.D.	N.D.	N.D.	N.D.	N.D.	N.D.	N.D.	N.D.
Metoprolol acid	PUQIRTNPJRFRCZ-UHFFFAOYSA-N	CC(C)NCC(O)COC1=CC=C(CC(O)=O)C=C1	TU	2.01128e-09	N.D.	N.D.	7.46892e-09	1.42149e-08	1.44108e-08	1.10216e-08	1.01686e-08	7.05039e-09	6.53473e-09	1.00708e-08	8.19941e-09	9.25236e-09	9.98224e-09	1.14047e-08	1.65655e-08	1.10123e-08	5.53357e-09	8.93188e-09	8.23503e-09	1.41656e-08	N.D.	N.D.
Myclobutanil	HZJKXKUJVSEEFU-UHFFFAOYSA-N	CCCCC(CN1C=NC=N1)(C#N)C1=CC=C(Cl)C=C1	TU	N.D.	N.D.	N.D.	2.94979e-05	2.70592e-05	2.78551e-05	3.90545e-05	2.86466e-05	2.37474e-05	1.94879e-05	1.90704e-05	1.39426e-05	2.6003e-05	2.96896e-05	2.5258e-05	1.43809e-05	4.04343e-05	4.79105e-05	1.93264e-05	0.000103719	2.96425e-05	5.23433e-05	7.69753e-05
Mycophenolic acid	HPNSFSBZBAHARI-RUDMXATFSA-N	COC1=C(C)C2=C(C(=O)OC2)C(O)=C1C\C=C(/C)CCC(O)=O	TU	N.D.	N.D.	N.D.	1.59671e-08	N.D.	2.16543e-08	1.63311e-08	N.D.	N.D.	N.D.	N.D.	N.D.	N.D.	N.D.	2.33296e-08	N.D.	N.D.	N.D.	N.D.	1.61448e-08	1.70323e-08	8.06236e-09	N.D.
N,N-Dimethyldecylamine	YWWNNLPSZSEZNZ-UHFFFAOYSA-N	CCCCCCCCCCN(C)C	TU	N.D.	N.D.	N.D.	N.D.	N.D.	N.D.	N.D.	N.D.	N.D.	N.D.	N.D.	N.D.	N.D.	N.D.	N.D.	N.D.	6.50943e-07	N.D.	N.D.	N.D.	6.68257e-07	N.D.	N.D.
N,N-Dimethyldodecylamine	YWFWDNVOPHGWMX-UHFFFAOYSA-N	CCCCCCCCCCCCN(C)C	TU	N.D.	N.D.	N.D.	5.58982e-07	1.14914e-06	9.95153e-07	4.98355e-07	N.D.	8.61301e-07	N.D.	N.D.	N.D.	6.64972e-07	4.8493e-07	4.43224e-07	N.D.	6.55154e-07	3.94649e-07	N.D.	5.52435e-07	N.D.	4.53879e-06	3.27872e-06
N,N-Dimethyltetradecylamine-N-oxide	ONHFWHCMZAJCFB-UHFFFAOYSA-N	CCCCCCCCCCCCCC[N+](C)(C)[O-]	TU	N.D.	N.D.	N.D.	1.41892e-05	1.75271e-05	1.99107e-05	1.22736e-05	5.28465e-06	2.56429e-05	3.4304e-06	1.03573e-05	3.39435e-06	1.00914e-05	5.46373e-06	5.24002e-06	7.11998e-06	1.26285e-05	4.97566e-06	4.6037e-06	5.18598e-06	3.99461e-06	1.15172e-06	8.6379e-07
N-Butylbenzenesulfonamide	IPRJXAGUEGOFGG-UHFFFAOYSA-N	CCCCNS(=O)(=O)C1=CC=CC=C1	TU	N.D.	N.D.	N.D.	2.74213e-06	2.09007e-06	2.7034e-06	4.45111e-06	1.46065e-06	1.67302e-06	1.88148e-06	1.14861e-06	2.48969e-06	2.15799e-06	2.84022e-06	3.63914e-06	2.65714e-06	2.99063e-06	1.73413e-06	8.29162e-07	2.75686e-06	3.69242e-06	N.D.	N.D.
N-Cyclohexyl-2-benzothiazole-amine	UPWPIFMHSFSVLE-UHFFFAOYSA-N	C1CCC(CC1)NC1=NC2=CC=CC=C2S1	TU	N.D.	N.D.	N.D.	2.1575e-05	2.23839e-05	2.40122e-05	1.7261e-05	2.14705e-05	1.53407e-05	1.4744e-05	2.16346e-05	1.61549e-05	1.50779e-05	1.86548e-05	1.88915e-05	2.29193e-05	1.91169e-05	1.93883e-05	1.61549e-05	2.03897e-05	2.34706e-05	2.83576e-05	1.08862e-05
N-Ethyl-o-toluenesulfonamide	NATWUQFQFMZVMT-UHFFFAOYSA-N	CCNS(=O)(=O)C1=CC=CC=C1C	TU	N.D.	N.D.	N.D.	8.90699e-08	6.24006e-08	N.D.	N.D.	N.D.	N.D.	N.D.	N.D.	N.D.	N.D.	N.D.	N.D.	2.36974e-08	N.D.	N.D.	N.D.	2.36614e-08	N.D.	2.53082e-08	4.09752e-08
N-Formyl-4-aminoantipyrine	WSJBSKRPKADYRQ-UHFFFAOYSA-N	CN1N(C(=O)C(NC=O)=C1C)C1=CC=CC=C1	TU	N.D.	N.D.	N.D.	7.02486e-09	N.D.	N.D.	N.D.	N.D.	N.D.	N.D.	N.D.	N.D.	N.D.	N.D.	N.D.	N.D.	N.D.	N.D.	N.D.	N.D.	N.D.	N.D.	N.D.
Nitrendipin	PVHUJELLJLJGLN-UHFFFAOYSA-N	CCOC(=O)C1=C(C)NC(C)=C(C1C1=CC=CC(=C1)[N+]([O-])=O)C(=O)OC	TU	N.D.	N.D.	N.D.	1.30529e-07	N.D.	3.25447e-07	3.46034e-07	1.99877e-07	2.13938e-07	2.70196e-07	8.90101e-08	1.91554e-07	1.293e-07	N.D.	3.26384e-07	N.D.	1.08994e-07	1.1173e-07	1.09802e-07	2.86694e-07	N.D.	N.D.	N.D.
N-Methyl-dicyclohexylamine	GSCCALZHGUWNJW-UHFFFAOYSA-N	CN(C1CCCCC1)C2CCCCC2	TU	9.33483e-09	4.97672e-09	3.51169e-09	2.86311e-07	5.04283e-07	2.80102e-07	1.76651e-07	4.17367e-07	2.53547e-07	9.87975e-07	N.D.	5.87668e-07	5.03942e-07	6.33674e-07	3.66643e-07	5.37365e-07	2.70375e-07	1.50837e-07	5.87668e-07	3.87147e-07	6.36057e-07	N.D.	N.D.
N-Methyldodecylamine	OMEMQVZNTDHENJ-UHFFFAOYSA-N	CCCCCCCCCCCCNC	TU	N.D.	N.D.	N.D.	3.26509e-07	5.11074e-07	4.88787e-07	2.23894e-07	1.36754e-07	4.00885e-07	5.0398e-08	1.42445e-07	1.26512e-07	2.55227e-07	1.93824e-07	2.17853e-07	1.6482e-07	2.91242e-07	1.6729e-07	9.36852e-08	2.95173e-07	1.84472e-07	N.D.	N.D.
Octocrylene	FMJSMJQBSVNSBF-UHFFFAOYSA-N	CCCCC(CC)COC(=O)C(C#N)=C(C1=CC=CC=C1)C1=CC=CC=C1	TU	9.02151e-05	8.76943e-05	N.D.	0.00013745	N.D.	0.000151381	0.00035164	0.000316487	0.000155428	0.000137999	0.000114513	0.000134864	0.000176359	0.000145034	N.D.	0.000201911	0.000252897	0.000146733	0.000156759	0.000230509	0.0002326	0.00065728	0.000577032
Octyl-methoxycinnamate	YBGZDTIWKVFICR-JLHYYAGUSA-N	CCCCC(CC)COC(=O)\C=C\C1=CC=C(OC)C=C1	TU	N.D.	N.D.	N.D.	0.00017831	9.74512e-05	0.000124686	0.000124866	0.000102076	0.000147141	8.03367e-05	8.06289e-05	0.000349883	0.000258877	0.000177888	0.000158778	0.000202644	0.000217048	0.000125267	0.000123205	0.000179991	0.000297282	1.5552e-05	N.D.
Omethoate	PZXOQEXFMJCDPG-UHFFFAOYSA-N	CNC(=O)CSP(=O)(OC)OC	TU	3.12808e-06	N.D.	N.D.	N.D.	N.D.	N.D.	N.D.	N.D.	N.D.	N.D.	3.33354e-06	N.D.	N.D.	N.D.	2.24258e-06	N.D.	N.D.	N.D.	N.D.	N.D.	2.26138e-06	N.D.	N.D.
Orlistat	AHLBNYSZXLDEJQ-FWEHEUNISA-N	CCCCCCCCCCC[C@@H](C[C@@H]1OC(=O)[C@H]1CCCCCC)OC(=O)[C@H](CC(C)C)NC=O	TU	N.D.	N.D.	N.D.	N.D.	N.D.	N.D.	N.D.	N.D.	N.D.	N.D.	N.D.	N.D.	N.D.	N.D.	0.00297938	N.D.	N.D.	N.D.	N.D.	N.D.	N.D.	0.235346	0.0855361
Oryzalin	UNAHYJYOSSSJHH-UHFFFAOYSA-N	CCCN(CCC)C1=C(C=C(C=C1[N+]([O-])=O)S(N)(=O)=O)[N+]([O-])=O	TU	N.D.	N.D.	N.D.	N.D.	N.D.	N.D.	N.D.	N.D.	N.D.	N.D.	N.D.	N.D.	N.D.	N.D.	N.D.	N.D.	N.D.	N.D.	0.000246514	N.D.	N.D.	N.D.	N.D.
Oxazepam	ADIMAYPTOBDMTL-UHFFFAOYSA-N	OC1N=C(C2=CC=CC=C2)C2=C(NC1=O)C=CC(Cl)=C2	TU	N.D.	N.D.	N.D.	9.74392e-08	1.28752e-07	3.64676e-08	4.2609e-08	1.59204e-07	N.D.	N.D.	3.74078e-08	N.D.	3.55685e-08	3.47162e-08	3.53992e-08	N.D.	3.98987e-08	N.D.	4.62666e-08	3.94742e-08	4.60565e-08	N.D.	N.D.
Oxybutynin	XIQVNETUBQGFHX-UHFFFAOYSA-N	CCN(CC)CC#CCOC(=O)C(O)(C1CCCCC1)C1=CC=CC=C1	TU	N.D.	N.D.	N.D.	N.D.	6.17333e-08	7.02362e-08	N.D.	N.D.	N.D.	N.D.	N.D.	N.D.	N.D.	N.D.	N.D.	N.D.	6.04676e-08	N.D.	N.D.	N.D.	5.8012e-08	0.000505728	0.000241072
Paroxetine	AHOUBRCZNHFOSL-UHFFFAOYSA-N	FC1=CC=C(C=C1)C1CCNCC1COC1=CC2=C(OCO2)C=C1	TU	N.D.	N.D.	N.D.	N.D.	N.D.	N.D.	N.D.	N.D.	N.D.	N.D.	1.12178e-05	N.D.	N.D.	N.D.	N.D.	N.D.	N.D.	N.D.	N.D.	N.D.	N.D.	N.D.	N.D.
Pendimethalin	CHIFOSRWCNZCFN-UHFFFAOYSA-N	CCC(CC)NC1=C(C(C)=C(C)C=C1[N+]([O-])=O)[N+]([O-])=O	TU	N.D.	N.D.	1.21365e-05	N.D.	N.D.	N.D.	N.D.	N.D.	N.D.	N.D.	N.D.	N.D.	N.D.	N.D.	N.D.	4.5957e-05	N.D.	N.D.	N.D.	N.D.	N.D.	N.D.	N.D.
Pentoxifylline	BYPFEZZEUUWMEJ-UHFFFAOYSA-N	CN1C=NC2=C1C(=O)N(CCCCC(C)=O)C(=O)N2C	TU	N.D.	N.D.	N.D.	N.D.	N.D.	N.D.	N.D.	N.D.	N.D.	N.D.	N.D.	N.D.	5.35929e-08	N.D.	N.D.	N.D.	N.D.	N.D.	N.D.	N.D.	N.D.	1.24918e-09	N.D.
Perfluorodecanoic acid	PCIUEQPBYFRTEM-UHFFFAOYSA-N	OC(=O)C(F)(F)C(F)(F)C(F)(F)C(F)(F)C(F)(F)C(F)(F)C(F)(F)C(F)(F)C(F)(F)F	TU	N.D.	N.D.	N.D.	N.D.	N.D.	N.D.	N.D.	N.D.	3.33364e-09	4.44485e-09	N.D.	N.D.	3.33364e-09	4.44485e-09	3.33364e-09	5.55607e-09	N.D.	N.D.	N.D.	6.66728e-09	1.00009e-08	N.D.	N.D.
Perfluoroheptanoic acid	ZWBAMYVPMDSJGQ-UHFFFAOYSA-N	OC(=O)C(F)(F)C(F)(F)C(F)(F)C(F)(F)C(F)(F)C(F)(F)F	TU	N.D.	N.D.	N.D.	N.D.	N.D.	N.D.	N.D.	N.D.	N.D.	N.D.	N.D.	N.D.	N.D.	N.D.	N.D.	N.D.	6.46005e-11	N.D.	N.D.	1.07668e-10	1.07668e-10	7.72233e-10	2.10934e-09
Perfluorooctanesulfonic acid	YFSUTJLHUFNCNZ-UHFFFAOYSA-N	OS(=O)(=O)C(F)(F)C(F)(F)C(F)(F)C(F)(F)C(F)(F)C(F)(F)C(F)(F)C(F)(F)F	TU	N.D.	N.D.	N.D.	N.D.	N.D.	N.D.	N.D.	N.D.	N.D.	N.D.	N.D.	N.D.	8.86263e-07	N.D.	N.D.	N.D.	N.D.	N.D.	N.D.	N.D.	N.D.	N.D.	N.D.
Perfluorooctanoic acid	SNGREZUHAYWORS-UHFFFAOYSA-N	OC(=O)C(F)(F)C(F)(F)C(F)(F)C(F)(F)C(F)(F)C(F)(F)C(F)(F)F	TU	N.D.	N.D.	N.D.	N.D.	N.D.	N.D.	N.D.	N.D.	N.D.	5.15021e-07	N.D.	N.D.	N.D.	N.D.	1.71674e-07	N.D.	N.D.	N.D.	N.D.	6.86695e-07	3.43348e-07	N.D.	N.D.
Phenylbenzimidazole sulfonic acid	UVCJGUGAGLDPAA-UHFFFAOYSA-N	OS(=O)(=O)C1=CC=C2NC(=NC2=C1)C1=CC=CC=C1	TU	7.42781e-10	7.42004e-10	7.45113e-10	N.D.	N.D.	7.42392e-10	N.D.	N.D.	N.D.	N.D.	N.D.	N.D.	7.40449e-10	N.D.	N.D.	N.D.	N.D.	N.D.	7.40837e-10	N.D.	N.D.	9.03157e-10	1.61988e-09
Picolinafen	CWKFPEBMTGKLKX-UHFFFAOYSA-N	FC1=CC=C(NC(=O)C2=NC(OC3=CC=CC(=C3)C(F)(F)F)=CC=C2)C=C1	TU	N.D.	N.D.	N.D.	N.D.	N.D.	N.D.	N.D.	N.D.	N.D.	N.D.	N.D.	N.D.	N.D.	N.D.	N.D.	N.D.	N.D.	N.D.	N.D.	N.D.	N.D.	3.08767e-05	1.75581e-05
Piperine	MXXWOMGUGJBKIW-YPCIICBESA-N	O=C(\C=C\C=C\C1=CC2=C(OCO2)C=C1)N1CCCCC1	TU	N.D.	3.75812e-08	N.D.	1.77987e-06	2.5857e-07	1.3267e-07	2.87788e-07	1.31157e-07	2.51263e-07	6.99566e-07	3.03255e-07	8.82498e-08	1.5451e-07	1.42265e-07	1.16289e-07	1.87178e-07	1.22874e-07	1.44633e-07	8.0333e-08	1.64963e-07	2.87464e-07	N.D.	N.D.
Pirimicarb	YFGYUFNIOHWBOB-UHFFFAOYSA-N	CN(C)C(=O)OC1=C(C)C(C)=NC(=N1)N(C)C	TU	N.D.	N.D.	N.D.	0.000136864	N.D.	N.D.	7.95043e-05	N.D.	N.D.	0.000138762	N.D.	N.D.	N.D.	N.D.	N.D.	N.D.	N.D.	N.D.	N.D.	0.000150099	N.D.	N.D.	N.D.
Pravastatin	TUZYXOIXSAXUGO-UHFFFAOYSA-N	CCC(C)C(=O)OC1CC(O)C=C2C=CC(C)C(CCC(O)CC(O)CC(O)=O)C12	TU	N.D.	N.D.	N.D.	3.17077e-09	2.0679e-09	3.03291e-09	1.79218e-09	8.27159e-10	1.24074e-09	N.D.	N.D.	N.D.	1.3786e-09	3.72221e-09	3.72221e-09	2.34362e-09	1.51646e-09	N.D.	6.89299e-10	4.54937e-09	1.04773e-08	N.D.	N.D.
Propamocarb	WZZLDXDUQPOXNW-UHFFFAOYSA-N	CCCOC(=O)NCCCN(C)C	TU	N.D.	N.D.	N.D.	1.94135e-10	N.D.	N.D.	N.D.	N.D.	N.D.	N.D.	N.D.	N.D.	N.D.	N.D.	N.D.	N.D.	N.D.	N.D.	N.D.	N.D.	N.D.	N.D.	N.D.
Propiconazole	STJLVHWMYQXCPB-UHFFFAOYSA-N	CCCC1COC(CN2C=NC=N2)(O1)C1=C(Cl)C=C(Cl)C=C1	TU	N.D.	N.D.	N.D.	8.83691e-05	2.13429e-05	2.00864e-05	1.61287e-05	1.66255e-05	2.04319e-05	6.07897e-05	2.42879e-05	1.2137e-05	2.95034e-05	2.47753e-05	1.49483e-05	3.09751e-05	1.83804e-05	2.72295e-05	2.09506e-05	4.90346e-05	2.35923e-05	2.81929e-05	N.D.
Propranolol	AQHHHDLHHXJYJD-UHFFFAOYSA-N	CC(C)NCC(O)COC1=C2C=CC=CC2=CC=C1	TU	N.D.	N.D.	N.D.	N.D.	9.61303e-08	1.58105e-05	9.32597e-08	1.52974e-07	N.D.	N.D.	N.D.	N.D.	9.94774e-06	1.20918e-05	N.D.	N.D.	N.D.	N.D.	N.D.	N.D.	1.1502e-07	N.D.	N.D.
Prosulfocarb	NQLVQOSNDJXLKG-UHFFFAOYSA-N	CCCN(CCC)C(=O)SCC1=CC=CC=C1	TU	N.D.	N.D.	N.D.	1.53916e-06	2.29643e-06	1.78164e-06	1.6013e-06	1.3459e-06	1.53773e-06	1.4766e-06	1.4407e-06	1.27927e-06	2.05835e-06	1.48772e-06	1.62937e-06	1.38644e-06	2.15976e-06	1.20964e-06	1.96123e-06	2.09801e-06	1.65741e-06	2.05037e-05	1.64756e-05
Prothioconazole-desthio	HHUQPWODPBDTLI-UHFFFAOYSA-N	OC(CN1C=NC=N1)(CC1=CC=CC=C1Cl)C1(Cl)CC1	TU	N.D.	N.D.	N.D.	9.00447e-08	6.52225e-08	8.94862e-08	6.30449e-08	1.04697e-07	N.D.	5.61348e-08	N.D.	N.D.	6.04302e-08	7.72417e-08	9.22648e-08	1.32031e-07	9.44701e-08	6.53211e-08	N.D.	1.36652e-07	1.59023e-07	N.D.	N.D.
p-Toluenesulfonamide	LMYRWZFENFIFIT-UHFFFAOYSA-N	CC1=CC=C(C=C1)S(N)(=O)=O	TU	N.D.	N.D.	N.D.	3.70038e-07	4.94552e-08	4.01186e-08	5.64254e-08	2.69405e-08	3.06413e-08	3.19427e-08	8.93553e-08	3.86817e-08	5.49454e-08	5.44969e-08	4.65953e-08	4.44407e-08	3.93088e-08	2.88636e-08	2.81055e-08	5.87663e-08	3.93702e-08	N.D.	N.D.
Quinoline	SMWDFEZZVXVKRB-UHFFFAOYSA-N	C1=CC=C2N=CC=CC2=C1	TU	N.D.	N.D.	N.D.	N.D.	1.5095e-06	1.24483e-06	1.64626e-06	2.15585e-06	N.D.	N.D.	N.D.	N.D.	N.D.	1.56949e-06	N.D.	2.83585e-06	N.D.	N.D.	1.68947e-06	1.54747e-06	2.12715e-06	N.D.	N.D.
Raloxifene	GZUITABIAKMVPG-UHFFFAOYSA-N	OC1=CC=C(C=C1)C1=C(C(=O)C2=CC=C(OCCN3CCCCC3)C=C2)C2=C(S1)C=C(O)C=C2	TU	N.D.	N.D.	N.D.	N.D.	2.25332e-05	1.17564e-05	N.D.	1.27361e-05	N.D.	N.D.	1.37158e-05	1.42057e-05	N.D.	N.D.	9.30717e-06	1.17564e-05	N.D.	N.D.	1.46955e-05	N.D.	N.D.	0.000258107	0.000217694
Simazine	ODCWYMIRDDJXKW-UHFFFAOYSA-N	CCNC1=NC(NCC)=NC(Cl)=N1	TU	N.D.	N.D.	N.D.	1.45906e-06	1.55174e-06	0.000221832	5.17379e-06	6.77069e-07	6.23378e-07	N.D.	8.4061e-07	N.D.	0.000165115	0.000211442	9.81559e-07	9.43641e-07	1.00688e-06	6.15069e-07	6.97548e-07	1.12815e-06	1.91696e-06	N.D.	N.D.
Simazine 2-Hydroxy	YQIXRXMOJFQVBV-UHFFFAOYSA-N	CCNC1=NC(NCC)=NC(O)=N1	TU	N.D.	N.D.	3.56818e-08	N.D.	N.D.	N.D.	N.D.	N.D.	N.D.	N.D.	N.D.	N.D.	N.D.	N.D.	N.D.	N.D.	N.D.	N.D.	N.D.	N.D.	1.80042e-08	N.D.	N.D.
Simetryn	MGLWZSOBALDPEK-UHFFFAOYSA-N	CCNC1=NC(SC)=NC(NCC)=N1	TU	N.D.	N.D.	N.D.	N.D.	N.D.	N.D.	N.D.	N.D.	N.D.	N.D.	N.D.	N.D.	N.D.	6.20983e-06	N.D.	N.D.	N.D.	N.D.	N.D.	N.D.	N.D.	8.44812e-07	4.98335e-07
Spiroxamine	PUYXTUJWRLOUCW-UHFFFAOYSA-N	CCCN(CC)CC1COC2(CCC(CC2)C(C)(C)C)O1	TU	N.D.	N.D.	N.D.	9.04088e-08	9.32079e-08	N.D.	N.D.	N.D.	N.D.	N.D.	N.D.	N.D.	1.08294e-07	N.D.	N.D.	N.D.	N.D.	N.D.	N.D.	N.D.	N.D.	1.28916e-07	1.03114e-07
Sucralose	BAQAVOSOZGMPRM-UHFFFAOYSA-N	OCC1OC(OC2(CCl)OC(CCl)C(O)C2O)C(O)C(O)C1Cl	TU	N.D.	N.D.	N.D.	N.D.	N.D.	3.31762e-07	1.15922e-08	1.86398e-08	N.D.	N.D.	N.D.	N.D.	9.55041e-09	N.D.	8.43071e-09	6.25717e-09	N.D.	N.D.	N.D.	1.17898e-08	N.D.	3.30154e-09	4.09266e-09
Sulfadimethoxine	ZZORFUFYDOWNEF-UHFFFAOYSA-N	COC1=CC(NS(=O)(=O)C2=CC=C(N)C=C2)=NC(OC)=N1	TU	N.D.	N.D.	N.D.	1.01094e-09	1.18947e-09	2.66907e-07	8.69023e-10	5.73049e-10	5.70402e-10	3.74155e-10	4.29586e-10	4.0011e-10	1.2386e-07	1.27135e-07	7.63694e-10	3.54175e-10	9.06205e-10	5.16229e-10	6.02651e-10	5.72984e-10	1.33905e-09	N.D.	N.D.
Sulfapyridine	GECHUMIMRBOMGK-UHFFFAOYSA-N	NC1=CC=C(C=C1)S(=O)(=O)NC1=NC=CC=C1	TU	N.D.	N.D.	N.D.	N.D.	N.D.	N.D.	N.D.	2.33757e-09	N.D.	N.D.	N.D.	N.D.	N.D.	N.D.	N.D.	N.D.	N.D.	N.D.	N.D.	N.D.	N.D.	N.D.	N.D.
Tacrolimus	QJJXYPPXXYFBGM-NYOQZLQMSA-N	CO[C@@H]1CC(CC[C@H]1O)\C=C(/C)[C@H]1OC(=O)[C@@H]2CCCCN2C(=O)C(=O)[C@]2(O)O[C@@H]([C@H](C[C@H]2C)OC)[C@H](C[C@@H](C)C\C(C)=C\[C@@H](CC=C)C(=O)C[C@H](O)[C@H]1C)OC	TU	N.D.	N.D.	N.D.	N.D.	N.D.	1.37223e-06	N.D.	N.D.	N.D.	N.D.	N.D.	N.D.	N.D.	N.D.	N.D.	N.D.	N.D.	N.D.	N.D.	N.D.	N.D.	N.D.	N.D.
TDCPP	ASLWPAWFJZFCKF-UHFFFAOYSA-N	ClCC(CCl)OP(=O)(OC(CCl)CCl)OC(CCl)CCl	TU	N.D.	N.D.	N.D.	N.D.	N.D.	N.D.	1.5758e-05	N.D.	N.D.	8.34834e-06	1.37209e-05	N.D.	N.D.	N.D.	N.D.	N.D.	1.84573e-05	1.1347e-05	N.D.	N.D.	4.33387e-05	N.D.	N.D.
Tebuconazole	PXMNMQRDXWABCY-UHFFFAOYSA-N	CC(C)(C)C(O)(CCC1=CC=C(Cl)C=C1)CN1C=NC=N1	TU	N.D.	N.D.	N.D.	6.18186e-06	3.94444e-06	N.D.	N.D.	N.D.	N.D.	3.95536e-06	3.3881e-06	3.10012e-06	N.D.	N.D.	2.85863e-06	3.15332e-06	3.19722e-06	N.D.	N.D.	3.43222e-06	2.91998e-06	N.D.	N.D.
Telmisartan	RMMXLENWKUUMAY-UHFFFAOYSA-N	CCCC1=NC2=C(C)C=C(C=C2N1CC1=CC=C(C=C1)C1=CC=CC=C1C(O)=O)C1=NC2=CC=CC=C2N1C	TU	N.D.	N.D.	N.D.	6.00952e-05	5.74243e-05	4.67407e-05	N.D.	N.D.	N.D.	N.D.	N.D.	N.D.	N.D.	5.6534e-05	N.D.	9.21459e-05	N.D.	N.D.	N.D.	4.09537e-05	7.25593e-05	4.68769e-06	3.30434e-06
Temazepam	SEQDDYPDSLOBDC-UHFFFAOYSA-N	CN1C2=CC=C(Cl)C=C2C(=NC(O)C1=O)C1=CC=CC=C1	TU	N.D.	N.D.	N.D.	4.3227e-08	8.55775e-08	4.16233e-08	4.90476e-08	3.47273e-08	N.D.	3.21244e-08	4.53728e-08	N.D.	3.06825e-08	3.05333e-08	N.D.	N.D.	N.D.	4.27724e-08	N.D.	4.26558e-08	3.1648e-08	1.6579e-06	1.34866e-06
Tepraloxydim	IOYNQIMAUDJVEI-ZFNPBRLTSA-N	[H]\C(Cl)=C(\[H])CON=C(CC)C1=C(O)CC(CC1=O)C1CCOCC1	TU	N.D.	N.D.	N.D.	N.D.	N.D.	N.D.	N.D.	N.D.	3.77018e-08	N.D.	N.D.	N.D.	N.D.	N.D.	N.D.	N.D.	N.D.	N.D.	N.D.	N.D.	4.95641e-08	N.D.	N.D.
Terbuthylazine	FZXISNSWEXTPMF-UHFFFAOYSA-N	CCNC1=NC(Cl)=NC(NC(C)(C)C)=N1	TU	N.D.	N.D.	N.D.	N.D.	0.000134752	N.D.	0.000108966	N.D.	N.D.	N.D.	N.D.	N.D.	N.D.	0.000104867	N.D.	0.000178341	N.D.	N.D.	N.D.	0.000108013	0.000171491	N.D.	N.D.
Terbutryn	IROINLKCQGIITA-UHFFFAOYSA-N	CCNC1=NC(NC(C)(C)C)=NC(SC)=N1	TU	N.D.	N.D.	N.D.	1.0895e-05	N.D.	N.D.	6.53702e-06	1.55348e-05	5.5144e-06	9.43454e-06	N.D.	N.D.	1.36508e-05	5.88221e-06	N.D.	7.88982e-06	5.48473e-06	1.03261e-05	N.D.	1.26045e-05	9.74302e-06	N.D.	N.D.
Tetracain	GKCBAIGFKIBETG-UHFFFAOYSA-N	CCCCNC1=CC=C(C=C1)C(=O)OCCN(C)C	TU	N.D.	1.28619e-07	N.D.	8.61847e-08	7.00291e-08	1.59613e-05	7.87853e-08	6.13849e-08	4.64073e-08	4.7827e-08	1.03785e-07	4.44667e-08	1.15662e-05	8.63884e-06	7.38244e-08	4.73946e-08	1.00624e-07	5.77908e-08	N.D.	9.43097e-08	8.58746e-08	N.D.	1.13642e-07
Tetraethyleneglycol monobutyl ether	ZNYRFEPBTVGZDN-UHFFFAOYSA-N	COCCOCCOCCOCCO	TU	2.53897e-07	3.1955e-07	2.18176e-07	3.27657e-06	2.2936e-06	1.35069e-06	2.00449e-06	1.29682e-06	1.65141e-06	2.23578e-06	1.19311e-06	1.52941e-06	3.75842e-06	2.56344e-06	2.00449e-06	2.02376e-06	8.11433e-06	1.88954e-06	9.0079e-07	2.33215e-06	2.7369e-06	1.10409e-06	1.12829e-06
Tetraglyme	ZUHZGEOKBKGPSW-UHFFFAOYSA-N	COCCOCCOCCOCCOC	TU	1.50401e-09	1.01042e-08	1.92218e-08	1.0828e-07	1.18213e-07	3.08022e-08	3.6054e-08	3.89848e-08	2.98408e-08	8.04765e-08	3.63416e-08	6.96495e-09	2.52348e-08	3.21763e-08	1.50668e-08	6.80549e-08	2.64181e-08	3.20351e-08	6.96495e-09	2.11421e-08	2.60586e-08	N.D.	N.D.
Tetrapropylammonium	OSBSFAARYOCBHB-UHFFFAOYSA-N	CCC[N+](CCC)(CCC)CCC	TU	N.D.	N.D.	N.D.	N.D.	N.D.	N.D.	3.16078e-09	N.D.	N.D.	N.D.	N.D.	N.D.	N.D.	N.D.	N.D.	N.D.	N.D.	N.D.	N.D.	N.D.	N.D.	N.D.	N.D.
Thiacloprid	HOKKPVIRMVDYPB-GXDHUFHOSA-N	ClC1=CC=C(CN2CCS\C2=N\C#N)C=N1	TU	N.D.	N.D.	N.D.	N.D.	0.000382977	N.D.	N.D.	N.D.	N.D.	N.D.	N.D.	N.D.	N.D.	0.017817	N.D.	N.D.	N.D.	N.D.	N.D.	N.D.	0.000184497	N.D.	N.D.
Tramadol	TVYLLZQTGLZFBW-ZBFHGGJFSA-N	COC1=CC=CC(=C1)[C@@]1(O)CCCC[C@@H]1CN(C)C	TU	N.D.	N.D.	N.D.	8.29532e-09	N.D.	N.D.	6.72285e-09	1.2318e-08	N.D.	N.D.	N.D.	N.D.	N.D.	9.43786e-09	N.D.	N.D.	N.D.	N.D.	N.D.	N.D.	N.D.	4.03904e-09	4.39835e-09
Tri(butoxyethyl)phosphate	WTLBZVNBAKMVDP-UHFFFAOYSA-N	CCCCOCCOP(=O)(OCCOCCCC)OCCOCCCC	TU	3.14218e-06	1.56527e-06	4.60059e-07	0.000307111	4.54868e-05	3.33315e-05	3.94751e-05	6.43568e-05	0.000100155	7.14905e-05	9.69051e-05	0.00012102	0.000136266	0.000293896	3.91039e-05	7.39009e-05	0.000110098	5.52786e-05	0.00012102	0.000100719	0.000115357	N.D.	N.D.
Triadimenol	BAZVSMNPJJMILC-UHFFFAOYSA-N	CC(C)(C)C(O)C(OC1=CC=C(Cl)C=C1)N1C=NC=N1	TU	N.D.	N.D.	N.D.	N.D.	N.D.	N.D.	N.D.	N.D.	N.D.	N.D.	N.D.	N.D.	N.D.	N.D.	N.D.	N.D.	3.13504e-07	N.D.	N.D.	N.D.	N.D.	9.34281e-07	4.75943e-07
Tributylamine	IMFACGCPASFAPR-UHFFFAOYSA-N	CCCCN(CCCC)CCCC	TU	N.D.	N.D.	N.D.	6.13262e-07	7.60493e-08	2.52921e-08	8.76095e-08	4.16113e-08	3.59957e-08	4.61057e-08	4.59052e-08	5.48009e-08	5.14925e-08	5.29274e-08	9.33721e-08	1.61453e-07	3.06091e-08	1.10845e-07	3.71907e-08	8.78659e-08	1.23064e-07	N.D.	N.D.
Tricresylphosphate	BOSMZFBHAYFUBJ-UHFFFAOYSA-N	CC1=CC=C(OP(=O)(OC2=CC=C(C)C=C2)OC2=CC=C(C)C=C2)C=C1	TU	N.D.	N.D.	N.D.	N.D.	N.D.	N.D.	N.D.	N.D.	N.D.	N.D.	N.D.	2.36761e-05	N.D.	N.D.	N.D.	N.D.	N.D.	N.D.	N.D.	N.D.	N.D.	0.000505714	N.D.
Triethylcitrate	DOOTYTYQINUNNV-UHFFFAOYSA-N	CCOC(=O)CC(O)(CC(=O)OCC)C(=O)OCC	TU	3.76525e-08	N.D.	N.D.	N.D.	N.D.	N.D.	N.D.	6.79257e-07	N.D.	N.D.	N.D.	N.D.	N.D.	N.D.	N.D.	6.16302e-07	N.D.	N.D.	N.D.	N.D.	N.D.	N.D.	N.D.
Triethylphosphate	DQWPFSLDHJDLRL-UHFFFAOYSA-N	CCOP(=O)(OCC)OCC	TU	1.83666e-08	3.64691e-08	N.D.	1.37877e-06	1.49711e-06	2.47288e-05	9.9774e-07	5.06352e-07	5.16252e-07	2.75128e-07	5.49123e-07	4.15671e-07	6.17261e-05	2.39887e-05	4.01694e-07	1.84871e-06	1.84122e-07	2.27139e-07	4.15671e-07	9.36109e-07	5.49522e-07	N.D.	N.D.
Tri-isobutylphosphate	HRKAMJBPFPHCSD-UHFFFAOYSA-N	CC(C)COP(=O)(OCC(C)C)OCC(C)C	TU	N.D.	N.D.	N.D.	3.12794e-05	3.2107e-05	2.57167e-05	1.38942e-05	8.14512e-05	4.60352e-05	N.D.	2.1041e-05	0.000100568	7.51933e-05	3.66857e-05	3.362e-05	5.12865e-05	3.2274e-05	N.D.	0.000100568	2.14297e-05	4.07263e-05	7.22221e-07	5.56138e-07
Triphenylphosphate	XZZNDPSIHUTMOC-UHFFFAOYSA-N	O=P(OC1=CC=CC=C1)(OC1=CC=CC=C1)OC1=CC=CC=C1	TU	N.D.	N.D.	N.D.	0.000116674	0.000120342	0.000160709	0.000126417	0.000113753	9.66001e-05	0.000143388	7.86318e-05	7.3264e-05	0.000124891	0.000111715	0.000113104	0.000136479	0.000161165	0.000117901	0.00020792	0.000132354	0.000116029	0.000122626	0.000130413
Triphenylphosphine oxide	FIQMHBFVRAXMOP-UHFFFAOYSA-N	O=P(C1=CC=CC=C1)(C1=CC=CC=C1)C1=CC=CC=C1	TU	N.D.	N.D.	N.D.	N.D.	N.D.	N.D.	2.53826e-05	N.D.	N.D.	N.D.	N.D.	N.D.	N.D.	N.D.	N.D.	N.D.	N.D.	N.D.	N.D.	N.D.	N.D.	N.D.	N.D.
Tris(1-chloro-2-propyl)phosphate	KVMPUXDNESXNOH-UHFFFAOYSA-N	CC(CCl)OP(=O)(OC(C)CCl)OC(C)CCl	TU	2.98051e-06	5.26431e-06	3.58064e-06	2.92332e-05	1.3981e-05	1.63008e-05	1.98456e-05	1.46224e-05	1.01114e-05	1.14448e-05	3.59813e-05	1.10576e-05	1.45104e-05	1.68969e-05	1.17608e-05	1.7843e-05	2.14887e-05	1.28196e-05	1.10576e-05	2.33195e-05	2.79612e-05	N.D.	N.D.
Tris(2-chloroethyl)phosphate	HQUQLFOMPYWACS-UHFFFAOYSA-N	ClCCOP(=O)(OCCCl)OCCCl	TU	6.32478e-09	7.17558e-08	N.D.	3.6056e-07	2.49086e-07	1.45283e-05	3.24026e-07	1.71781e-07	1.15392e-07	1.89718e-07	2.05077e-07	3.45486e-07	3.23771e-05	2.30787e-05	1.6172e-07	1.54413e-07	7.58009e-07	2.91944e-07	3.45486e-07	6.51685e-07	2.30212e-07	N.D.	N.D.
Tris(2-ethylhexl)phosphate	GTVWRXDRKAHEAD-UHFFFAOYSA-N	CCCCC(CC)COP(=O)(OCC(CC)CCCC)OCC(CC)CCCC	TU	N.D.	N.D.	N.D.	0.000775224	0.000243312	0.000224539	0.00178441	N.D.	N.D.	N.D.	N.D.	N.D.	N.D.	N.D.	N.D.	0.00355363	0.000265414	N.D.	N.D.	N.D.	N.D.	N.D.	N.D.
Valsartan	ACWBQPMHZXGDFX-UHFFFAOYSA-N	CCCCC(=O)N(CC1=CC=C(C=C1)C1=CC=CC=C1C1=NNN=N1)C(C(C)C)C(O)=O	TU	N.D.	N.D.	N.D.	N.D.	N.D.	N.D.	N.D.	N.D.	N.D.	N.D.	N.D.	N.D.	N.D.	N.D.	N.D.	N.D.	N.D.	N.D.	N.D.	N.D.	N.D.	6.27536e-08	5.39871e-08
Vardenafil	SECKRCOLJRRGGV-UHFFFAOYSA-N	CCCC1=NC(C)=C2N1NC(=NC2=O)C1=C(OCC)C=CC(=C1)S(=O)(=O)N1CCN(CC)CC1	TU	N.D.	N.D.	N.D.	N.D.	1.20448e-07	N.D.	1.85465e-07	N.D.	N.D.	N.D.	8.37231e-07	N.D.	N.D.	N.D.	1.40986e-07	1.3138e-06	N.D.	N.D.	N.D.	N.D.	1.93171e-07	N.D.	2.07162e-07
Warfarin	PJVWKTKQMONHTI-UHFFFAOYSA-N	CC(=O)CC(C1=CC=CC=C1)C1=C(O)C2=CC=CC=C2OC1=O	TU	N.D.	N.D.	N.D.	3.33606e-09	3.48496e-09	2.67823e-09	3.71219e-09	1.99811e-09	2.21721e-09	1.81496e-09	1.62638e-09	N.D.	2.66088e-09	3.38869e-09	2.44254e-09	N.D.	2.56569e-09	2.40855e-09	1.79987e-09	3.56666e-09	5.97977e-09	8.60639e-08	N.D.

## Sheet: Table_S6_toxic_units_fish
compound_name	InChIKey	SMILES	unit	ref_1	ref_2	ref_3	road_3	road_1	road_4	road_20	road_19	road_16	road_2	road_22	road_15	road_13	road_8	road_14	road_7	road_11	road_10	road_21	road_17	road_18	road_6	road_5
				Snow1	Snow2	Snow3	Snow4	Snow5	Snow6	Snow7	Snow8	Snow9	Snow10	Snow11	Snow12	Snow13	Snow14	Snow15	Snow16	Snow17	Snow18	Snow19	Snow20	Snow21	Snow22	Snow23
1,3-Diphenylguanidine	OWRCNXZUPFZXOS-UHFFFAOYSA-N	N=C(NC1=CC=CC=C1)NC1=CC=CC=C1	TU	N.D.	3.13373e-08	N.D.	1.00018e-05	2.28802e-05	1.302e-05	2.13644e-05	1.87915e-05	1.4473e-05	1.16723e-05	8.94599e-06	1.14294e-05	1.60954e-05	1.55538e-05	2.81737e-05	2.05485e-05	1.06857e-05	1.39109e-05	1.46116e-05	2.48487e-05	2.54485e-05	7.35042e-06	1.78359e-05
10,11-Dihydro-10,11-dihydroxycarbamazepine	PRGQOPPDPVELEG-UHFFFAOYSA-N	NC(=O)N1C2=CC=CC=C2C(O)C(O)C2=CC=CC=C12	TU	N.D.	N.D.	N.D.	N.D.	N.D.	N.D.	N.D.	6.20396e-08	N.D.	N.D.	N.D.	N.D.	N.D.	N.D.	N.D.	N.D.	N.D.	N.D.	N.D.	N.D.	2.99883e-08	N.D.	N.D.
10,11-Dihydro-10-hydroxycarbamazepine	BMPDWHIDQYTSHX-UHFFFAOYSA-N	NC(=O)N1C2=CC=CC=C2C(O)CC2=C1C=CC=C2	TU	N.D.	N.D.	N.D.	0.000167978	1.55854e-06	6.28495e-07	5.13514e-07	1.0243e-06	9.85846e-07	3.1968e-07	6.82109e-07	4.39096e-07	0.000157583	7.98065e-05	8.49199e-07	1.1886e-06	9.21371e-07	2.57223e-07	6.43651e-07	8.5399e-07	1.14844e-06	N.D.	N.D.
1-Cyclohexyl-3-phenylurea	WPLYTRWMCWBZEN-UHFFFAOYSA-N	C1CCC(CC1)NC(=O)NC2=CC=CC=C2	TU	6.5787e-07	7.78454e-07	1.08248e-06	0.000588358	0.000309192	0.000216272	0.000311627	0.000981949	0.000852104	0.000957603	2.72308e-07	0.000596473	0.000714144	0.000693856	0.000592415	0.000933257	0.000620819	0.0005843	0.00072226	0.000689799	0.000868335	0.000697914	0.000269427
1H-Benzotriazole	QRUDEWIWKLJBPS-UHFFFAOYSA-N	N1N=NC2=CC=CC=C12	TU	N.D.	N.D.	N.D.	5.04719e-07	N.D.	3.56461e-07	5.33997e-07	2.33724e-07	N.D.	N.D.	1.95602e-07	2.08731e-07	3.28286e-07	2.12417e-07	4.37707e-07	3.63022e-07	2.27442e-07	N.D.	2.08731e-07	6.08979e-07	5.43442e-07	N.D.	N.D.
2(4-morpholinyl)benzothiazole	VVUVJGRVEYHIHC-UHFFFAOYSA-N	C1CN(CCO1)C1=NC2=CC=CC=C2S1	TU	N.D.	N.D.	N.D.	2.24277e-07	1.0296e-07	1.59948e-07	1.73204e-07	6.13843e-08	N.D.	N.D.	7.48693e-08	1.03486e-07	1.9087e-07	1.18522e-07	1.10426e-07	8.24511e-08	1.6596e-07	N.D.	1.03486e-07	2.03453e-07	1.44016e-07	3.08632e-06	2.35492e-06
2-(Methylthio)benzothiazole	UTBVIMLZIRIFFR-UHFFFAOYSA-N	CSC1=NC2=CC=CC=C2S1	TU	N.D.	N.D.	N.D.	8.92697e-05	2.1486e-05	4.14914e-05	6.95797e-05	4.70205e-05	2.41101e-05	N.D.	2.26781e-05	4.54333e-05	3.00906e-05	5.45255e-05	6.71539e-05	0.000125666	3.23029e-05	1.82213e-05	4.54333e-05	0.000165779	9.94191e-05	N.D.	N.D.
2,4-Dichlorophenoxyacetic acid	OVSKIKFHRZPJSS-UHFFFAOYSA-N	OC(=O)COC1=C(Cl)C=C(Cl)C=C1	TU	N.D.	N.D.	N.D.	2.5e-06	1.5625e-06	N.D.	9.375e-07	N.D.	N.D.	N.D.	N.D.	N.D.	N.D.	N.D.	N.D.	N.D.	N.D.	N.D.	N.D.	9.375e-07	N.D.	N.D.	N.D.
2,4-Dinitrophenol	UFBJCMHMOXMLKC-UHFFFAOYSA-N	OC1=C(C=C(C=C1)[N+]([O-])=O)[N+]([O-])=O	TU	1.83596e-06	1.63748e-06	1.40592e-06	2.25484e-05	5.78907e-07	2.28337e-05	1.25788e-05	9.85382e-06	2.68778e-06	2.12376e-05	5.41691e-06	1.38524e-06	1.83348e-05	1.25127e-05	1.06932e-05	1.91081e-05	5.62366e-06	1.62714e-05	5.16881e-06	1.30502e-05	3.1385e-06	N.D.	N.D.
2-Amino-3-methyl-imidazo[4,5-f]quinoline (IQ)	ARZWATDYIYAUTA-UHFFFAOYSA-N	CN1C(N)=NC2=C1C=CC1=NC=CC=C21	TU	3.7115e-07	N.D.	N.D.	1.74547e-06	1.84327e-06	8.25652e-07	1.16418e-06	1.50909e-06	1.12855e-06	6.4171e-07	7.6104e-07	8.51852e-07	1.26826e-06	9.97559e-07	1.03584e-06	1.39164e-06	1.14402e-06	9.60494e-07	1.03431e-06	1.51811e-06	1.57254e-06	N.D.	N.D.
2-Amino-9H-pyrido[2,3-b]indole (AalphaC)	FJTNLJLPLJDTRM-UHFFFAOYSA-N	NC1=NC2=C(C=C1)C1=CC=CC=C1N2	TU	N.D.	N.D.	N.D.	N.D.	N.D.	N.D.	4.89552e-08	2.99871e-08	N.D.	N.D.	N.D.	N.D.	2.54916e-08	N.D.	N.D.	N.D.	N.D.	2.49827e-08	N.D.	N.D.	N.D.	N.D.	N.D.
2-Aminobenzimidazole	JWYUFVNJZUSCSM-UHFFFAOYSA-N	NC1=NC2=CC=CC=C2N1	TU	N.D.	N.D.	N.D.	3.51663e-09	3.8952e-09	4.57965e-09	3.85356e-09	4.15614e-09	N.D.	N.D.	N.D.	N.D.	3.49632e-09	3.85953e-09	3.6563e-09	4.59054e-09	3.47655e-09	3.46288e-09	N.D.	3.80623e-09	4.32673e-09	N.D.	N.D.
2-Benzothiazolesulfonic acid	ZCXGMSGCBDSEOY-UHFFFAOYSA-N	OS(=O)(=O)C1=NC2=CC=CC=C2S1	TU	2.35747e-09	4.73844e-09	1.29224e-09	3.99876e-07	4.46473e-07	3.98862e-07	2.99241e-07	1.63835e-07	1.19378e-07	9.27995e-08	1.61539e-07	4.92709e-08	2.40171e-07	2.82844e-07	3.10578e-07	1.94739e-07	1.85447e-07	1.32214e-07	1.02355e-07	3.0552e-07	2.42762e-07	1.22773e-07	1.50908e-07
2-Ethylhexyl(hexyl)phthalate	BZGXQJVPKYXMDX-UHFFFAOYSA-N	CCCCCCOC(=O)C1=CC=CC=C1C(=O)OCC(CC)CCCC	TU	3.50288e-07	3.91839e-07	2.50322e-07	1.22972e-07	1.83527e-07	1.83281e-07	3.28362e-07	2.35182e-07	2.74296e-07	1.74473e-07	4.27636e-08	1.44927e-07	1.15829e-07	1.4403e-07	2.39685e-07	1.44128e-07	3.08487e-07	1.91089e-07	1.44927e-07	3.5766e-07	1.34029e-07	1.66991e-07	1.77507e-07
2-Hydroxybenzothiazole	YEDUAINPPJYDJZ-UHFFFAOYSA-N	O=C1NC2=CC=CC=C2S1	TU	N.D.	N.D.	N.D.	1.14424e-06	9.60933e-07	9.20411e-07	1.04583e-06	3.69837e-07	6.61847e-07	1.76878e-07	7.37101e-07	4.81109e-07	6.41908e-07	9.27486e-07	8.68956e-07	1.34685e-06	5.37711e-07	2.73358e-07	4.81109e-07	1.55717e-06	1.0066e-06	2.55097e-06	2.10596e-06
2-Hydroxycarbamazepine	VPZIYMMSJFWLSP-UHFFFAOYSA-N	NC(=O)N1C2=CC=CC=C2C=CC2=CC(O)=CC=C12	TU	N.D.	N.D.	N.D.	N.D.	N.D.	4.15275e-06	N.D.	7.38762e-08	N.D.	N.D.	N.D.	N.D.	2.22422e-06	4.28568e-06	N.D.	N.D.	N.D.	N.D.	N.D.	N.D.	N.D.	N.D.	N.D.
2-Hydroxyquinoline	LISFMEBWQUVKPJ-UHFFFAOYSA-N	OC1=NC2=CC=CC=C2C=C1	TU	8.79724e-08	1.29103e-07	1.49298e-07	5.05101e-07	7.30065e-07	4.21325e-07	6.26785e-07	2.37726e-06	3.63308e-07	3.12915e-07	3.31471e-07	6.17454e-07	5.14589e-07	4.87541e-07	4.32034e-07	7.41324e-07	3.53895e-07	2.98814e-07	3.88692e-07	6.30156e-07	5.90341e-07	N.D.	N.D.
2-Morpholinothiobenzothiazole	MHKLKWCYGIBEQF-UHFFFAOYSA-N	C1CN(CCO1)SC1=NC2=CC=CC=C2S1	TU	N.D.	N.D.	N.D.	N.D.	N.D.	N.D.	2.21553e-08	N.D.	N.D.	N.D.	N.D.	N.D.	N.D.	2.10431e-08	2.16304e-08	N.D.	2.7915e-08	2.42377e-08	N.D.	N.D.	N.D.	N.D.	N.D.
2-Octyl-4-isothiazolin-3-one	JPMIIZHYYWMHDT-UHFFFAOYSA-N	CCCCCCCCN1SC=CC1=O	TU	N.D.	N.D.	N.D.	N.D.	N.D.	N.D.	N.D.	N.D.	N.D.	N.D.	0.000176767	N.D.	N.D.	N.D.	N.D.	N.D.	N.D.	N.D.	N.D.	N.D.	N.D.	N.D.	N.D.
3-Aminoacetophenon	CKQHAYFOPRIUOM-UHFFFAOYSA-N	CC(=O)C1=CC(N)=CC=C1	TU	N.D.	N.D.	N.D.	N.D.	N.D.	N.D.	N.D.	N.D.	N.D.	N.D.	N.D.	N.D.	N.D.	N.D.	N.D.	1.8858e-07	N.D.	N.D.	N.D.	1.93965e-07	N.D.	5.79748e-07	8.7805e-07
3-Cyclohexyl-1,1-dimethylurea	PZWXYRDNQYUIIU-UHFFFAOYSA-N	CN(C)C(=O)NC1CCCCC1	TU	1.77414e-07	2.52705e-07	1.67225e-07	8.7211e-07	4.03486e-07	4.52815e-07	5.99785e-07	1.98938e-06	2.48287e-06	1.38408e-06	6.9554e-08	8.17341e-06	6.2303e-06	4.32247e-07	9.32594e-07	8.96927e-07	6.61294e-07	2.20528e-06	7.23204e-07	8.82135e-07	2.37492e-06	1.03588e-06	3.48499e-07
4-(Dimethylamino)pyridine	VHYFNPMBLIVWCW-UHFFFAOYSA-N	CN(C)C1=CC=NC=C1	TU	4.38332e-09	N.D.	2.92007e-09	2.01181e-08	N.D.	2.86541e-09	3.36785e-09	4.51107e-09	N.D.	1.05996e-08	3.203e-09	3.73947e-09	3.39746e-09	3.68752e-09	3.70277e-09	2.99216e-09	3.79779e-09	2.99644e-09	3.74255e-09	N.D.	4.42144e-09	4.66034e-09	3.70657e-09
4-Aminoantipyrine	RLFWWDJHLFCNIJ-UHFFFAOYSA-N	CN1N(C(=O)C(N)=C1C)C1=CC=CC=C1	TU	N.D.	N.D.	N.D.	4.53971e-08	2.47328e-08	2.20188e-08	2.49965e-08	N.D.	N.D.	N.D.	1.84285e-08	N.D.	N.D.	2.02178e-08	2.01385e-08	1.82757e-08	N.D.	N.D.	N.D.	2.38367e-08	2.38452e-08	N.D.	N.D.
4-Chloroaniline	QSNSCYSYFYORTR-UHFFFAOYSA-N	NC1=CC=C(Cl)C=C1	TU	N.D.	N.D.	N.D.	1.34977e-06	1.2759e-06	1.13237e-06	1.40766e-06	1.12233e-06	9.73754e-07	N.D.	2.40085e-06	1.04782e-06	8.52408e-07	1.34976e-06	1.01998e-06	9.52937e-07	7.72423e-07	8.22151e-07	8.68466e-07	2.10282e-06	1.09821e-06	1.72825e-07	2.38652e-07
4-Isopropylaniline	LRTFPLFDLJYEKT-UHFFFAOYSA-N	CC(C)C1=CC=C(N)C=C1	TU	2.54541e-06	N.D.	N.D.	N.D.	N.D.	N.D.	3.01395e-06	2.94424e-06	N.D.	N.D.	N.D.	N.D.	N.D.	N.D.	N.D.	N.D.	N.D.	N.D.	N.D.	N.D.	3.04463e-06	1.00283e-06	9.67448e-07
4-Methylbenzylidene camphor	HEOCBCNFKCOKBX-UHFFFAOYSA-N	CC1=CC=C(C=C2C3CCC(C)(C2=O)C3(C)C)C=C1	TU	N.D.	N.D.	N.D.	7.99103e-06	8.78926e-06	1.15761e-05	1.07634e-05	9.72183e-06	1.12434e-05	9.90929e-06	5.63389e-06	8.95086e-06	9.60335e-06	1.07612e-05	8.01459e-06	1.01555e-05	9.3389e-06	8.69934e-06	8.73342e-06	1.27491e-05	8.3971e-06	N.D.	N.D.
5-Chlorobenzotriazole	PZBQVZFITSVHAW-UHFFFAOYSA-N	ClC1=CC2=NNN=C2C=C1	TU	N.D.	N.D.	N.D.	1.94602e-08	N.D.	1.92236e-08	2.01533e-08	N.D.	N.D.	N.D.	N.D.	N.D.	N.D.	N.D.	N.D.	3.52542e-08	N.D.	N.D.	N.D.	2.73474e-08	2.49861e-08	N.D.	N.D.
5-Methyl-1H-benzotriazole	LRUDIIUSNGCQKF-UHFFFAOYSA-N	CC1=CC=C2NN=NC2=C1	TU	N.D.	N.D.	N.D.	8.63152e-05	1.36921e-05	4.02113e-05	0.000111212	2.90567e-05	1.37393e-05	1.26976e-05	1.19296e-05	1.53853e-05	3.03109e-05	3.10446e-05	5.03254e-05	4.32732e-05	2.52601e-05	1.02083e-05	1.53853e-05	5.83534e-05	4.69972e-05	N.D.	N.D.
6:2 fluorotelomer sulfonic acid	VIONGDJUYAYOPU-UHFFFAOYSA-N	OS(=O)(=O)CCC(F)(F)C(F)(F)C(F)(F)C(F)(F)C(F)(F)C(F)(F)F	TU	N.D.	N.D.	N.D.	N.D.	7.12963e-07	N.D.	N.D.	N.D.	N.D.	N.D.	N.D.	N.D.	N.D.	1.14815e-06	N.D.	2.40741e-07	N.D.	N.D.	N.D.	N.D.	N.D.	N.D.	N.D.
6-PPD	ZZMVLMVFYMGSMY-UHFFFAOYSA-N	CC(C)CC(C)NC1=CC=C(C=C1)NC2=CC=CC=C2	TU	N.D.	N.D.	N.D.	0.000881094	0.00119866	0.00168601	0.00232992	0.0017344	N.D.	0.00123883	0.00207146	0.00108078	N.D.	N.D.	N.D.	N.D.	N.D.	0.00313515	0.000356116	N.D.	0.000524169	0.000262299	0.000617878
7-(Ethylamino)-4-methylcoumarin	OTNIKUTWXUODJZ-UHFFFAOYSA-N	CCNC1=CC=C2C(C)=CC(=O)OC2=C1	TU	N.D.	N.D.	N.D.	1.66003e-08	1.54147e-08	1.4124e-08	1.50981e-08	1.22443e-08	9.37616e-09	N.D.	1.1945e-08	N.D.	1.22414e-08	1.69893e-08	1.26217e-08	1.31948e-08	1.08185e-08	9.48652e-09	N.D.	1.74913e-08	2.33841e-08	N.D.	N.D.
7-Diethylamino-4-methylcoumarin	AFYCEAFSNDLKSX-UHFFFAOYSA-N	CCN(CC)C1=CC=C2C(C)=CC(=O)OC2=C1	TU	N.D.	N.D.	N.D.	1.03258e-07	8.33646e-08	N.D.	8.09399e-08	6.44519e-08	7.55659e-08	8.95158e-08	N.D.	N.D.	1.48571e-07	1.41028e-07	6.99984e-08	N.D.	2.74421e-07	7.35728e-08	5.80079e-08	2.00322e-07	1.14927e-07	N.D.	N.D.
Acridone	FZEYVTFCMJSGMP-UHFFFAOYSA-N	O=C1C2=CC=CC=C2NC2=CC=CC=C12	TU	N.D.	N.D.	N.D.	1.12466e-07	1.83949e-07	2.10314e-07	1.8619e-07	1.456e-07	N.D.	N.D.	1.23097e-07	N.D.	1.57109e-07	1.16667e-07	1.06377e-07	N.D.	1.58953e-07	1.29121e-07	1.0861e-07	1.6519e-07	1.32383e-07	N.D.	N.D.
Allethrin	ZCVAOQKBXKSDMS-UHFFFAOYSA-N	CC(C)=CC1C(C(=O)OC2CC(=O)C(CC=C)=C2C)C1(C)C	TU	N.D.	N.D.	N.D.	0.0125471	0.0154907	0.014911	0.0140738	0.00947104	0.0107254	0.0068056	0.00756018	0.00775603	0.0109984	0.0152166	0.0116654	0.0132593	0.0124681	0.00873109	0.0106545	0.0134102	0.0198942	N.D.	N.D.
Ametryn	RQVYBGPQFYCBGX-UHFFFAOYSA-N	CCNC1=NC(SC)=NC(NC(C)C)=N1	TU	N.D.	N.D.	N.D.	N.D.	N.D.	N.D.	N.D.	N.D.	N.D.	N.D.	N.D.	N.D.	N.D.	1.66141e-05	N.D.	N.D.	N.D.	N.D.	N.D.	N.D.	N.D.	N.D.	N.D.
Amidosulfobetaine-14	UTSXERRKRAEDOV-UHFFFAOYSA-O	CCCCCCCCCCCCCC(=O)NCCC[N+](C)(C)CCCS(O)(=O)=O	TU	N.D.	N.D.	2.05827e-09	1.11952e-08	7.99748e-09	8.15085e-09	6.32778e-09	9.69977e-09	1.56332e-08	1.29084e-08	7.56969e-09	5.35387e-09	5.89296e-09	9.94947e-09	6.86652e-09	6.21525e-08	9.25931e-09	6.25718e-09	1.23529e-08	1.19586e-08	1.35553e-08	7.56505e-08	9.82299e-08
Atenolol	METKIMKYRPQLGS-UHFFFAOYSA-N	CC(C)NCC(O)COC1=CC=C(CC(N)=O)C=C1	TU	1.05918e-07	N.D.	N.D.	8.60219e-07	N.D.	N.D.	N.D.	N.D.	N.D.	N.D.	N.D.	N.D.	N.D.	N.D.	N.D.	N.D.	N.D.	N.D.	N.D.	N.D.	N.D.	N.D.	N.D.
Atorvastatin	XUKUURHRXDUEBC-UHFFFAOYSA-N	CC(C)C1=C(C(=O)NC2=CC=CC=C2)C(=C(N1CCC(O)CC(O)CC(O)=O)C1=CC=C(F)C=C1)C1=CC=CC=C1	TU	N.D.	N.D.	N.D.	N.D.	N.D.	N.D.	N.D.	N.D.	N.D.	N.D.	N.D.	N.D.	N.D.	N.D.	N.D.	N.D.	N.D.	N.D.	N.D.	1.37264e-06	1.01677e-06	0.000120156	1.25367e-05
Atrazine	MXWJVTOOROXGIU-UHFFFAOYSA-N	CCNC1=NC(NC(C)C)=NC(Cl)=N1	TU	N.D.	N.D.	N.D.	1.37961e-06	1.45434e-06	N.D.	N.D.	N.D.	N.D.	N.D.	N.D.	N.D.	N.D.	1.35065e-06	N.D.	N.D.	N.D.	N.D.	N.D.	1.23031e-06	1.78499e-06	8.24469e-07	N.D.
Bendiocarb	XEGGRYVFLWGFHI-UHFFFAOYSA-N	CNC(=O)OC1=CC=CC2=C1OC(C)(C)O2	TU	N.D.	N.D.	N.D.	1.97713e-05	1.32664e-05	0.00161283	1.33495e-05	N.D.	N.D.	N.D.	N.D.	N.D.	0.0015394	0.00165779	1.0616e-05	N.D.	7.63527e-06	N.D.	N.D.	9.96636e-06	8.23436e-06	2.32672e-05	1.88066e-05
Benzocain	BLFLLBZGZJTVJG-UHFFFAOYSA-N	CCOC(=O)C1=CC=C(N)C=C1	TU	N.D.	N.D.	N.D.	4.07795e-06	6.38461e-07	7.08001e-07	7.97242e-07	5.32821e-07	5.25366e-07	6.119e-07	8.13752e-07	6.71987e-07	7.85553e-07	8.30659e-07	7.76062e-07	9.63446e-07	6.69435e-07	6.63165e-07	4.96921e-07	1.08873e-06	2.45509e-06	N.D.	N.D.
Benzophenone-3	DXGLGDHPHMLXJC-UHFFFAOYSA-N	COC1=CC=C(C(=O)C2=CC=CC=C2)C(O)=C1	TU	N.D.	N.D.	N.D.	1.66217e-06	5.94644e-07	8.50401e-07	7.81796e-07	4.49622e-07	1.08139e-06	N.D.	8.36219e-07	N.D.	8.898e-07	8.27833e-07	8.12712e-07	1.59534e-06	8.06955e-07	5.62373e-07	N.D.	1.06238e-06	1.1694e-06	N.D.	N.D.
Benzothiazole	IOJUPLGTWVMSFF-UHFFFAOYSA-N	S1C=NC2=CC=CC=C12	TU	2.17998e-07	1.65143e-07	1.85262e-07	9.24194e-06	9.266e-06	1.00888e-05	2.01946e-05	6.92668e-06	1.13314e-05	2.1057e-06	4.98902e-06	4.57014e-06	6.85865e-06	8.92221e-06	1.59313e-05	1.33509e-05	3.81714e-06	3.29134e-06	4.01146e-06	2.88334e-05	1.15558e-05	2.43166e-06	3.28187e-06
beta-Butoxyethylphthalate	CMCJNODIWQEOAI-UHFFFAOYSA-N	CCCCOCCOC(=O)C1=CC=CC=C1C(=O)OCCOCCCC	TU	6.18357e-08	3.35784e-08	1.71083e-07	1.22627e-07	1.07665e-07	1.08283e-07	1.48563e-07	8.09653e-08	9.36162e-08	9.21425e-08	3.79042e-09	1.03572e-07	1.67581e-07	1.23488e-07	1.32585e-07	8.12804e-08	1.42999e-07	1.03789e-07	1.03572e-07	1.07919e-07	7.55809e-08	1.05302e-07	1.02074e-07
Bezafibrate	IIBYAHWJQTYFKB-UHFFFAOYSA-N	CC(C)(OC1=CC=C(CCNC(=O)C2=CC=C(Cl)C=C2)C=C1)C(O)=O	TU	N.D.	N.D.	N.D.	N.D.	N.D.	9.18104e-10	N.D.	N.D.	N.D.	N.D.	N.D.	N.D.	N.D.	N.D.	N.D.	N.D.	N.D.	N.D.	N.D.	N.D.	N.D.	N.D.	N.D.
Bicalutamide	LKJPYSCBVHEWIU-UHFFFAOYSA-N	CC(O)(CS(=O)(=O)C1=CC=C(F)C=C1)C(=O)NC1=CC(=C(C=C1)C#N)C(F)(F)F	TU	N.D.	N.D.	N.D.	N.D.	N.D.	N.D.	N.D.	1.35783e-07	N.D.	N.D.	N.D.	N.D.	N.D.	N.D.	N.D.	N.D.	N.D.	N.D.	N.D.	N.D.	N.D.	N.D.	N.D.
Bisoprolol	VHYCDWMUTMEGQY-UHFFFAOYSA-N	CC(C)NCC(O)COC1=CC=C(COCCOC(C)C)C=C1	TU	N.D.	N.D.	N.D.	N.D.	N.D.	N.D.	N.D.	5.5213e-10	N.D.	N.D.	N.D.	N.D.	N.D.	N.D.	N.D.	N.D.	N.D.	N.D.	N.D.	N.D.	N.D.	1.48186e-09	N.D.
Bisphenol S	VPWNQTHUCYMVMZ-UHFFFAOYSA-N	OC1=CC=C(C=C1)S(=O)(=O)C1=CC=C(O)C=C1	TU	N.D.	1.47791e-08	N.D.	1.54861e-07	2.33777e-08	2.39318e-08	4.56863e-08	2.05638e-08	5.30923e-08	1.78139e-08	4.95153e-08	2.64499e-08	7.13598e-08	7.10748e-08	2.54025e-08	3.01749e-08	3.35702e-08	6.00181e-08	2.64499e-08	1.08967e-07	1.17611e-07	9.57461e-09	5.32506e-09
Caffeine	RYYVLZVUVIJVGH-UHFFFAOYSA-N	CN1C=NC2=C1C(=O)N(C)C(=O)N2C	TU	6.04174e-05	2.80455e-06	1.35413e-05	3.10667e-05	2.16891e-05	2.4412e-06	1.98196e-06	1.20648e-05	3.27808e-06	8.27944e-06	2.84221e-06	8.7196e-06	2.11241e-06	5.0358e-06	7.68374e-06	2.55268e-06	1.61892e-05	2.31965e-06	3.25413e-06	5.09434e-06	2.80217e-06	N.D.	N.D.
Candesartan	HTQMVQVXFRQIKW-UHFFFAOYSA-N	CCOC1=NC2=CC=CC(C(O)=O)=C2N1CC1=CC=C(C=C1)C1=CC=CC=C1C1=NN=NN1	TU	N.D.	N.D.	N.D.	N.D.	N.D.	N.D.	N.D.	6.0945e-10	N.D.	N.D.	N.D.	N.D.	N.D.	N.D.	N.D.	N.D.	N.D.	N.D.	N.D.	N.D.	N.D.	5.21226e-11	3.82587e-11
Capecitabine	GAGWJHPBXLXJQN-UORFTKCHSA-N	CCCCCOC(=O)NC1=NC(=O)N(C=C1F)[C@@H]1O[C@H](C)[C@@H](O)[C@H]1O	TU	N.D.	N.D.	N.D.	N.D.	N.D.	N.D.	N.D.	N.D.	N.D.	N.D.	N.D.	N.D.	N.D.	N.D.	N.D.	1.49933e-08	N.D.	N.D.	N.D.	N.D.	N.D.	N.D.	N.D.
Carbamazepine	FFGPTBGBLSHEPO-UHFFFAOYSA-N	NC(=O)N1C2=CC=CC=C2C=CC2=CC=CC=C12	TU	N.D.	N.D.	N.D.	N.D.	N.D.	N.D.	N.D.	4.90685e-07	N.D.	N.D.	N.D.	N.D.	N.D.	N.D.	N.D.	N.D.	N.D.	N.D.	N.D.	N.D.	N.D.	7.34038e-08	N.D.
Carbendazim	TWFZGCMQGLPBSX-UHFFFAOYSA-N	COC(=O)NC1=NC2=CC=CC=C2N1	TU	N.D.	N.D.	0.000470547	0.000560208	0.000244281	N.D.	0.000191528	0.000324094	0.00060126	0.000741958	0.000274238	N.D.	0.000346583	0.00047617	N.D.	0.000218127	0.000216302	0.000381052	N.D.	0.000398878	0.000452374	0.00136869	0.000262072
Cetirizine	ZKLPARSLTMPFCP-UHFFFAOYSA-N	OC(=O)COCCN1CCN(CC1)C(C1=CC=CC=C1)C1=CC=C(Cl)C=C1	TU	N.D.	N.D.	N.D.	N.D.	N.D.	N.D.	N.D.	3.47317e-08	N.D.	N.D.	N.D.	N.D.	N.D.	N.D.	N.D.	N.D.	N.D.	N.D.	N.D.	7.42708e-09	N.D.	N.D.	N.D.
Chlorothalonil-4-hydroxy	MDQKYGOECVSPIW-UHFFFAOYSA-N	OC1=C(Cl)C(Cl)=C(C#N)C(Cl)=C1C#N	TU	N.D.	N.D.	N.D.	N.D.	N.D.	N.D.	N.D.	N.D.	N.D.	N.D.	N.D.	N.D.	N.D.	1.04384e-06	6.26305e-07	8.35073e-07	N.D.	6.26305e-07	N.D.	1.25261e-06	1.87891e-06	7.18465e-05	6.75238e-05
Ciclopirox	SCKYRAXSEDYPSA-UHFFFAOYSA-N	CC1=CC(=O)N(O)C(=C1)C1CCCCC1	TU	N.D.	N.D.	N.D.	2.22507e-07	3.43777e-07	3.80522e-07	2.55691e-07	2.63868e-07	1.99159e-07	9.0753e-08	3.08757e-07	1.27475e-07	2.11106e-07	3.58821e-07	2.12703e-07	5.10441e-07	2.23256e-07	1.42297e-07	1.27672e-07	5.1973e-07	6.93974e-07	1.0591e-08	N.D.
Citalopram	WSEQXVZVJXJVFP-UHFFFAOYSA-N	CN(C)CCCC1(OCC2=CC(=CC=C12)C#N)C1=CC=C(F)C=C1	TU	N.D.	N.D.	N.D.	N.D.	N.D.	N.D.	N.D.	1.69293e-08	N.D.	N.D.	N.D.	N.D.	N.D.	4.80559e-07	N.D.	N.D.	N.D.	N.D.	N.D.	N.D.	N.D.	N.D.	N.D.
Climbazole	OWEGWHBOCFMBLP-UHFFFAOYSA-N	CC(C)(C)C(=O)C(OC1=CC=C(Cl)C=C1)N1C=CN=C1	TU	N.D.	N.D.	N.D.	N.D.	N.D.	N.D.	N.D.	N.D.	N.D.	N.D.	N.D.	N.D.	N.D.	N.D.	N.D.	2.53502e-07	N.D.	N.D.	N.D.	N.D.	N.D.	3.1029e-05	7.81237e-05
Clothianidin	PGOOBECODWQEAB-UHFFFAOYSA-N	CN\C(NCC1=CN=C(Cl)S1)=N/[N+]([O-])=O	TU	N.D.	N.D.	N.D.	N.D.	N.D.	N.D.	N.D.	N.D.	N.D.	2.98246e-07	N.D.	N.D.	N.D.	3.26025e-07	N.D.	N.D.	N.D.	N.D.	N.D.	N.D.	N.D.	N.D.	N.D.
Clotrimazole	VNFPBHJOKIVQEB-UHFFFAOYSA-N	ClC1=CC=CC=C1C(N1C=CN=C1)(C1=CC=CC=C1)C1=CC=CC=C1	TU	N.D.	N.D.	N.D.	N.D.	0.000162045	0.000134223	0.000125343	8.37339e-05	9.08498e-05	N.D.	N.D.	N.D.	0.00011392	0.000263759	0.000195716	N.D.	9.15408e-05	9.40508e-05	0.000109773	0.000196179	0.000303954	N.D.	1.01809e-05
Cotinine	UIKROCXWUNQSPJ-VIFPVBQESA-N	CN1[C@@H](CCC1=O)C1=CC=CN=C1	TU	5.83338e-09	4.22975e-09	1.91907e-08	1.11913e-07	1.30564e-08	1.7333e-08	1.21762e-08	1.27965e-08	2.66422e-08	2.21344e-08	3.65873e-08	3.0389e-08	1.65296e-08	1.37806e-08	1.47957e-08	9.15484e-09	1.37826e-08	1.24594e-08	1.05115e-08	1.30303e-08	1.84801e-08	N.D.	N.D.
Crotamiton	DNTGGZPQPQTDQF-XBXARRHUSA-N	CCN(C(=O)\C=C\C)C1=CC=CC=C1C	TU	N.D.	N.D.	N.D.	7.60258e-08	1.4033e-07	N.D.	5.98392e-08	N.D.	N.D.	N.D.	N.D.	N.D.	N.D.	6.31471e-08	N.D.	N.D.	N.D.	5.99344e-08	N.D.	N.D.	6.96048e-08	7.6739e-08	N.D.
Cyclohexylamine	PAFZNILMFXTMIY-UHFFFAOYSA-N	NC1CCCCC1	TU	1.86304e-06	6.12291e-06	3.5961e-06	3.35051e-05	3.74416e-05	6.5882e-05	6.279e-05	2.91183e-05	1.14087e-05	5.63698e-06	6.74694e-05	9.8083e-05	3.55568e-05	5.19807e-05	7.84925e-05	5.63743e-05	4.19014e-05	9.15737e-06	9.8083e-05	0.000145149	2.98568e-05	N.D.	N.D.
Daidzein	ZQSIJRDFPHDXIC-UHFFFAOYSA-N	OC1=CC=C(C=C1)C1=COC2=C(C=CC(O)=C2)C1=O	TU	N.D.	N.D.	N.D.	4.81649e-07	3.70499e-08	4.93999e-08	4.93999e-08	3.70499e-08	8.64498e-08	N.D.	3.70499e-08	N.D.	6.17498e-08	N.D.	1.1115e-07	1.482e-07	4.93999e-08	3.70499e-08	N.D.	4.93999e-08	6.17498e-08	1.46513e-07	9.53139e-08
DEET	MMOXZBCLCQITDF-UHFFFAOYSA-N	CCN(CC)C(=O)C1=CC=CC(C)=C1	TU	N.D.	N.D.	N.D.	N.D.	N.D.	N.D.	N.D.	N.D.	N.D.	N.D.	N.D.	N.D.	1.10479e-06	N.D.	N.D.	N.D.	N.D.	N.D.	N.D.	N.D.	N.D.	N.D.	N.D.
Denatonium	ZFQMTVNLDNXRNQ-UHFFFAOYSA-O	CC[N+](CC)(CC(=O)NC1=C(C)C=CC=C1C)CC1=CC=CC=C1	TU	N.D.	N.D.	N.D.	6.96126e-06	9.30079e-07	4.36352e-07	4.16921e-07	6.64737e-07	3.82588e-07	3.91738e-07	2.98564e-07	4.60088e-07	6.48037e-05	1.0925e-05	2.56975e-08	5.76592e-07	5.65026e-07	2.8975e-07	6.39053e-07	5.89054e-07	5.34967e-07	N.D.	N.D.
Desethylatrazine	DFWFIQKMSFGDCQ-UHFFFAOYSA-N	CC(C)NC1=NC(N)=NC(Cl)=N1	TU	N.D.	N.D.	N.D.	1.59608e-08	1.94983e-08	1.18938e-08	9.13997e-09	5.87352e-09	4.33291e-09	4.92576e-09	1.08813e-08	3.58995e-09	7.79982e-09	9.74913e-09	6.18785e-09	4.51364e-08	5.44036e-09	7.86341e-09	4.06773e-09	1.16575e-08	1.14405e-08	2.91361e-09	3.16426e-09
Desisopropylatrazine	IVENSCMCQBJAKW-UHFFFAOYSA-N	CCNC1=NC(Cl)=NC(N)=N1	TU	N.D.	N.D.	N.D.	4.89966e-08	5.00721e-08	2.12914e-08	2.60681e-08	1.99992e-08	2.06959e-08	1.11347e-08	6.22151e-08	2.99945e-08	1.98907e-08	2.39839e-08	2.25837e-08	2.72158e-08	1.18139e-08	1.83131e-08	1.09153e-08	2.97246e-08	3.02346e-08	N.D.	N.D.
Diclofenac	DCOPUUMXTXDBNB-UHFFFAOYSA-N	OC(=O)CC1=C(NC2=C(Cl)C=CC=C2Cl)C=CC=C1	TU	N.D.	N.D.	N.D.	N.D.	N.D.	N.D.	N.D.	4.0566e-06	N.D.	N.D.	N.D.	N.D.	N.D.	N.D.	N.D.	N.D.	N.D.	N.D.	N.D.	N.D.	N.D.	1.10923e-05	1.58741e-05
Dicyclohexyl sulfosuccinate	QPSVFNQMURAADJ-UHFFFAOYSA-N	OS(=O)(=O)C(CC(=O)OC1CCCCC1)C(=O)OC1CCCCC1	TU	N.D.	N.D.	N.D.	1.84296e-09	1.23551e-10	5.14794e-11	6.17753e-11	N.D.	6.17753e-11	N.D.	1.23551e-10	1.13255e-10	7.20712e-11	2.05918e-10	5.14794e-11	1.7503e-10	6.17753e-11	1.44142e-10	N.D.	1.44142e-10	9.2663e-11	N.D.	N.D.
Dicyclohexylphthalate	VOWAEIGWURALJQ-UHFFFAOYSA-N	O=C(OC1CCCCC1)C1=CC=CC=C1C(=O)OC1CCCCC1	TU	N.D.	N.D.	N.D.	0.000247629	0.000500972	0.000352641	0.000240215	0.000189826	0.000565212	0.000557302	0.000217245	0.000387213	0.000242951	0.00055019	0.000379705	0.00175983	0.000654644	0.000287064	0.000355945	0.000478669	0.000343139	0.00047519	0.00073429
Dicyclohexylurea	ADFXKUOMJKEIND-UHFFFAOYSA-N	C1CCC(CC1)NC(=O)NC2CCCCC2	TU	1.24983e-07	1.52521e-07	1.52595e-07	1.1441e-07	1.78362e-07	1.3544e-07	1.98045e-07	1.99931e-07	2.16968e-07	N.D.	7.28001e-08	1.31594e-07	1.91611e-07	9.77686e-08	1.72448e-07	1.27274e-07	9.8811e-08	1.88765e-07	1.31594e-07	3.38543e-07	1.44918e-07	N.D.	N.D.
Diflufenican	WYEHFWKAOXOVJD-UHFFFAOYSA-N	FC1=CC=C(NC(=O)C2=CC=CN=C2OC2=CC=CC(=C2)C(F)(F)F)C(F)=C1	TU	N.D.	N.D.	N.D.	0.00176737	N.D.	0.000580762	0.000955496	0.000474609	0.000522452	N.D.	N.D.	N.D.	0.000773833	N.D.	0.00108115	0.00143205	0.000759409	N.D.	N.D.	N.D.	0.000883657	1.98527e-05	N.D.
Dimethachlor ESA	RVSCDWJKJDBFRS-UHFFFAOYSA-N	COCCN(C(=O)CS(O)(=O)=O)C1=C(C)C=CC=C1C	TU	N.D.	N.D.	N.D.	N.D.	N.D.	N.D.	N.D.	N.D.	N.D.	N.D.	N.D.	N.D.	N.D.	N.D.	N.D.	N.D.	N.D.	N.D.	N.D.	2.43529e-11	N.D.	N.D.	3.88597e-09
Dimethenamid ESA	YMYKMSAZEZQEER-UHFFFAOYSA-N	COCC(C)N(C(=O)CS(O)(=O)=O)C1=C(C)SC=C1C	TU	N.D.	N.D.	N.D.	N.D.	N.D.	N.D.	N.D.	N.D.	N.D.	N.D.	N.D.	N.D.	N.D.	N.D.	N.D.	N.D.	N.D.	1.03491e-10	N.D.	N.D.	N.D.	N.D.	N.D.
Dimoxystrobin	WXUZAHCNPWONDH-DYTRJAOYSA-N	CNC(=O)C(=N\OC)\C1=CC=CC=C1COC1=CC(C)=CC=C1C	TU	N.D.	N.D.	N.D.	4.16472e-05	N.D.	6.49977e-05	6.19087e-05	5.98507e-05	3.14067e-05	N.D.	0.000208715	0.000109728	3.52658e-05	N.D.	3.96607e-05	3.99197e-05	N.D.	3.76952e-05	3.41926e-05	N.D.	N.D.	0.00493201	0.00137148
Di-n-butyl phosphate	JYFHYPJRHGVZDY-UHFFFAOYSA-N	CCCCOP(O)(=O)OCCCC	TU	3.1862e-09	8.34557e-09	N.D.	3.47894e-07	4.23422e-07	1.38061e-07	3.98625e-07	1.23028e-07	3.81239e-08	1.04117e-07	7.97036e-08	7.43871e-08	1.33557e-07	1.89491e-07	3.40676e-07	1.42903e-07	8.11786e-08	4.08189e-07	7.43871e-08	4.30593e-07	1.7972e-07	N.D.	N.D.
DINCH	HORIEOQXBKUKGQ-UHFFFAOYSA-N	CC(C)CCCCCCOC(=O)C1CCCCC1C(=O)OCCCCCCC(C)C	TU	0.0082801	0.00249138	0.00147362	0.00304617	0.00333966	0.00316919	0.00283931	0.00919282	0.00475939	0.00326251	0.00411658	0.00250662	0.0400242	0.00331405	0.010052	0.0054085	0.00277178	0.00259784	0.00319527	0.00291362	0.00413224	0.00446971	0.00504259
Diphenhydramine	ZZVUWRFHKOJYTH-UHFFFAOYSA-N	CN(C)CCOC(C1=CC=CC=C1)C1=CC=CC=C1	TU	4.19251e-08	N.D.	N.D.	9.67516e-08	1.2588e-07	1.17356e-05	1.6605e-07	1.31163e-07	1.3498e-07	7.89557e-08	1.1996e-07	7.75623e-08	9.39699e-06	7.58822e-06	1.3015e-07	8.22569e-08	1.23552e-07	1.2834e-07	8.92699e-08	9.71597e-08	1.66776e-07	N.D.	N.D.
Diphenylphosphate	ASMQGLCHMVWBQR-UHFFFAOYSA-N	OP(=O)(OC1=CC=CC=C1)OC1=CC=CC=C1	TU	N.D.	N.D.	N.D.	1.89294e-09	2.37668e-09	1.31969e-09	1.71955e-09	2.46774e-09	4.42021e-10	9.45418e-10	9.39788e-10	9.4964e-10	9.84891e-10	1.57813e-09	6.47406e-08	8.23313e-10	1.28116e-09	8.09563e-10	9.4964e-10	1.11792e-09	8.15118e-10	N.D.	N.D.
Diuron	XMTQQYYKAHVGBJ-UHFFFAOYSA-N	CN(C)C(=O)NC1=CC=C(Cl)C(Cl)=C1	TU	N.D.	N.D.	N.D.	1.66767e-06	N.D.	N.D.	N.D.	N.D.	N.D.	N.D.	N.D.	N.D.	N.D.	N.D.	N.D.	N.D.	N.D.	N.D.	N.D.	1.30734e-06	N.D.	N.D.	N.D.
Domperidone	FGXWKSZFVQUSTL-UHFFFAOYSA-N	ClC1=CC2=C(C=C1)N(C1CCN(CCCN3C(=O)NC4=CC=CC=C34)CC1)C(=O)N2	TU	N.D.	N.D.	N.D.	N.D.	N.D.	N.D.	N.D.	N.D.	N.D.	N.D.	3.41599e-07	N.D.	N.D.	N.D.	N.D.	N.D.	N.D.	N.D.	N.D.	N.D.	N.D.	5.74227e-06	3.20364e-06
EDDP	AJRJPORIQGYFMT-PVOVUMCXSA-N	C\C=C1/N(C)C(C)CC1(C1=CC=CC=C1)C1=CC=CC=C1	TU	N.D.	N.D.	N.D.	N.D.	N.D.	N.D.	N.D.	N.D.	N.D.	N.D.	N.D.	N.D.	2.45027e-06	2.81484e-06	N.D.	N.D.	N.D.	N.D.	N.D.	N.D.	N.D.	N.D.	N.D.
Enalapril	GBXSMTUPTTWBMN-XIRDDKMYSA-N	CCOC(=O)[C@H](CCC1=CC=CC=C1)N[C@@H](C)C(=O)N1CCC[C@H]1C(O)=O	TU	N.D.	N.D.	N.D.	5.3801e-11	3.30269e-10	7.55286e-09	5.80542e-11	N.D.	N.D.	N.D.	N.D.	N.D.	4.7286e-09	3.82835e-09	5.30695e-11	N.D.	N.D.	4.14704e-11	N.D.	6.16257e-11	N.D.	5.23904e-10	1.26054e-09
Epoxiconazole	ZMYFCFLJBGAQRS-UHFFFAOYSA-N	FC1=CC=C(C=C1)C1(CN2C=NC=N2)OC1C1=C(Cl)C=CC=C1	TU	N.D.	N.D.	N.D.	N.D.	N.D.	N.D.	N.D.	N.D.	N.D.	N.D.	N.D.	N.D.	N.D.	N.D.	N.D.	N.D.	N.D.	N.D.	N.D.	1.60701e-07	2.69802e-07	6.94726e-07	7.68509e-07
Ethofumesate	IRCMYGHHKLLGHV-UHFFFAOYSA-N	CCOC1OC2=CC=C(OS(C)(=O)=O)C=C2C1(C)C	TU	N.D.	N.D.	N.D.	1.38853e-05	3.75072e-05	N.D.	1.60775e-05	1.11387e-05	N.D.	N.D.	1.48957e-05	N.D.	N.D.	1.66763e-05	N.D.	N.D.	1.25656e-05	N.D.	N.D.	1.97477e-05	N.D.	N.D.	N.D.
Etofenprox	YREQHYQNNWYQCJ-UHFFFAOYSA-N	CCOC1=CC=C(C=C1)C(C)(C)COCC1=CC=CC(OC2=CC=CC=C2)=C1	TU	N.D.	N.D.	N.D.	N.D.	N.D.	N.D.	N.D.	N.D.	N.D.	N.D.	N.D.	N.D.	N.D.	N.D.	N.D.	0.00097974	N.D.	N.D.	N.D.	N.D.	N.D.	N.D.	N.D.
Fenoxycarb	HJUFTIJOISQSKQ-UHFFFAOYSA-N	CCOC(=O)NCCOC1=CC=C(OC2=CC=CC=C2)C=C1	TU	N.D.	N.D.	N.D.	N.D.	N.D.	N.D.	N.D.	N.D.	N.D.	N.D.	N.D.	N.D.	N.D.	N.D.	N.D.	N.D.	N.D.	N.D.	N.D.	N.D.	N.D.	8.43984e-06	9.85759e-06
Fenuron	XXOYNJXVWVNOOJ-UHFFFAOYSA-N	CN(C)C(=O)NC1=CC=CC=C1	TU	4.28481e-07	5.56774e-07	N.D.	7.92398e-07	7.35825e-07	8.28769e-07	7.73847e-07	2.20423e-06	4.75293e-07	7.46111e-07	1.10367e-06	1.49104e-06	8.08448e-07	7.10718e-07	5.51568e-07	1.31372e-06	1.30163e-06	N.D.	6.0652e-07	7.04474e-07	9.57317e-07	N.D.	N.D.
Flufenacet	IANUJLZYFUDJIH-UHFFFAOYSA-N	CC(C)N(C(=O)COC1=NN=C(S1)C(F)(F)F)C1=CC=C(F)C=C1	TU	N.D.	N.D.	N.D.	1.70177e-06	1.80926e-06	N.D.	1.52079e-06	1.10274e-06	N.D.	N.D.	N.D.	N.D.	1.07162e-06	2.14085e-06	N.D.	1.89021e-06	2.52889e-06	N.D.	1.24086e-06	2.18042e-06	2.273e-06	1.05098e-06	9.74693e-07
Flumioxazin	FOUWCSDKDDHKQP-UHFFFAOYSA-N	FC1=CC2=C(C=C1N1C(=O)C3=C(CCCC3)C1=O)N(CC#C)C(=O)CO2	TU	N.D.	N.D.	N.D.	N.D.	N.D.	N.D.	N.D.	N.D.	N.D.	N.D.	N.D.	4.17858e-05	N.D.	N.D.	N.D.	N.D.	N.D.	N.D.	4.2743e-05	N.D.	N.D.	N.D.	N.D.
Fluvoxamine	CJOFXWAVKWHTFT-UHFFFAOYSA-N	COCCCCC(=NOCCN)C1=CC=C(C=C1)C(F)(F)F	TU	N.D.	N.D.	N.D.	9.45862e-06	N.D.	N.D.	N.D.	N.D.	N.D.	N.D.	N.D.	N.D.	N.D.	N.D.	N.D.	N.D.	N.D.	N.D.	N.D.	N.D.	N.D.	N.D.	N.D.
Furosemide	ZZUFCTLCJUWOSV-UHFFFAOYSA-N	NS(=O)(=O)C1=CC(C(O)=O)=C(NCC2=CC=CO2)C=C1Cl	TU	N.D.	N.D.	N.D.	N.D.	N.D.	N.D.	N.D.	2.62875e-10	N.D.	N.D.	N.D.	N.D.	N.D.	N.D.	N.D.	N.D.	N.D.	N.D.	N.D.	N.D.	N.D.	N.D.	N.D.
Genistein	TZBJGXHYKVUXJN-UHFFFAOYSA-N	OC1=CC=C(C=C1)C1=COC2=CC(O)=CC(O)=C2C1=O	TU	N.D.	3.59682e-07	N.D.	3.12129e-05	1.4271e-05	3.24951e-05	6.23601e-05	4.38692e-05	3.2022e-05	6.8947e-06	2.01034e-05	2.164e-05	5.25323e-05	1.9085e-05	6.44836e-05	0.00186225	2.20779e-05	3.18126e-05	5.1397e-05	0.00047058	0.000121293	N.D.	N.D.
Glimepiride	WIGIZIANZCJQQY-UHFFFAOYSA-N	CCC1=C(C)CN(C(=O)NCCC2=CC=C(C=C2)S(=O)(=O)NC(=O)NC2CCC(C)CC2)C1=O	TU	N.D.	N.D.	N.D.	8.35159e-08	5.56773e-08	4.87176e-08	N.D.	4.87176e-08	N.D.	N.D.	3.47983e-08	N.D.	2.0879e-08	6.26369e-08	6.26369e-08	1.25274e-07	N.D.	N.D.	N.D.	4.87176e-08	1.60072e-07	N.D.	N.D.
Harman	PSFDQSOCUJVVGF-UHFFFAOYSA-N	CC1=NC=CC2=C1NC1=C2C=CC=C1	TU	N.D.	N.D.	N.D.	3.71467e-08	1.43427e-08	1.48284e-08	5.44349e-08	8.03146e-08	5.47653e-08	3.0299e-08	2.36497e-08	2.23521e-08	1.52804e-08	1.70639e-08	4.21684e-08	2.97154e-08	1.51458e-08	4.81228e-08	1.21627e-08	4.17275e-08	1.35145e-07	N.D.	N.D.
Harmine	BXNJHAXVSOCGBA-UHFFFAOYSA-N	COC1=CC2=C(C=C1)C1=C(N2)C(C)=NC=C1	TU	N.D.	N.D.	2.72118e-08	8.37976e-08	8.06693e-08	5.92863e-08	1.05882e-07	9.07224e-08	6.90763e-08	6.90352e-08	6.43168e-08	7.29566e-08	6.63344e-08	7.34008e-08	8.18297e-08	8.80557e-08	6.52666e-08	7.4368e-08	6.85217e-08	9.07465e-08	9.7352e-08	N.D.	N.D.
Hexa(methoxymethyl)melamine	BNCADMBVWNPPIZ-UHFFFAOYSA-N	COCN(COC)C1=NC(=NC(=N1)N(COC)COC)N(COC)COC	TU	N.D.	N.D.	N.D.	3.89795e-05	2.24758e-05	1.24289e-05	3.44785e-05	9.0728e-06	1.47767e-05	5.70186e-06	2.74409e-05	9.03529e-06	1.00772e-05	1.80457e-05	1.17669e-05	2.04246e-05	8.21729e-06	1.1322e-05	9.03529e-06	1.59971e-05	1.93551e-05	N.D.	N.D.
Hexazinone	CAWXEEYDBZRFPE-UHFFFAOYSA-N	CN(C)C1=NC(=O)N(C2CCCCC2)C(=O)N1C	TU	N.D.	N.D.	N.D.	5.92292e-08	N.D.	2.90068e-06	N.D.	N.D.	N.D.	N.D.	N.D.	N.D.	N.D.	N.D.	N.D.	N.D.	N.D.	N.D.	N.D.	N.D.	N.D.	2.79848e-08	2.08194e-08
Hydrochlorothiazide	JZUFKLXOESDKRF-UHFFFAOYSA-N	NS(=O)(=O)C1=CC2=C(NCNS2(=O)=O)C=C1Cl	TU	N.D.	N.D.	N.D.	N.D.	N.D.	N.D.	N.D.	5.52842e-09	N.D.	N.D.	N.D.	N.D.	N.D.	N.D.	N.D.	N.D.	N.D.	N.D.	N.D.	N.D.	N.D.	N.D.	2.42242e-09
Icaridin	QLHULAHOXSSASE-UHFFFAOYSA-N	CCC(C)OC(=O)N1CCCCC1CCO	TU	N.D.	N.D.	N.D.	6.46085e-08	1.18593e-08	N.D.	9.48799e-09	N.D.	2.23011e-08	N.D.	6.62059e-08	N.D.	N.D.	1.21511e-08	N.D.	2.18458e-08	N.D.	N.D.	N.D.	N.D.	1.59451e-08	N.D.	N.D.
Imazalil	PZBPKYOVPCNPJY-UHFFFAOYSA-N	ClC1=CC=C(C(CN2C=CN=C2)OCC=C)C(Cl)=C1	TU	N.D.	N.D.	N.D.	1.45457e-05	N.D.	N.D.	N.D.	N.D.	N.D.	N.D.	N.D.	N.D.	N.D.	N.D.	N.D.	N.D.	N.D.	N.D.	N.D.	N.D.	N.D.	N.D.	N.D.
Imidacloprid	YWTYJOPNNQFBPC-UHFFFAOYSA-N	[O-][N+](=O)\N=C1/NCCN1CC1=CN=C(Cl)C=C1	TU	4.11248e-05	N.D.	N.D.	8.71795e-06	5.48799e-06	3.86635e-06	2.07969e-06	1.62884e-06	2.91661e-06	3.19635e-06	7.77743e-06	N.D.	3.2296e-06	2.74512e-06	2.53868e-06	2.96451e-06	2.24939e-06	1.77128e-06	2.40135e-06	4.73736e-06	3.96071e-06	N.D.	2.03743e-05
Imidacloprid-guanidine	UEQZFAGVRGWPDK-UHFFFAOYSA-N	NC1=NCCN1CC1=CN=C(Cl)C=C1	TU	8.43703e-10	N.D.	N.D.	N.D.	N.D.	N.D.	N.D.	N.D.	N.D.	N.D.	N.D.	N.D.	N.D.	N.D.	N.D.	N.D.	N.D.	N.D.	N.D.	N.D.	N.D.	N.D.	N.D.
Imidacloprid-urea	ADWTYURAFSWNSU-UHFFFAOYSA-N	ClC1=NC=C(CN2CCNC2=O)C=C1	TU	3.6366e-09	N.D.	N.D.	1.35353e-09	1.13138e-09	N.D.	1.20232e-09	N.D.	1.28242e-09	N.D.	N.D.	N.D.	N.D.	9.39734e-10	2.89259e-09	N.D.	N.D.	N.D.	N.D.	1.55899e-09	1.95897e-09	N.D.	N.D.
Iminostilbene	LCGTWRLJTMHIQZ-UHFFFAOYSA-N	N1C2=CC=CC=C2C=CC2=CC=CC=C12	TU	2.97727e-07	N.D.	N.D.	5.83371e-07	N.D.	N.D.	5.16501e-07	N.D.	N.D.	N.D.	N.D.	N.D.	N.D.	N.D.	N.D.	N.D.	N.D.	N.D.	N.D.	5.33868e-07	5.93363e-07	N.D.	N.D.
Isophorone	HJOVHMDZYOCNQW-UHFFFAOYSA-N	CC1=CC(=O)CC(C)(C)C1	TU	N.D.	N.D.	N.D.	N.D.	N.D.	9.33383e-05	N.D.	N.D.	N.D.	N.D.	N.D.	N.D.	7.73127e-05	7.77504e-05	N.D.	N.D.	N.D.	N.D.	N.D.	N.D.	N.D.	N.D.	N.D.
Isoproturon	PUIYMUZLKQOUOZ-UHFFFAOYSA-N	CC(C)C1=CC=C(NC(=O)N(C)C)C=C1	TU	N.D.	N.D.	N.D.	N.D.	N.D.	N.D.	N.D.	N.D.	N.D.	2.58948e-08	N.D.	N.D.	N.D.	N.D.	N.D.	N.D.	N.D.	N.D.	N.D.	N.D.	N.D.	N.D.	N.D.
Isoxaben	PMHURSZHKKJGBM-UHFFFAOYSA-N	CCC(C)(CC)C1=NOC(NC(=O)C2=C(OC)C=CC=C2OC)=C1	TU	N.D.	N.D.	N.D.	6.13569e-06	4.15249e-06	3.36739e-06	2.56473e-06	2.93026e-06	1.08034e-06	1.53674e-06	2.95919e-06	2.82449e-06	2.32905e-06	2.6556e-06	2.87065e-06	4.06334e-06	2.74138e-06	2.63169e-06	2.4199e-06	4.72219e-06	5.27684e-06	2.48511e-05	4.28302e-05
Ketamine	YQEZLKZALYSWHR-UHFFFAOYSA-N	CNC1(CCCCC1=O)C1=CC=CC=C1Cl	TU	N.D.	N.D.	N.D.	3.75046e-07	N.D.	N.D.	N.D.	N.D.	N.D.	N.D.	N.D.	N.D.	N.D.	N.D.	N.D.	N.D.	N.D.	N.D.	N.D.	N.D.	N.D.	N.D.	N.D.
Ketoconazole	XMAYWYJOQHXEEK-OZXSUGGESA-N	CC(=O)N1CCN(CC1)C1=CC=C(OC[C@H]2CO[C@@](CN3C=CN=C3)(O2)C2=CC=C(Cl)C=C2Cl)C=C1	TU	N.D.	N.D.	N.D.	N.D.	N.D.	N.D.	N.D.	N.D.	N.D.	N.D.	N.D.	N.D.	N.D.	N.D.	N.D.	4.90006e-06	N.D.	N.D.	N.D.	N.D.	N.D.	6.98188e-05	7.60414e-05
Kresoxim-methyl	ZOTBXTZVPHCKPN-ZPHPHTNESA-N	CO\N=C(/C(=O)OC)C1=C(COC2=C(C)C=CC=C2)C=CC=C1	TU	N.D.	N.D.	N.D.	5.49461e-06	N.D.	N.D.	5.86913e-06	N.D.	N.D.	4.72917e-06	7.23165e-06	N.D.	9.15463e-06	9.3181e-06	N.D.	1.41539e-05	N.D.	N.D.	N.D.	1.20895e-05	1.62834e-05	N.D.	N.D.
Lamotrigine	PYZRQGJRPPTADH-UHFFFAOYSA-N	NC1=NC(N)=C(N=N1)C1=C(Cl)C(Cl)=CC=C1	TU	N.D.	N.D.	N.D.	N.D.	N.D.	N.D.	N.D.	2.85549e-06	N.D.	N.D.	N.D.	N.D.	N.D.	N.D.	N.D.	N.D.	N.D.	N.D.	N.D.	N.D.	N.D.	2.16093e-05	2.49338e-05
Lauramidopropylbetaine	MRUAUOIMASANKQ-UHFFFAOYSA-O	CCCCCCCCCCCC(=O)NCCC[N+](C)(C)CC(O)=O	TU	3.51978e-07	4.77061e-07	2.30586e-07	3.2301e-05	2.41342e-05	1.01734e-05	1.21515e-05	7.20314e-06	1.09271e-05	1.04527e-05	1.01366e-05	3.7484e-06	1.09974e-05	2.20016e-05	2.4627e-05	1.65598e-05	1.73663e-05	8.66499e-06	7.73064e-06	9.6724e-06	8.2067e-06	1.33203e-08	N.D.
Lauric isopropanolamide	MMBILEWCGWTAOV-UHFFFAOYSA-N	CCCCCCCCCCCC(=O)NCC(C)O	TU	N.D.	N.D.	N.D.	N.D.	5.77032e-07	5.22944e-07	6.4725e-07	6.70236e-07	5.29071e-07	4.01449e-07	7.89174e-07	8.07348e-07	4.798e-07	8.00759e-07	4.27056e-07	3.80849e-07	7.73695e-07	4.01022e-07	3.52224e-07	3.95418e-07	3.35383e-07	1.49978e-07	1.57272e-07
Lauryl diethanolamide	AOMUHOFOVNGZAN-UHFFFAOYSA-N	CCCCCCCCCCCC(=O)N(CCO)CCO	TU	2.65048e-05	1.50785e-05	9.56039e-06	1.80221e-05	1.3827e-05	1.48204e-05	1.38338e-05	4.87021e-05	1.40116e-05	2.73093e-05	3.13751e-05	1.545e-05	1.11246e-05	2.01958e-05	1.86646e-05	8.93071e-06	6.82139e-06	2.28167e-05	1.74735e-05	8.7433e-06	1.23178e-05	N.D.	N.D.
Lenacil	ZTMKADLOSYKWCA-UHFFFAOYSA-N	O=C1NC2=C(CCC2)C(=O)N1C1CCCCC1	TU	N.D.	N.D.	N.D.	2.36397e-07	1.16974e-07	1.25342e-07	2.32432e-07	1.21392e-07	1.70794e-07	6.42484e-08	1.45706e-07	1.58568e-07	1.74261e-07	2.65107e-07	1.46605e-07	2.41508e-07	1.54089e-07	1.94109e-07	6.34957e-08	2.74378e-07	3.72452e-07	8.80199e-07	5.6873e-06
Lidocaine	NNJVILVZKWQKPM-UHFFFAOYSA-N	CCN(CC)CC(=O)NC1=C(C)C=CC=C1C	TU	N.D.	N.D.	N.D.	9.77068e-08	8.86721e-08	6.04831e-08	7.841e-08	7.76366e-08	N.D.	5.09435e-08	3.4561e-08	3.48129e-08	5.27091e-08	6.84689e-08	7.31648e-08	7.9387e-08	4.13114e-08	4.69979e-08	N.D.	6.70648e-08	6.00977e-08	N.D.	N.D.
MCPA	WHKUVVPPKQRRBV-UHFFFAOYSA-N	CC1=CC(Cl)=CC=C1OCC(O)=O	TU	N.D.	N.D.	N.D.	1.58983e-06	2.78219e-06	N.D.	N.D.	N.D.	N.D.	N.D.	N.D.	N.D.	N.D.	N.D.	1.98728e-06	N.D.	N.D.	N.D.	N.D.	N.D.	N.D.	N.D.	N.D.
Mebeverine	VYVKHNNGDFVQGA-UHFFFAOYSA-N	CCN(CCCCOC(=O)C1=CC(OC)=C(OC)C=C1)C(C)CC1=CC=C(OC)C=C1	TU	N.D.	N.D.	N.D.	N.D.	1.14516e-08	1.71783e-06	N.D.	N.D.	N.D.	N.D.	N.D.	N.D.	9.8988e-07	1.05342e-06	N.D.	N.D.	1.20542e-08	N.D.	N.D.	N.D.	N.D.	3.20059e-06	2.57392e-06
Mecoprop	WNTGYJSOUMFZEP-UHFFFAOYSA-N	CC(OC1=CC=C(Cl)C=C1C)C(O)=O	TU	N.D.	N.D.	N.D.	3.35613e-10	2.01368e-10	N.D.	2.01368e-10	N.D.	N.D.	N.D.	N.D.	N.D.	3.35613e-10	1.74519e-09	N.D.	7.38349e-10	1.00684e-09	8.52458e-09	N.D.	1.40958e-09	2.28217e-09	2.37517e-07	4.63865e-08
Memantine	BUGYDGFZZOZRHP-UHFFFAOYSA-N	CC12CC3CC(C)(C1)CC(N)(C3)C2	TU	N.D.	N.D.	N.D.	N.D.	N.D.	N.D.	N.D.	4.04294e-10	N.D.	N.D.	N.D.	N.D.	N.D.	N.D.	N.D.	N.D.	N.D.	N.D.	N.D.	N.D.	N.D.	4.76448e-09	5.62931e-09
Mepiquat	NNCAWEWCFVZOGF-UHFFFAOYSA-N	C[N+]1(C)CCCCC1	TU	N.D.	N.D.	N.D.	2.24673e-09	1.06886e-09	9.57095e-10	1.44416e-09	1.12827e-09	9.46116e-10	1.01493e-09	2.55242e-09	8.86148e-10	9.56956e-10	1.06025e-09	1.38201e-09	1.36632e-09	1.11558e-09	1.07587e-09	8.65955e-10	1.91868e-09	1.88549e-09	2.52951e-10	1.22996e-10
Metalaxyl	ZQEIXNIJLIKNTD-UHFFFAOYSA-N	COCC(=O)N(C(C)C(=O)OC)C1=C(C)C=CC=C1C	TU	1.58325e-07	1.24168e-07	5.14688e-08	1.25188e-06	5.01464e-07	3.27358e-07	1.94342e-07	1.24429e-07	1.01951e-07	1.50989e-07	5.76323e-08	1.85921e-07	4.68189e-07	2.89657e-07	6.20846e-08	1.81914e-07	1.12439e-07	2.65565e-08	2.58577e-08	6.54292e-08	2.4278e-07	N.D.	N.D.
Metformin	XZWYZXLIPXDOLR-UHFFFAOYSA-N	CN(C)C(=N)NC(N)=N	TU	N.D.	N.D.	N.D.	3.20403e-09	N.D.	N.D.	7.50931e-10	N.D.	N.D.	N.D.	N.D.	4.54187e-10	N.D.	1.97622e-09	N.D.	1.90884e-09	N.D.	N.D.	N.D.	N.D.	N.D.	N.D.	N.D.
Methiocarb	YFBPRJGDJKVWAH-UHFFFAOYSA-N	CNC(=O)OC1=CC(C)=C(SC)C(C)=C1	TU	N.D.	N.D.	N.D.	N.D.	N.D.	N.D.	N.D.	N.D.	N.D.	N.D.	N.D.	N.D.	N.D.	5.67108e-05	N.D.	N.D.	N.D.	N.D.	N.D.	N.D.	N.D.	0.000106605	0.00010148
Metolachlor OA	LNOOSYCKMKZOJB-UHFFFAOYSA-N	CCC1=C(N(C(C)COC)C(=O)C(O)=O)C(C)=CC=C1	TU	N.D.	N.D.	N.D.	4.87471e-11	3.79144e-11	N.D.	3.79144e-11	2.16654e-11	2.16654e-11	N.D.	3.24981e-11	2.16654e-11	2.16654e-11	5.41635e-11	2.70817e-11	N.D.	N.D.	N.D.	N.D.	4.33308e-11	7.04125e-11	N.D.	N.D.
Metoprolol	IUBSYMUCCVWXPE-UHFFFAOYSA-N	COCCC1=CC=C(OCC(O)CNC(C)C)C=C1	TU	N.D.	N.D.	N.D.	N.D.	N.D.	N.D.	N.D.	8.80533e-10	N.D.	N.D.	N.D.	N.D.	N.D.	N.D.	N.D.	N.D.	N.D.	N.D.	N.D.	N.D.	N.D.	N.D.	N.D.
Metoprolol acid	PUQIRTNPJRFRCZ-UHFFFAOYSA-N	CC(C)NCC(O)COC1=CC=C(CC(O)=O)C=C1	TU	8.38455e-10	N.D.	N.D.	3.11361e-09	5.92585e-09	6.0075e-09	4.59463e-09	4.23905e-09	2.93914e-09	2.72417e-09	4.19826e-09	3.41813e-09	3.85708e-09	4.16135e-09	4.75434e-09	6.90574e-09	4.59076e-09	2.30681e-09	3.72348e-09	3.43299e-09	5.90532e-09	N.D.	N.D.
Myclobutanil	HZJKXKUJVSEEFU-UHFFFAOYSA-N	CCCCC(CN1C=NC=N1)(C#N)C1=CC=C(Cl)C=C1	TU	N.D.	N.D.	N.D.	2.67013e-06	2.44938e-06	2.52142e-06	3.53518e-06	2.59307e-06	2.1496e-06	1.76403e-06	1.72624e-06	1.26208e-06	2.35377e-06	2.68748e-06	2.28634e-06	1.30175e-06	3.66008e-06	4.33682e-06	1.74941e-06	9.38859e-06	2.68321e-06	4.73807e-06	6.96775e-06
Mycophenolic acid	HPNSFSBZBAHARI-RUDMXATFSA-N	COC1=C(C)C2=C(C(=O)OC2)C(O)=C1C\C=C(/C)CCC(O)=O	TU	N.D.	N.D.	N.D.	8.54133e-09	N.D.	1.15836e-08	8.73606e-09	N.D.	N.D.	N.D.	N.D.	N.D.	N.D.	N.D.	1.24798e-08	N.D.	N.D.	N.D.	N.D.	8.6364e-09	9.11116e-09	4.31283e-09	N.D.
N,N-Dimethyldecylamine	YWWNNLPSZSEZNZ-UHFFFAOYSA-N	CCCCCCCCCCN(C)C	TU	N.D.	N.D.	N.D.	N.D.	N.D.	N.D.	N.D.	N.D.	N.D.	N.D.	N.D.	N.D.	N.D.	N.D.	N.D.	N.D.	3.72301e-07	N.D.	N.D.	N.D.	3.82204e-07	N.D.	N.D.
N,N-Dimethyldodecylamine	YWFWDNVOPHGWMX-UHFFFAOYSA-N	CCCCCCCCCCCCN(C)C	TU	N.D.	N.D.	N.D.	3.51044e-07	7.21669e-07	6.24962e-07	3.12969e-07	N.D.	5.40902e-07	N.D.	N.D.	N.D.	4.17606e-07	3.04539e-07	2.78347e-07	N.D.	4.1144e-07	2.47842e-07	N.D.	3.46932e-07	N.D.	2.85038e-06	2.05906e-06
N,N-Dimethyltetradecylamine-N-oxide	ONHFWHCMZAJCFB-UHFFFAOYSA-N	CCCCCCCCCCCCCC[N+](C)(C)[O-]	TU	N.D.	N.D.	N.D.	1.41892e-05	1.75271e-05	1.99107e-05	1.22736e-05	5.28465e-06	2.56429e-05	3.4304e-06	1.03573e-05	3.39435e-06	1.00914e-05	5.46373e-06	5.24002e-06	7.11998e-06	1.26285e-05	4.97566e-06	4.6037e-06	5.18598e-06	3.99461e-06	1.15172e-06	8.6379e-07
N-Butylbenzenesulfonamide	IPRJXAGUEGOFGG-UHFFFAOYSA-N	CCCCNS(=O)(=O)C1=CC=CC=C1	TU	N.D.	N.D.	N.D.	1.58103e-06	1.20508e-06	1.5587e-06	2.56638e-06	8.4217e-07	9.64619e-07	1.08481e-06	6.62255e-07	1.43549e-06	1.24424e-06	1.63759e-06	2.09823e-06	1.53203e-06	1.72431e-06	9.99849e-07	4.78071e-07	1.58953e-06	2.12895e-06	N.D.	N.D.
N-Cyclohexyl-2-benzothiazole-amine	UPWPIFMHSFSVLE-UHFFFAOYSA-N	C1CCC(CC1)NC1=NC2=CC=CC=C2S1	TU	N.D.	N.D.	N.D.	1.5284e-05	1.58571e-05	1.70105e-05	1.22279e-05	1.521e-05	1.08676e-05	1.04449e-05	1.53262e-05	1.14444e-05	1.06814e-05	1.32153e-05	1.3383e-05	1.62364e-05	1.35427e-05	1.3735e-05	1.14444e-05	1.44443e-05	1.66269e-05	2.00889e-05	7.71195e-06
N-Ethyl-o-toluenesulfonamide	NATWUQFQFMZVMT-UHFFFAOYSA-N	CCNS(=O)(=O)C1=CC=CC=C1C	TU	N.D.	N.D.	N.D.	4.90685e-08	3.43764e-08	N.D.	N.D.	N.D.	N.D.	N.D.	N.D.	N.D.	N.D.	N.D.	N.D.	1.30549e-08	N.D.	N.D.	N.D.	1.3035e-08	N.D.	1.39423e-08	2.25732e-08
N-Formyl-4-aminoantipyrine	WSJBSKRPKADYRQ-UHFFFAOYSA-N	CN1N(C(=O)C(NC=O)=C1C)C1=CC=CC=C1	TU	N.D.	N.D.	N.D.	3.60071e-09	N.D.	N.D.	N.D.	N.D.	N.D.	N.D.	N.D.	N.D.	N.D.	N.D.	N.D.	N.D.	N.D.	N.D.	N.D.	N.D.	N.D.	N.D.	N.D.
Nitrendipin	PVHUJELLJLJGLN-UHFFFAOYSA-N	CCOC(=O)C1=C(C)NC(C)=C(C1C1=CC=CC(=C1)[N+]([O-])=O)C(=O)OC	TU	N.D.	N.D.	N.D.	8.26644e-08	N.D.	2.06106e-07	2.19143e-07	1.26582e-07	1.35487e-07	1.71116e-07	5.63702e-08	1.21311e-07	8.18861e-08	N.D.	2.06699e-07	N.D.	6.90257e-08	7.07585e-08	6.95377e-08	1.81563e-07	N.D.	N.D.	N.D.
N-Methyl-dicyclohexylamine	GSCCALZHGUWNJW-UHFFFAOYSA-N	CN(C1CCCCC1)C2CCCCC2	TU	4.53353e-09	2.41698e-09	1.70548e-09	1.39049e-07	2.44909e-07	1.36034e-07	8.57916e-08	2.02698e-07	1.23137e-07	4.79818e-07	N.D.	2.85405e-07	2.44743e-07	3.07749e-07	1.78063e-07	2.60975e-07	1.3131e-07	7.32552e-08	2.85405e-07	1.88021e-07	3.08906e-07	N.D.	N.D.
N-Methyldodecylamine	OMEMQVZNTDHENJ-UHFFFAOYSA-N	CCCCCCCCCCCCNC	TU	N.D.	N.D.	N.D.	1.86743e-07	2.92304e-07	2.79557e-07	1.28054e-07	7.82152e-08	2.29282e-07	2.88246e-08	8.14697e-08	7.23572e-08	1.45975e-07	1.10856e-07	1.24599e-07	9.42669e-08	1.66573e-07	9.56795e-08	5.35822e-08	1.68821e-07	1.05507e-07	N.D.	N.D.
Octocrylene	FMJSMJQBSVNSBF-UHFFFAOYSA-N	CCCCC(CC)COC(=O)C(C#N)=C(C1=CC=CC=C1)C1=CC=CC=C1	TU	9.02151e-05	8.76943e-05	N.D.	0.00013745	N.D.	0.000151381	0.00035164	0.000316487	0.000155428	0.000137999	0.000114513	0.000134864	0.000176359	0.000145034	N.D.	0.000201911	0.000252897	0.000146733	0.000156759	0.000230509	0.0002326	0.00065728	0.000577032
Octyl-methoxycinnamate	YBGZDTIWKVFICR-JLHYYAGUSA-N	CCCCC(CC)COC(=O)\C=C\C1=CC=C(OC)C=C1	TU	N.D.	N.D.	N.D.	0.000152537	8.33656e-05	0.000106664	0.000106818	8.73216e-05	0.000125873	6.87249e-05	6.89748e-05	0.000299311	0.000221459	0.000152176	0.000135829	0.000173354	0.000185676	0.000107161	0.000105397	0.000153975	0.000254313	1.33042e-05	N.D.
Omethoate	PZXOQEXFMJCDPG-UHFFFAOYSA-N	CNC(=O)CSP(=O)(OC)OC	TU	6.64182e-06	N.D.	N.D.	N.D.	N.D.	N.D.	N.D.	N.D.	N.D.	N.D.	7.07806e-06	N.D.	N.D.	N.D.	4.76164e-06	N.D.	N.D.	N.D.	N.D.	N.D.	4.80157e-06	N.D.	N.D.
Orlistat	AHLBNYSZXLDEJQ-FWEHEUNISA-N	CCCCCCCCCCC[C@@H](C[C@@H]1OC(=O)[C@H]1CCCCCC)OC(=O)[C@H](CC(C)C)NC=O	TU	N.D.	N.D.	N.D.	N.D.	N.D.	N.D.	N.D.	N.D.	N.D.	N.D.	N.D.	N.D.	N.D.	N.D.	0.00297938	N.D.	N.D.	N.D.	N.D.	N.D.	N.D.	0.235346	0.0855361
Oryzalin	UNAHYJYOSSSJHH-UHFFFAOYSA-N	CCCN(CCC)C1=C(C=C(C=C1[N+]([O-])=O)S(N)(=O)=O)[N+]([O-])=O	TU	N.D.	N.D.	N.D.	N.D.	N.D.	N.D.	N.D.	N.D.	N.D.	N.D.	N.D.	N.D.	N.D.	N.D.	N.D.	N.D.	N.D.	N.D.	1.78324e-05	N.D.	N.D.	N.D.	N.D.
Oxazepam	ADIMAYPTOBDMTL-UHFFFAOYSA-N	OC1N=C(C2=CC=CC=C2)C2=C(NC1=O)C=CC(Cl)=C2	TU	N.D.	N.D.	N.D.	2.12085e-07	2.80241e-07	7.93749e-08	9.27424e-08	3.46523e-07	N.D.	N.D.	8.14214e-08	N.D.	7.7418e-08	7.55629e-08	7.70495e-08	N.D.	8.68431e-08	N.D.	1.00703e-07	8.59191e-08	1.00246e-07	N.D.	N.D.
Oxybutynin	XIQVNETUBQGFHX-UHFFFAOYSA-N	CCN(CC)CC#CCOC(=O)C(O)(C1CCCCC1)C1=CC=CC=C1	TU	N.D.	N.D.	N.D.	N.D.	3.93831e-08	4.48075e-08	N.D.	N.D.	N.D.	N.D.	N.D.	N.D.	N.D.	N.D.	N.D.	N.D.	3.85756e-08	N.D.	N.D.	N.D.	3.7009e-08	0.000322632	0.000153793
Paroxetine	AHOUBRCZNHFOSL-UHFFFAOYSA-N	FC1=CC=C(C=C1)C1CCNCC1COC1=CC2=C(OCO2)C=C1	TU	N.D.	N.D.	N.D.	N.D.	N.D.	N.D.	N.D.	N.D.	N.D.	N.D.	3.2296e-09	N.D.	N.D.	N.D.	N.D.	N.D.	N.D.	N.D.	N.D.	N.D.	N.D.	N.D.	N.D.
Pendimethalin	CHIFOSRWCNZCFN-UHFFFAOYSA-N	CCC(CC)NC1=C(C(C)=C(C)C=C1[N+]([O-])=O)[N+]([O-])=O	TU	N.D.	N.D.	2.9606e-05	N.D.	N.D.	N.D.	N.D.	N.D.	N.D.	N.D.	N.D.	N.D.	N.D.	N.D.	N.D.	0.000112108	N.D.	N.D.	N.D.	N.D.	N.D.	N.D.	N.D.
Pentoxifylline	BYPFEZZEUUWMEJ-UHFFFAOYSA-N	CN1C=NC2=C1C(=O)N(CCCCC(C)=O)C(=O)N2C	TU	N.D.	N.D.	N.D.	N.D.	N.D.	N.D.	N.D.	N.D.	N.D.	N.D.	N.D.	N.D.	2.53401e-08	N.D.	N.D.	N.D.	N.D.	N.D.	N.D.	N.D.	N.D.	5.90642e-10	N.D.
Perfluorodecanoic acid	PCIUEQPBYFRTEM-UHFFFAOYSA-N	OC(=O)C(F)(F)C(F)(F)C(F)(F)C(F)(F)C(F)(F)C(F)(F)C(F)(F)C(F)(F)C(F)(F)F	TU	N.D.	N.D.	N.D.	N.D.	N.D.	N.D.	N.D.	N.D.	9.375e-08	1.25e-07	N.D.	N.D.	9.375e-08	1.25e-07	9.375e-08	1.5625e-07	N.D.	N.D.	N.D.	1.875e-07	2.8125e-07	N.D.	N.D.
Perfluoroheptanoic acid	ZWBAMYVPMDSJGQ-UHFFFAOYSA-N	OC(=O)C(F)(F)C(F)(F)C(F)(F)C(F)(F)C(F)(F)C(F)(F)F	TU	N.D.	N.D.	N.D.	N.D.	N.D.	N.D.	N.D.	N.D.	N.D.	N.D.	N.D.	N.D.	N.D.	N.D.	N.D.	N.D.	2.56365e-11	N.D.	N.D.	4.27275e-11	4.27275e-11	3.06458e-10	8.37086e-10
Perfluorooctanesulfonic acid	YFSUTJLHUFNCNZ-UHFFFAOYSA-N	OS(=O)(=O)C(F)(F)C(F)(F)C(F)(F)C(F)(F)C(F)(F)C(F)(F)C(F)(F)C(F)(F)F	TU	N.D.	N.D.	N.D.	N.D.	N.D.	N.D.	N.D.	N.D.	N.D.	N.D.	N.D.	N.D.	1.36364e-06	N.D.	N.D.	N.D.	N.D.	N.D.	N.D.	N.D.	N.D.	N.D.	N.D.
Perfluorooctanoic acid	SNGREZUHAYWORS-UHFFFAOYSA-N	OC(=O)C(F)(F)C(F)(F)C(F)(F)C(F)(F)C(F)(F)C(F)(F)C(F)(F)F	TU	N.D.	N.D.	N.D.	N.D.	N.D.	N.D.	N.D.	N.D.	N.D.	4.28571e-08	N.D.	N.D.	N.D.	N.D.	1.42857e-08	N.D.	N.D.	N.D.	N.D.	5.71429e-08	2.85714e-08	N.D.	N.D.
Phenylbenzimidazole sulfonic acid	UVCJGUGAGLDPAA-UHFFFAOYSA-N	OS(=O)(=O)C1=CC=C2NC(=NC2=C1)C1=CC=CC=C1	TU	2.12501e-09	2.12278e-09	2.13168e-09	N.D.	N.D.	2.1239e-09	N.D.	N.D.	N.D.	N.D.	N.D.	N.D.	2.11834e-09	N.D.	N.D.	N.D.	N.D.	N.D.	2.11945e-09	N.D.	N.D.	2.58382e-09	4.63429e-09
Picolinafen	CWKFPEBMTGKLKX-UHFFFAOYSA-N	FC1=CC=C(NC(=O)C2=NC(OC3=CC=CC(=C3)C(F)(F)F)=CC=C2)C=C1	TU	N.D.	N.D.	N.D.	N.D.	N.D.	N.D.	N.D.	N.D.	N.D.	N.D.	N.D.	N.D.	N.D.	N.D.	N.D.	N.D.	N.D.	N.D.	N.D.	N.D.	N.D.	3.08767e-05	1.75581e-05
Piperine	MXXWOMGUGJBKIW-YPCIICBESA-N	O=C(\C=C\C=C\C1=CC2=C(OCO2)C=C1)N1CCCCC1	TU	N.D.	1.60702e-07	N.D.	7.61095e-06	1.10568e-06	5.67313e-07	1.23062e-06	5.60844e-07	1.07443e-06	2.99144e-06	1.29676e-06	3.77368e-07	6.60704e-07	6.08342e-07	4.97269e-07	8.004e-07	5.25424e-07	6.18469e-07	3.43514e-07	7.05406e-07	1.22923e-06	N.D.	N.D.
Pirimicarb	YFGYUFNIOHWBOB-UHFFFAOYSA-N	CN(C)C(=O)OC1=C(C)C(C)=NC(=N1)N(C)C	TU	N.D.	N.D.	N.D.	6.18692e-08	N.D.	N.D.	3.59396e-08	N.D.	N.D.	6.27269e-08	N.D.	N.D.	N.D.	N.D.	N.D.	N.D.	N.D.	N.D.	N.D.	6.78516e-08	N.D.	N.D.	N.D.
Pravastatin	TUZYXOIXSAXUGO-UHFFFAOYSA-N	CCC(C)C(=O)OC1CC(O)C=C2C=CC(C)C(CCC(O)CC(O)CC(O)=O)C12	TU	N.D.	N.D.	N.D.	1.43723e-09	9.37322e-10	1.37474e-09	8.12346e-10	3.74929e-10	5.62393e-10	N.D.	N.D.	N.D.	6.24881e-10	1.68718e-09	1.68718e-09	1.0623e-09	6.87369e-10	N.D.	3.12441e-10	2.06211e-09	4.7491e-09	N.D.	N.D.
Propamocarb	WZZLDXDUQPOXNW-UHFFFAOYSA-N	CCCOC(=O)NCCCN(C)C	TU	N.D.	N.D.	N.D.	3.62492e-08	N.D.	N.D.	N.D.	N.D.	N.D.	N.D.	N.D.	N.D.	N.D.	N.D.	N.D.	N.D.	N.D.	N.D.	N.D.	N.D.	N.D.	N.D.	N.D.
Propiconazole	STJLVHWMYQXCPB-UHFFFAOYSA-N	CCCC1COC(CN2C=NC=N2)(O1)C1=C(Cl)C=C(Cl)C=C1	TU	N.D.	N.D.	N.D.	1.48036e-05	3.57537e-06	3.36488e-06	2.70188e-06	2.78511e-06	3.42277e-06	1.01835e-05	4.06873e-06	2.03319e-06	4.94242e-06	4.15036e-06	2.50414e-06	5.18896e-06	3.07909e-06	4.5615e-06	3.50966e-06	8.21429e-06	3.95219e-06	4.72288e-06	N.D.
Propranolol	AQHHHDLHHXJYJD-UHFFFAOYSA-N	CC(C)NCC(O)COC1=C2C=CC=CC2=CC=C1	TU	N.D.	N.D.	N.D.	N.D.	2.12677e-09	3.49789e-07	2.06326e-09	3.38436e-09	N.D.	N.D.	N.D.	N.D.	2.20082e-07	2.67518e-07	N.D.	N.D.	N.D.	N.D.	N.D.	N.D.	2.54469e-09	N.D.	N.D.
Prosulfocarb	NQLVQOSNDJXLKG-UHFFFAOYSA-N	CCCN(CCC)C(=O)SCC1=CC=CC=C1	TU	N.D.	N.D.	N.D.	1.17332e-06	1.7506e-06	1.35817e-06	1.22069e-06	1.02599e-06	1.17224e-06	1.12563e-06	1.09826e-06	9.75206e-07	1.56911e-06	1.13411e-06	1.24209e-06	1.0569e-06	1.64641e-06	9.22122e-07	1.49507e-06	1.59934e-06	1.26346e-06	1.56302e-05	1.25596e-05
Prothioconazole-desthio	HHUQPWODPBDTLI-UHFFFAOYSA-N	OC(CN1C=NC=N1)(CC1=CC=CC=C1Cl)C1(Cl)CC1	TU	N.D.	N.D.	N.D.	5.81869e-08	4.21468e-08	5.78259e-08	4.07396e-08	6.76552e-08	N.D.	3.62743e-08	N.D.	N.D.	3.905e-08	4.99136e-08	5.96215e-08	8.53186e-08	6.10466e-08	4.22105e-08	N.D.	8.83048e-08	1.02761e-07	N.D.	N.D.
p-Toluenesulfonamide	LMYRWZFENFIFIT-UHFFFAOYSA-N	CC1=CC=C(C=C1)S(N)(=O)=O	TU	N.D.	N.D.	N.D.	1.87844e-07	2.51051e-08	2.03656e-08	2.86434e-08	1.36759e-08	1.55546e-08	1.62152e-08	4.53597e-08	1.96361e-08	2.78921e-08	2.76644e-08	2.36533e-08	2.25596e-08	1.99544e-08	1.46521e-08	1.42673e-08	2.98317e-08	1.99856e-08	N.D.	N.D.
Quinoline	SMWDFEZZVXVKRB-UHFFFAOYSA-N	C1=CC=C2N=CC=CC2=C1	TU	N.D.	N.D.	N.D.	N.D.	1.75062e-05	1.44367e-05	1.90922e-05	2.50021e-05	N.D.	N.D.	N.D.	N.D.	N.D.	1.8202e-05	N.D.	3.28884e-05	N.D.	N.D.	1.95934e-05	1.79466e-05	2.46693e-05	N.D.	N.D.
Raloxifene	GZUITABIAKMVPG-UHFFFAOYSA-N	OC1=CC=C(C=C1)C1=C(C(=O)C2=CC=C(OCCN3CCCCC3)C=C2)C2=C(S1)C=C(O)C=C2	TU	N.D.	N.D.	N.D.	N.D.	1.76681e-05	9.21811e-06	N.D.	9.98629e-06	N.D.	N.D.	1.07545e-05	1.11386e-05	N.D.	N.D.	7.29767e-06	9.21811e-06	N.D.	N.D.	1.15226e-05	N.D.	N.D.	0.000202379	0.000170692
Simazine	ODCWYMIRDDJXKW-UHFFFAOYSA-N	CCNC1=NC(NCC)=NC(Cl)=N1	TU	N.D.	N.D.	N.D.	1.18779e-06	1.26325e-06	0.00018059	4.21189e-06	5.51189e-07	5.07481e-07	N.D.	6.84325e-07	N.D.	0.000134417	0.000172131	7.99069e-07	7.68201e-07	8.19681e-07	5.00716e-07	5.67861e-07	9.18406e-07	1.56056e-06	N.D.	N.D.
Simazine 2-Hydroxy	YQIXRXMOJFQVBV-UHFFFAOYSA-N	CCNC1=NC(NCC)=NC(O)=N1	TU	N.D.	N.D.	1.7155e-08	N.D.	N.D.	N.D.	N.D.	N.D.	N.D.	N.D.	N.D.	N.D.	N.D.	N.D.	N.D.	N.D.	N.D.	N.D.	N.D.	N.D.	8.65602e-09	N.D.	N.D.
Simetryn	MGLWZSOBALDPEK-UHFFFAOYSA-N	CCNC1=NC(SC)=NC(NCC)=N1	TU	N.D.	N.D.	N.D.	N.D.	N.D.	N.D.	N.D.	N.D.	N.D.	N.D.	N.D.	N.D.	N.D.	1.4909e-06	N.D.	N.D.	N.D.	N.D.	N.D.	N.D.	N.D.	2.02829e-07	1.19644e-07
Spiroxamine	PUYXTUJWRLOUCW-UHFFFAOYSA-N	CCCN(CC)CC1COC2(CCC(CC2)C(C)(C)C)O1	TU	N.D.	N.D.	N.D.	1.21675e-07	1.25442e-07	N.D.	N.D.	N.D.	N.D.	N.D.	N.D.	N.D.	1.45745e-07	N.D.	N.D.	N.D.	N.D.	N.D.	N.D.	N.D.	N.D.	1.73499e-07	1.38774e-07
Sucralose	BAQAVOSOZGMPRM-UHFFFAOYSA-N	OCC1OC(OC2(CCl)OC(CCl)C(O)C2O)C(O)C(O)C1Cl	TU	N.D.	N.D.	N.D.	N.D.	N.D.	1.4258e-07	4.98196e-09	8.01076e-09	N.D.	N.D.	N.D.	N.D.	4.10446e-09	N.D.	3.62324e-09	2.68913e-09	N.D.	N.D.	N.D.	5.06688e-09	N.D.	1.41889e-09	1.75889e-09
Sulfadimethoxine	ZZORFUFYDOWNEF-UHFFFAOYSA-N	COC1=CC(NS(=O)(=O)C2=CC=C(N)C=C2)=NC(OC)=N1	TU	N.D.	N.D.	N.D.	1.18909e-08	1.39909e-08	3.13942e-06	1.02217e-08	6.74035e-09	6.70921e-09	4.4009e-09	5.0529e-09	4.70619e-09	1.45687e-06	1.4954e-06	8.98276e-09	4.16589e-09	1.0659e-08	6.07202e-09	7.08853e-09	6.73958e-09	1.57502e-08	N.D.	N.D.
Sulfapyridine	GECHUMIMRBOMGK-UHFFFAOYSA-N	NC1=CC=C(C=C1)S(=O)(=O)NC1=NC=CC=C1	TU	N.D.	N.D.	N.D.	N.D.	N.D.	N.D.	N.D.	1.36497e-08	N.D.	N.D.	N.D.	N.D.	N.D.	N.D.	N.D.	N.D.	N.D.	N.D.	N.D.	N.D.	N.D.	N.D.	N.D.
Tacrolimus	QJJXYPPXXYFBGM-NYOQZLQMSA-N	CO[C@@H]1CC(CC[C@H]1O)\C=C(/C)[C@H]1OC(=O)[C@@H]2CCCCN2C(=O)C(=O)[C@]2(O)O[C@@H]([C@H](C[C@H]2C)OC)[C@H](C[C@@H](C)C\C(C)=C\[C@@H](CC=C)C(=O)C[C@H](O)[C@H]1C)OC	TU	N.D.	N.D.	N.D.	N.D.	N.D.	1.01203e-06	N.D.	N.D.	N.D.	N.D.	N.D.	N.D.	N.D.	N.D.	N.D.	N.D.	N.D.	N.D.	N.D.	N.D.	N.D.	N.D.	N.D.
TDCPP	ASLWPAWFJZFCKF-UHFFFAOYSA-N	ClCC(CCl)OP(=O)(OC(CCl)CCl)OC(CCl)CCl	TU	N.D.	N.D.	N.D.	N.D.	N.D.	N.D.	0.00015323	N.D.	N.D.	8.11791e-05	0.000133422	N.D.	N.D.	N.D.	N.D.	N.D.	0.000179478	0.000110338	N.D.	N.D.	0.000421424	N.D.	N.D.
Tebuconazole	PXMNMQRDXWABCY-UHFFFAOYSA-N	CC(C)(C)C(O)(CCC1=CC=C(Cl)C=C1)CN1C=NC=N1	TU	N.D.	N.D.	N.D.	5.50137e-07	3.51024e-07	N.D.	N.D.	N.D.	N.D.	3.51996e-07	3.01515e-07	2.75886e-07	N.D.	N.D.	2.54395e-07	2.80621e-07	2.84527e-07	N.D.	N.D.	3.05441e-07	2.59855e-07	N.D.	N.D.
Telmisartan	RMMXLENWKUUMAY-UHFFFAOYSA-N	CCCC1=NC2=C(C)C=C(C=C2N1CC1=CC=C(C=C1)C1=CC=CC=C1C(O)=O)C1=NC2=CC=CC=C2N1C	TU	N.D.	N.D.	N.D.	6.00952e-05	5.74243e-05	4.67407e-05	N.D.	N.D.	N.D.	N.D.	N.D.	N.D.	N.D.	5.6534e-05	N.D.	9.21459e-05	N.D.	N.D.	N.D.	4.09537e-05	7.25593e-05	4.68769e-06	3.30434e-06
Temazepam	SEQDDYPDSLOBDC-UHFFFAOYSA-N	CN1C2=CC=C(Cl)C=C2C(=NC(O)C1=O)C1=CC=CC=C1	TU	N.D.	N.D.	N.D.	4.09208e-07	8.10121e-07	3.94028e-07	4.6431e-07	3.28746e-07	N.D.	3.04106e-07	4.29522e-07	N.D.	2.90457e-07	2.89044e-07	N.D.	N.D.	N.D.	4.04905e-07	N.D.	4.03801e-07	2.99596e-07	1.56945e-05	1.27671e-05
Tepraloxydim	IOYNQIMAUDJVEI-ZFNPBRLTSA-N	[H]\C(Cl)=C(\[H])CON=C(CC)C1=C(O)CC(CC1=O)C1CCOCC1	TU	N.D.	N.D.	N.D.	N.D.	N.D.	N.D.	N.D.	N.D.	5.67513e-08	N.D.	N.D.	N.D.	N.D.	N.D.	N.D.	N.D.	N.D.	N.D.	N.D.	N.D.	7.46073e-08	N.D.	N.D.
Terbuthylazine	FZXISNSWEXTPMF-UHFFFAOYSA-N	CCNC1=NC(Cl)=NC(NC(C)(C)C)=N1	TU	N.D.	N.D.	N.D.	N.D.	6.65349e-07	N.D.	5.3803e-07	N.D.	N.D.	N.D.	N.D.	N.D.	N.D.	5.17788e-07	N.D.	8.80575e-07	N.D.	N.D.	N.D.	5.33325e-07	8.46749e-07	N.D.	N.D.
Terbutryn	IROINLKCQGIITA-UHFFFAOYSA-N	CCNC1=NC(NC(C)(C)C)=NC(SC)=N1	TU	N.D.	N.D.	N.D.	3.44193e-06	N.D.	N.D.	2.06516e-06	4.90771e-06	1.7421e-06	2.98054e-06	N.D.	N.D.	4.31255e-06	1.8583e-06	N.D.	2.49254e-06	1.73273e-06	3.26219e-06	N.D.	3.98198e-06	3.07799e-06	N.D.	N.D.
Tetracain	GKCBAIGFKIBETG-UHFFFAOYSA-N	CCCCNC1=CC=C(C=C1)C(=O)OCCN(C)C	TU	N.D.	7.88751e-08	N.D.	5.28523e-08	4.29449e-08	9.78816e-06	4.83146e-08	3.76439e-08	2.8459e-08	2.93296e-08	6.36454e-08	2.7269e-08	7.09291e-06	5.29772e-06	4.52724e-08	2.90644e-08	6.17068e-08	3.54398e-08	N.D.	5.78349e-08	5.26621e-08	N.D.	6.96903e-08
Tetraethyleneglycol monobutyl ether	ZNYRFEPBTVGZDN-UHFFFAOYSA-N	COCCOCCOCCOCCO	TU	1.19333e-07	1.5019e-07	1.02544e-07	1.54001e-06	1.07801e-06	6.34834e-07	9.42123e-07	6.09514e-07	7.76171e-07	1.05083e-06	5.60767e-07	7.18834e-07	1.76648e-06	1.20483e-06	9.42123e-07	9.51181e-07	3.81378e-06	8.88097e-07	4.23377e-07	1.09612e-06	1.28636e-06	5.18928e-07	5.30301e-07
Tetraglyme	ZUHZGEOKBKGPSW-UHFFFAOYSA-N	COCCOCCOCCOCCOC	TU	6.63055e-10	4.45451e-09	8.47409e-09	4.77362e-08	5.21151e-08	1.35795e-08	1.58947e-08	1.71868e-08	1.31556e-08	3.54788e-08	1.60215e-08	3.07056e-09	1.1125e-08	1.41852e-08	6.64233e-09	3.00026e-08	1.16467e-08	1.4123e-08	3.07056e-09	9.32069e-09	1.14882e-08	N.D.	N.D.
Tetrapropylammonium	OSBSFAARYOCBHB-UHFFFAOYSA-N	CCC[N+](CCC)(CCC)CCC	TU	N.D.	N.D.	N.D.	N.D.	N.D.	N.D.	3.16078e-09	N.D.	N.D.	N.D.	N.D.	N.D.	N.D.	N.D.	N.D.	N.D.	N.D.	N.D.	N.D.	N.D.	N.D.	N.D.	N.D.
Tramadol	TVYLLZQTGLZFBW-ZBFHGGJFSA-N	COC1=CC=CC(=C1)[C@@]1(O)CCCC[C@@H]1CN(C)C	TU	N.D.	N.D.	N.D.	4.13012e-09	N.D.	N.D.	3.34721e-09	6.13297e-09	N.D.	N.D.	N.D.	N.D.	N.D.	4.69898e-09	N.D.	N.D.	N.D.	N.D.	N.D.	N.D.	N.D.	2.01098e-09	2.18988e-09
Tri(butoxyethyl)phosphate	WTLBZVNBAKMVDP-UHFFFAOYSA-N	CCCCOCCOP(=O)(OCCOCCCC)OCCOCCCC	TU	1.97181e-06	9.82252e-07	2.887e-07	0.000192721	2.85443e-05	2.09165e-05	2.47718e-05	4.03857e-05	6.28504e-05	4.48624e-05	6.08108e-05	7.59434e-05	8.55107e-05	0.000184428	2.45388e-05	4.6375e-05	6.90899e-05	3.46889e-05	7.59434e-05	6.32042e-05	7.23897e-05	N.D.	N.D.
Triadimenol	BAZVSMNPJJMILC-UHFFFAOYSA-N	CC(C)(C)C(O)C(OC1=CC=C(Cl)C=C1)N1C=NC=N1	TU	N.D.	N.D.	N.D.	N.D.	N.D.	N.D.	N.D.	N.D.	N.D.	N.D.	N.D.	N.D.	N.D.	N.D.	N.D.	N.D.	4.072e-07	N.D.	N.D.	N.D.	N.D.	1.21351e-06	6.18186e-07
Tributylamine	IMFACGCPASFAPR-UHFFFAOYSA-N	CCCCN(CCCC)CCCC	TU	N.D.	N.D.	N.D.	3.04618e-07	3.77751e-08	1.2563e-08	4.35172e-08	2.06691e-08	1.78797e-08	2.29015e-08	2.2802e-08	2.72206e-08	2.55772e-08	2.629e-08	4.63796e-08	8.01964e-08	1.52041e-08	5.5059e-08	1.84733e-08	4.36446e-08	6.1128e-08	N.D.	N.D.
Tricresylphosphate	BOSMZFBHAYFUBJ-UHFFFAOYSA-N	CC1=CC=C(OP(=O)(OC2=CC=C(C)C=C2)OC2=CC=C(C)C=C2)C=C1	TU	N.D.	N.D.	N.D.	N.D.	N.D.	N.D.	N.D.	N.D.	N.D.	N.D.	N.D.	1.91544e-05	N.D.	N.D.	N.D.	N.D.	N.D.	N.D.	N.D.	N.D.	N.D.	0.000409133	N.D.
Triethylcitrate	DOOTYTYQINUNNV-UHFFFAOYSA-N	CCOC(=O)CC(O)(CC(=O)OCC)C(=O)OCC	TU	1.78198e-08	N.D.	N.D.	N.D.	N.D.	N.D.	N.D.	3.21473e-07	N.D.	N.D.	N.D.	N.D.	N.D.	N.D.	N.D.	2.91678e-07	N.D.	N.D.	N.D.	N.D.	N.D.	N.D.	N.D.
Triethylphosphate	DQWPFSLDHJDLRL-UHFFFAOYSA-N	CCOP(=O)(OCC)OCC	TU	1.16613e-08	2.3155e-08	N.D.	8.75409e-07	9.50547e-07	1.57008e-05	6.33486e-07	3.21493e-07	3.27779e-07	1.74684e-07	3.48649e-07	2.63918e-07	3.91912e-05	1.52309e-05	2.55044e-07	1.17378e-06	1.16903e-07	1.44215e-07	2.63918e-07	5.94355e-07	3.48903e-07	N.D.	N.D.
Tri-isobutylphosphate	HRKAMJBPFPHCSD-UHFFFAOYSA-N	CC(C)COP(=O)(OCC(C)C)OCC(C)C	TU	N.D.	N.D.	N.D.	2.18118e-05	2.23889e-05	1.79328e-05	9.6887e-06	5.67977e-05	3.21013e-05	N.D.	1.46724e-05	7.01283e-05	5.2434e-05	2.55818e-05	2.3444e-05	3.57632e-05	2.25053e-05	N.D.	7.01283e-05	1.49434e-05	2.83994e-05	5.03621e-07	3.87807e-07
Triphenylphosphate	XZZNDPSIHUTMOC-UHFFFAOYSA-N	O=P(OC1=CC=CC=C1)(OC1=CC=CC=C1)OC1=CC=CC=C1	TU	N.D.	N.D.	N.D.	0.000403017	0.000415689	0.000555126	0.000436674	0.000392928	0.000333678	0.000495295	0.000271612	0.00025307	0.0004314	0.000385887	0.000390686	0.000471428	0.000556701	0.000407258	0.000718202	0.00045718	0.000400789	0.000423578	0.000450475
Triphenylphosphine oxide	FIQMHBFVRAXMOP-UHFFFAOYSA-N	O=P(C1=CC=CC=C1)(C1=CC=CC=C1)C1=CC=CC=C1	TU	N.D.	N.D.	N.D.	N.D.	N.D.	N.D.	2.53826e-05	N.D.	N.D.	N.D.	N.D.	N.D.	N.D.	N.D.	N.D.	N.D.	N.D.	N.D.	N.D.	N.D.	N.D.	N.D.	N.D.
Tris(1-chloro-2-propyl)phosphate	KVMPUXDNESXNOH-UHFFFAOYSA-N	CC(CCl)OP(=O)(OC(C)CCl)OC(C)CCl	TU	1.88382e-06	3.3273e-06	2.26314e-06	1.84768e-05	8.83668e-06	1.03029e-05	1.25433e-05	9.24203e-06	6.39091e-06	7.23366e-06	2.27419e-05	6.98895e-06	9.17126e-06	1.06797e-05	7.4334e-06	1.12776e-05	1.35819e-05	8.10263e-06	6.98895e-06	1.4739e-05	1.76728e-05	N.D.	N.D.
Tris(2-chloroethyl)phosphate	HQUQLFOMPYWACS-UHFFFAOYSA-N	ClCCOP(=O)(OCCCl)OCCCl	TU	8.12117e-08	9.21363e-07	N.D.	4.62968e-06	3.19833e-06	0.000186546	4.16057e-06	2.20571e-06	1.48167e-06	2.43603e-06	2.63324e-06	4.43612e-06	0.00041573	0.000296335	2.07653e-06	1.9827e-06	9.73302e-06	3.74863e-06	4.43612e-06	8.36779e-06	2.95598e-06	N.D.	N.D.
Tris(2-ethylhexl)phosphate	GTVWRXDRKAHEAD-UHFFFAOYSA-N	CCCCC(CC)COP(=O)(OCC(CC)CCCC)OCC(CC)CCCC	TU	N.D.	N.D.	N.D.	0.000775224	0.000243312	0.000224539	0.00178441	N.D.	N.D.	N.D.	N.D.	N.D.	N.D.	N.D.	N.D.	0.00355363	0.000265414	N.D.	N.D.	N.D.	N.D.	N.D.	N.D.
Valsartan	ACWBQPMHZXGDFX-UHFFFAOYSA-N	CCCCC(=O)N(CC1=CC=C(C=C1)C1=CC=CC=C1C1=NNN=N1)C(C(C)C)C(O)=O	TU	N.D.	N.D.	N.D.	N.D.	N.D.	N.D.	N.D.	N.D.	N.D.	N.D.	N.D.	N.D.	N.D.	N.D.	N.D.	N.D.	N.D.	N.D.	N.D.	N.D.	N.D.	6.27536e-08	5.39871e-08
Vardenafil	SECKRCOLJRRGGV-UHFFFAOYSA-N	CCCC1=NC(C)=C2N1NC(=NC2=O)C1=C(OCC)C=CC(=C1)S(=O)(=O)N1CCN(CC)CC1	TU	N.D.	N.D.	N.D.	N.D.	1.20448e-07	N.D.	1.85465e-07	N.D.	N.D.	N.D.	8.37231e-07	N.D.	N.D.	N.D.	1.40986e-07	1.3138e-06	N.D.	N.D.	N.D.	N.D.	1.93171e-07	N.D.	2.07162e-07
Warfarin	PJVWKTKQMONHTI-UHFFFAOYSA-N	CC(=O)CC(C1=CC=CC=C1)C1=C(O)C2=CC=CC=C2OC1=O	TU	N.D.	N.D.	N.D.	4.08232e-05	4.26453e-05	3.27734e-05	4.54259e-05	2.44508e-05	2.71319e-05	2.22096e-05	1.99019e-05	N.D.	3.25611e-05	4.14674e-05	2.98893e-05	N.D.	3.13963e-05	2.94734e-05	2.2025e-05	4.36451e-05	7.31743e-05	0.00105316	N.D.

## Sheet: Table_S7_EC50_values
compound_name	unit	Algae_Toxicity_EC	Algae_Toxicity_EC_value_origin	Fish_Toxicity_EC	Fish_Toxicity_EC_value_origin	Crustacean_Toxicity_EC	Crustacean_Toxicity_EC_value_origin
Naproxen	mg/L	320	EcoToxDB P05 with solubility class: 2.6	4059.55	Ecosar type baseline EC50 with solubility class: 2.6	1929.04	Ecosar type baseline EC50 with solubility class: 2.6
Ciprofloxacin	mg/L	6.7	EcoToxDB P05 with solubility class: 3	102.5	EcoToxDB P05 with solubility class: 3	15.1	EcoToxDB P05 with solubility class: 3
Phenazone	mg/L	212.111	Ecosar type baseline EC50 with solubility class: 3	1656.34	Ecosar type baseline EC50 with solubility class: 3	821.704	Ecosar type baseline EC50 with solubility class: 3
Musk ambrette	mg/L	4.84437	Ecosar type baseline EC50 with solubility class: 3	8.0341	Ecosar type baseline EC50 with solubility class: 2.6	5.67071	Ecosar type baseline EC50 with solubility class: 3
Dichlorvos	mg/L	0.0149	EcoToxDB P05 with solubility class: 3	0.2065	EcoToxDB P05 with solubility class: 3	0.0002396	EcoToxDB P05 with solubility class: 3
Azinphos methyl	mg/L	14.74	Ecosar type baseline EC50 with solubility class: 3	0.0027	EcoToxDB P05 with solubility class: 3	0.00013	EcoToxDB P05 with solubility class: 3
2,4-Dichlorophenoxyacetic acid	mg/L	0.1014	EcoToxDB P05 with solubility class: 3	3.2	EcoToxDB P05 with solubility class: 3	9.756	EcoToxDB P05 with solubility class: 3
Clofibric acid	mg/L	115	EcoToxDB P05 with solubility class: 3	526.5	EcoToxDB P05 with solubility class: 3	87.22	EcoToxDB P05 with solubility class: 3
Bezafibrate	mg/L	415.501	Ecosar type baseline EC50 with solubility class: 2.6	3267.6	Ecosar type baseline EC50 with solubility class: 2.6	39.69	EcoToxDB P05 with solubility class: 2.6
Monensin	mg/L	157.531	Ecosar type baseline EC50 with solubility class: 2.6; Caution: OPERA domain is 0!	683.342	Ecosar type baseline EC50 with solubility class: 2.6; Caution: OPERA domain is 0!	387.548	Ecosar type baseline EC50 with solubility class: 2.6; Caution: OPERA domain is 0!
Clotrimazole	mg/L	0.284632	CAUTION: Ecosar type baseline EC50 with solubility class: 1. Consensus solubility imputed	0.284632	CAUTION: Ecosar type baseline EC50 with solubility class: 1. Consensus solubility imputed	0.284632	CAUTION: Ecosar type baseline EC50 with solubility class: 1. Consensus solubility imputed
Propyphenazone	mg/L	36.024	Ecosar type baseline EC50 with solubility class: 3	134.192	Ecosar type baseline EC50 with solubility class: 3	78.7864	Ecosar type baseline EC50 with solubility class: 3
Dimethoate	mg/L	35.5	EcoToxDB P05 with solubility class: 3	3.868	EcoToxDB P05 with solubility class: 3	0.1106	EcoToxDB P05 with solubility class: 3
Metoprolol	mg/L	7.3	EcoToxDB P05 with solubility class: 3	34170	Ecosar type baseline EC50 with solubility class: 2.6	14359.7	Ecosar type baseline EC50 with solubility class: 3
Bentazone	mg/L	2.173	EcoToxDB P05 with solubility class: 3	100	EcoToxDB P05 with solubility class: 3	1221.52	Ecosar type baseline EC50 with solubility class: 2.6
Diuron	mg/L	0.003206	EcoToxDB P05 with solubility class: 3	1.59	EcoToxDB P05 with solubility class: 3	0.578	EcoToxDB P05 with solubility class: 3
Isoproturon	mg/L	0.01059	EcoToxDB P05 with solubility class: 3	52.3411	Ecosar type baseline EC50 with solubility class: 3	32.3568	Ecosar type baseline EC50 with solubility class: 3
Chlortetracycline	mg/L	2577.49	Ecosar type baseline EC50 with solubility class: 2.3	79.38	EcoToxDB P05 with solubility class: 3	1193.69	CAUTION: Ecosar type baseline EC50 with solubility class: 2. Consensus solubility imputed
Tetracycline	mg/L	1.116	EcoToxDB P05 with solubility class: 3	2386.78	CAUTION: Ecosar type baseline EC50 with solubility class: 2. Consensus solubility imputed	2386.78	CAUTION: Ecosar type baseline EC50 with solubility class: 2. Consensus solubility imputed
Chloramphenicol	mg/L	0.5	EcoToxDB P05 with solubility class: 3	1724.4	Ecosar type baseline EC50 with solubility class: 2.6	391.6	EcoToxDB P05 with solubility class: 2.6
4-Nitrophenol	mg/L	3.425	EcoToxDB P05 with solubility class: 3	6.66	EcoToxDB P05 with solubility class: 3	2.07	EcoToxDB P05 with solubility class: 3
4-Octylphenol	mg/L	0.359468	Ecosar type baseline EC50 with solubility class: 3	0.248138	Ecosar type baseline EC50 with solubility class: 3	0.213809	Ecosar type baseline EC50 with solubility class: 3
Erythromycin	mg/L	0.0365	EcoToxDB P05 with solubility class: 3	100	EcoToxDB P05 with solubility class: 2.6	386.951	Ecosar type baseline EC50 with solubility class: 2.6
Ofloxacin	mg/L	1.973	EcoToxDB P05 with solubility class: 3	5815.97	CAUTION: Ecosar type baseline EC50 with solubility class: 1. Consensus solubility imputed	33.98	EcoToxDB P05 with solubility class: 3
Atenolol	mg/L	6687.57	Ecosar type baseline EC50 with solubility class: 3	100	EcoToxDB P05 with solubility class: 3	63631.4	Ecosar type baseline EC50 with solubility class: 2.6
Cyclophosphamide	mg/L	521.071	Ecosar type baseline EC50 with solubility class: 3	5041.27	Ecosar type baseline EC50 with solubility class: 3	1007	EcoToxDB P05 with solubility class: 3
Fenvalerate	mg/L	0.00404101	CAUTION: Ecosar type baseline EC50 with solubility class: 0. Consensus solubility imputed	0.00404101	CAUTION: Ecosar type baseline EC50 with solubility class: 0. Consensus solubility imputed	0.00404101	CAUTION: Ecosar type baseline EC50 with solubility class: 0. Consensus solubility imputed
Gemfibrozil	mg/L	15.19	EcoToxDB P05 with solubility class: 3	282.909	Ecosar type baseline EC50 with solubility class: 2.6	119.5	EcoToxDB P05 with solubility class: 2.6
Diazinon	mg/L	3.262	EcoToxDB P05 with solubility class: 3	0.054	EcoToxDB P05 with solubility class: 3	1e-05	EcoToxDB P05 with solubility class: 3
Furosemide	mg/L	6137.86	Ecosar type baseline EC50 with solubility class: 2.6	136947	Ecosar type baseline EC50 with solubility class: 2.3	53504.1	Ecosar type baseline EC50 with solubility class: 2.3
Perfluorodecanoic acid	mg/L	13.37	EcoToxDB P05 with solubility class: 3	32	EcoToxDB P05 with solubility class: 3	899.917	Ecosar type baseline EC50 with solubility class: 3
Chlorotoluron	mg/L	0.02	EcoToxDB P05 with solubility class: 3	6.17	EcoToxDB P05 with solubility class: 3	42.0484	Ecosar type baseline EC50 with solubility class: 3
Paroxetine	mg/L	284.883	Ecosar type baseline EC50 with solubility class: 2.6	2014.58	Ecosar type baseline EC50 with solubility class: 2.6	0.58	EcoToxDB P05 with solubility class: 3
Propranolol	mg/L	5.8	EcoToxDB P05 with solubility class: 3	1000.28	Ecosar type baseline EC50 with solubility class: 2.6	22.13	EcoToxDB P05 with solubility class: 3
Verapamil	mg/L	35.676	Ecosar type baseline EC50 with solubility class: 2.6	102.62	Ecosar type baseline EC50 with solubility class: 2.6	11.5	EcoToxDB P05 with solubility class: 2.6
Perfluorononanoic acid	mg/L	748.878	Ecosar type baseline EC50 with solubility class: 3	111.8	EcoToxDB P05 with solubility class: 3	80.93	EcoToxDB P05 with solubility class: 3
Pravastatin	mg/L	1378.36	Ecosar type baseline EC50 with solubility class: 2.6	16003	Ecosar type baseline EC50 with solubility class: 2.6	7253.75	Ecosar type baseline EC50 with solubility class: 2.6
Myclobutanil	mg/L	1.001	EcoToxDB P05 with solubility class: 3	4.757	EcoToxDB P05 with solubility class: 3	0.4306	EcoToxDB P05 with solubility class: 3
Penconazole	mg/L	2.52654	Ecosar type baseline EC50 with solubility class: 3	3.21238	Ecosar type baseline EC50 with solubility class: 3	2.40876	Ecosar type baseline EC50 with solubility class: 3
Iminostilbene	mg/L	4.02084	Ecosar type baseline EC50 with solubility class: 2.6	7.03262	Ecosar type baseline EC50 with solubility class: 2.6	4.904	Ecosar type baseline EC50 with solubility class: 2.6
2-Aminobenzimidazole	mg/L	177.864	Ecosar type baseline EC50 with solubility class: 3	1480.25	Ecosar type baseline EC50 with solubility class: 2.6	723.804	Ecosar type baseline EC50 with solubility class: 3
Isophorone diamine	mg/L	1.8	EcoToxDB P05 with solubility class: 3	224499	CAUTION: Ecosar type baseline EC50 with solubility class: 1.4. Consensus solubility imputed	528788	Ecosar type baseline EC50 with solubility class: 2.1
Quaternium-15 (free base)	mg/L	4656.15	Ecosar type baseline EC50 with solubility class: 3	109964	Ecosar type baseline EC50 with solubility class: 3	42405	Ecosar type baseline EC50 with solubility class: 3
3,3'-Dichlorobenzidine	mg/L	7.02603	Ecosar type baseline EC50 with solubility class: 2.3	1.266	EcoToxDB P05 with solubility class: 3	1.05	EcoToxDB P05 with solubility class: 3
N,N'-Diemethyl-p-phenyldiamine	mg/L	79.591	Ecosar type baseline EC50 with solubility class: 3	485.901	Ecosar type baseline EC50 with solubility class: 3	254.946	Ecosar type baseline EC50 with solubility class: 3
4'-Aminoacetanilide	mg/L	343.747	Ecosar type baseline EC50 with solubility class: 3	3500.65	Ecosar type baseline EC50 with solubility class: 3	1634.85	Ecosar type baseline EC50 with solubility class: 3
N,N'-Dimethyldodecylamine-N-oxide	mg/L	2.0783	Ecosar type baseline EC50 with solubility class: 2.6	2.66159	Ecosar type baseline EC50 with solubility class: 2.3	1.9927	Ecosar type baseline EC50 with solubility class: 2.6
2,4-Diaminobenzenesulfonic acid	mg/L	255831	CAUTION: Ecosar type baseline EC50 with solubility class: 1.4. Consensus solubility imputed	255831	CAUTION: Ecosar type baseline EC50 with solubility class: 1. Consensus solubility imputed	255831	CAUTION: Ecosar type baseline EC50 with solubility class: 1. Consensus solubility imputed
Triethylcitrate	mg/L	541.096	Ecosar type baseline EC50 with solubility class: 3	5197.61	Ecosar type baseline EC50 with solubility class: 3	2459.88	Ecosar type baseline EC50 with solubility class: 3
Piperonyl butoxide	mg/L	3.212	EcoToxDB P05 with solubility class: 3	1.89	EcoToxDB P05 with solubility class: 3	0.232	EcoToxDB P05 with solubility class: 3
2,6-di-tert-Butylphenol	mg/L	0.758217	Ecosar type baseline EC50 with solubility class: 3	0.692405	Ecosar type baseline EC50 with solubility class: 3	0.559792	Ecosar type baseline EC50 with solubility class: 3
Prothioconazole	mg/L	0.02815	EcoToxDB P05 with solubility class: 3	6.614	EcoToxDB P05 with solubility class: 2	1.061	EcoToxDB P05 with solubility class: 2
2-Aminonaphthalene-1,5-disulfonic acid	mg/L	333431	Ecosar type baseline EC50 with solubility class: 2.3	191369	CAUTION: Ecosar type baseline EC50 with solubility class: 1. Consensus solubility imputed	191369	CAUTION: Ecosar type baseline EC50 with solubility class: 1. Consensus solubility imputed
Imazalil	mg/L	0.73	EcoToxDB P05 with solubility class: 3	1.532	EcoToxDB P05 with solubility class: 3	7.63343	Ecosar type baseline EC50 with solubility class: 3
Fipronil	mg/L	0.124	EcoToxDB P05 with solubility class: 3	0.0886	EcoToxDB P05 with solubility class: 3	0.000338	EcoToxDB P05 with solubility class: 3
Diflufenican	mg/L	0.106945	CAUTION: Ecosar type baseline EC50 with solubility class: 0. Consensus solubility imputed	0.106945	CAUTION: Ecosar type baseline EC50 with solubility class: 0. Consensus solubility imputed	0.106945	CAUTION: Ecosar type baseline EC50 with solubility class: 0. Consensus solubility imputed
Flusilazole	mg/L	7.1	EcoToxDB P05 with solubility class: 3	11.67	EcoToxDB P05 with solubility class: 2.6	2.72287	Ecosar type baseline EC50 with solubility class: 3
Trifloxystrobin	mg/L	0.01152	EcoToxDB P05 with solubility class: 3	0.0214	EcoToxDB P05 with solubility class: 3	0.003851	EcoToxDB P05 with solubility class: 3
Sulcotrione	mg/L	478.115	Ecosar type baseline EC50 with solubility class: 2.6	1184.53	CAUTION: Ecosar type baseline EC50 with solubility class: 2. Consensus solubility imputed	1994.23	Ecosar type baseline EC50 with solubility class: 2.3
Propoxycarbazone	mg/L	6790.4	Ecosar type baseline EC50 with solubility class: 3	146772	Ecosar type baseline EC50 with solubility class: 2.3	57757.5	Ecosar type baseline EC50 with solubility class: 2.3
4-Amino-N,N-dimethylbenzenesulfonamide	mg/L	312.631	Ecosar type baseline EC50 with solubility class: 3	2758.47	Ecosar type baseline EC50 with solubility class: 2.3	1331.02	Ecosar type baseline EC50 with solubility class: 3
4-Aminobenzamide	mg/L	615.31	Ecosar type baseline EC50 with solubility class: 3	8086.56	Ecosar type baseline EC50 with solubility class: 2.6	3563.39	Ecosar type baseline EC50 with solubility class: 3
2-Mercaptobenzothiazole	mg/L	157.485	Ecosar type baseline EC50 with solubility class: 2.6	0.73	EcoToxDB P05 with solubility class: 3	4.19	EcoToxDB P05 with solubility class: 3
2-Methylbenzothiazole	mg/L	16.4535	Ecosar type baseline EC50 with solubility class: 3	53.7627	Ecosar type baseline EC50 with solubility class: 3	32.5203	Ecosar type baseline EC50 with solubility class: 3
N-Acetyl-4-aminoantipyrine	mg/L	150.982	Ecosar type baseline EC50 with solubility class: 3	939.873	Ecosar type baseline EC50 with solubility class: 3	490.959	Ecosar type baseline EC50 with solubility class: 3
4-Aminoantipyrine	mg/L	58.7523	Ecosar type baseline EC50 with solubility class: 3	275.499	Ecosar type baseline EC50 with solubility class: 3	153.493	Ecosar type baseline EC50 with solubility class: 3
Benzyl-2-naphthylether	mg/L	3.08865	CAUTION: Ecosar type baseline EC50 with solubility class: 2. Consensus solubility imputed	3.08865	CAUTION: Ecosar type baseline EC50 with solubility class: 2. Consensus solubility imputed	3.08865	CAUTION: Ecosar type baseline EC50 with solubility class: 2. Consensus solubility imputed
Ethylene glycol diphenylether	mg/L	3.70808	Ecosar type baseline EC50 with solubility class: 3	6.05224	Ecosar type baseline EC50 with solubility class: 3	4.28762	Ecosar type baseline EC50 with solubility class: 3
Permethrin	mg/L	0.0936	CAUTION: EcoToxDB P05 with solubility class: NA	0.001646	EcoToxDB P05 with solubility class: 3	3.484e-05	EcoToxDB P05 with solubility class: 3
Benzophenone-3	mg/L	5.07386	Ecosar type baseline EC50 with solubility class: 3	9.09714	Ecosar type baseline EC50 with solubility class: 3	6.30771	Ecosar type baseline EC50 with solubility class: 3
Phenylbenzimidazole sulfonic acid	mg/L	4832.37	Ecosar type baseline EC50 with solubility class: 2.6	14505.9	CAUTION: Ecosar type baseline EC50 with solubility class: 2. Consensus solubility imputed	41499.5	Ecosar type baseline EC50 with solubility class: 2.3
Thiabendazole	mg/L	21.9826	Ecosar type baseline EC50 with solubility class: 3	0.932	EcoToxDB P05 with solubility class: 3	0.2545	EcoToxDB P05 with solubility class: 3
Hydrochlorothiazide	mg/L	1358.28	Ecosar type baseline EC50 with solubility class: 2.3	1447.07	CAUTION: Ecosar type baseline EC50 with solubility class: 2. Consensus solubility imputed	1447.07	CAUTION: Ecosar type baseline EC50 with solubility class: 2. Consensus solubility imputed
2-Dodecylbenzenesulfonic acid	mg/L	23.6448	Ecosar type baseline EC50 with solubility class: 2.6	65.9979	Ecosar type baseline EC50 with solubility class: 2.6	41.3775	Ecosar type baseline EC50 with solubility class: 2.6
N-Isopropyl-N'-phenyl-p-phenylenediamine	mg/L	6.22294	Ecosar type baseline EC50 with solubility class: 3	12.0826	Ecosar type baseline EC50 with solubility class: 3	8.22676	Ecosar type baseline EC50 with solubility class: 3
2-Acetonaphthone	mg/L	9.50578	Ecosar type baseline EC50 with solubility class: 3	24.0712	Ecosar type baseline EC50 with solubility class: 3	15.4305	Ecosar type baseline EC50 with solubility class: 3
Metribuzin	mg/L	0.008622	EcoToxDB P05 with solubility class: 3	63.11	EcoToxDB P05 with solubility class: 3	23.73	EcoToxDB P05 with solubility class: 3
Prochloraz	mg/L	0.09417	EcoToxDB P05 with solubility class: 3	6.70939	Ecosar type baseline EC50 with solubility class: 2.6	2.3	EcoToxDB P05 with solubility class: 3
Dimethenamid	mg/L	0.0152	EcoToxDB P05 with solubility class: 3	2.98	EcoToxDB P05 with solubility class: 3	4.8	EcoToxDB P05 with solubility class: 3
Fluroxypyr (free acid)	mg/L	5.277	EcoToxDB P05 with solubility class: 3	18.15	EcoToxDB P05 with solubility class: 3	120	EcoToxDB P05 with solubility class: 3
Propaquizafop	mg/L	0.67184	CAUTION: Ecosar type baseline EC50 with solubility class: 1. Consensus solubility imputed	0.67184	CAUTION: Ecosar type baseline EC50 with solubility class: 1. Consensus solubility imputed	0.67184	CAUTION: Ecosar type baseline EC50 with solubility class: 1. Consensus solubility imputed
Mesotrion	mg/L	3.444	EcoToxDB P05 with solubility class: 3	116.4	EcoToxDB P05 with solubility class: 3	0.26	EcoToxDB P05 with solubility class: 3
Tebutam	mg/L	6.17851	Ecosar type baseline EC50 with solubility class: 3	11.8269	Ecosar type baseline EC50 with solubility class: 3	8.07949	Ecosar type baseline EC50 with solubility class: 3
Hexazinone	mg/L	0.00408	EcoToxDB P05 with solubility class: 3	100	EcoToxDB P05 with solubility class: 3	5.89	EcoToxDB P05 with solubility class: 3
Aldicarb	mg/L	50	EcoToxDB P05 with solubility class: 3	0.0432	EcoToxDB P05 with solubility class: 3	0.0241	EcoToxDB P05 with solubility class: 3
Carbofuran	mg/L	3.252	EcoToxDB P05 with solubility class: 3	0.1289	EcoToxDB P05 with solubility class: 3	0.002432	EcoToxDB P05 with solubility class: 3
Bromazil	mg/L	0.006811	EcoToxDB P05 with solubility class: 3	100	EcoToxDB P05 with solubility class: 3	67.42	EcoToxDB P05 with solubility class: 3
Ioxynil	mg/L	111.348	Ecosar type baseline EC50 with solubility class: 3	6.8	EcoToxDB P05 with solubility class: 3	294.112	Ecosar type baseline EC50 with solubility class: 2.6
Alachlor	mg/L	0.005782	EcoToxDB P05 with solubility class: 3	1.808	EcoToxDB P05 with solubility class: 3	5.38	EcoToxDB P05 with solubility class: 3
Asulam	mg/L	8760.81	Ecosar type baseline EC50 with solubility class: 3	180	EcoToxDB P05 with solubility class: 3	100	EcoToxDB P05 with solubility class: 3
Atraton	mg/L	0.0799	EcoToxDB P05 with solubility class: 3	86.1211	Ecosar type baseline EC50 with solubility class: 3	51.6967	Ecosar type baseline EC50 with solubility class: 3
Carbetamide	mg/L	84.8751	Ecosar type baseline EC50 with solubility class: 3	431.778	Ecosar type baseline EC50 with solubility class: 3	236.149	Ecosar type baseline EC50 with solubility class: 3
Metalaxyl	mg/L	88.39	EcoToxDB P05 with solubility class: 3	100	EcoToxDB P05 with solubility class: 3	13.94	EcoToxDB P05 with solubility class: 3
Chlorpyrifos	mg/L	0.2094	EcoToxDB P05 with solubility class: 3	0.001	EcoToxDB P05 with solubility class: 3	4.09e-05	EcoToxDB P05 with solubility class: 3
Cymoxanil	mg/L	0.4519	EcoToxDB P05 with solubility class: 3	48.85	EcoToxDB P05 with solubility class: 3	18.94	EcoToxDB P05 with solubility class: 3
Cyproconazole	mg/L	0.026	EcoToxDB P05 with solubility class: 3	19.2	EcoToxDB P05 with solubility class: 2.6	3.14	EcoToxDB P05 with solubility class: 3
Cyprodinil	mg/L	2.002	EcoToxDB P05 with solubility class: 3	1.39	EcoToxDB P05 with solubility class: 3	1.111	EcoToxDB P05 with solubility class: 3
Desmedipham	mg/L	0.0586	EcoToxDB P05 with solubility class: 3	1.915	EcoToxDB P05 with solubility class: 3	8.92844	Ecosar type baseline EC50 with solubility class: 2.3
Dicamba	mg/L	0.671	EcoToxDB P05 with solubility class: 3	22.6	EcoToxDB P05 with solubility class: 3	56	EcoToxDB P05 with solubility class: 3
Dichlorprop	mg/L	190.3	EcoToxDB P05 with solubility class: 3	0.5	EcoToxDB P05 with solubility class: 3	18871.7	Ecosar type baseline EC50 with solubility class: 2.6
Imidacloprid	mg/L	129.6	EcoToxDB P05 with solubility class: 3	1.134	EcoToxDB P05 with solubility class: 3	0.001685	EcoToxDB P05 with solubility class: 3
Dimethachlor	mg/L	25.4167	Ecosar type baseline EC50 with solubility class: 3	79.8777	Ecosar type baseline EC50 with solubility class: 3	48.7475	Ecosar type baseline EC50 with solubility class: 3
Dinoseb	mg/L	385.789	Ecosar type baseline EC50 with solubility class: 2.6	0.037	EcoToxDB P05 with solubility class: 3	0.17	EcoToxDB P05 with solubility class: 3
Fluazinam	mg/L	0.032	EcoToxDB P05 with solubility class: 3	0.03934	EcoToxDB P05 with solubility class: 3	0.00426	EcoToxDB P05 with solubility class: 3
Fludioxonil	mg/L	0.1159	EcoToxDB P05 with solubility class: 3	0.509	EcoToxDB P05 with solubility class: 3	0.08475	EcoToxDB P05 with solubility class: 3
MCPB	mg/L	843.43	Ecosar type baseline EC50 with solubility class: 2.6	3.75	EcoToxDB P05 with solubility class: 3	4605.84	Ecosar type baseline EC50 with solubility class: 2.6
Metsulfuron-methyl	mg/L	0.1173	EcoToxDB P05 with solubility class: 3	7.69	EcoToxDB P05 with solubility class: 3	0.2	EcoToxDB P05 with solubility class: 3
Monuron	mg/L	0.06495	EcoToxDB P05 with solubility class: 3	30.21	EcoToxDB P05 with solubility class: 3	99.7475	Ecosar type baseline EC50 with solubility class: 3
Napropamide	mg/L	7.85921	Ecosar type baseline EC50 with solubility class: 2.6	9.79	EcoToxDB P05 with solubility class: 2.6	2.2	EcoToxDB P05 with solubility class: 3
Nicosulfuron	mg/L	1	EcoToxDB P05 with solubility class: 3	1000	EcoToxDB P05 with solubility class: 3	31575.6	Ecosar type baseline EC50 with solubility class: 2.6
Flufenacet	mg/L	0.00331	EcoToxDB P05 with solubility class: 3	2.281	EcoToxDB P05 with solubility class: 3	0.9525	EcoToxDB P05 with solubility class: 3
Orbencarb	mg/L	6.00734	Ecosar type baseline EC50 with solubility class: 3	10.9627	Ecosar type baseline EC50 with solubility class: 3	7.57151	Ecosar type baseline EC50 with solubility class: 3
Phenmedipham	mg/L	6.16087	Ecosar type baseline EC50 with solubility class: 2.6	1.538	EcoToxDB P05 with solubility class: 3	7.483	Ecosar type baseline EC50 with solubility class: 2.6
Phosalone	mg/L	0.83	EcoToxDB P05 with solubility class: 3	0.07896	EcoToxDB P05 with solubility class: 3	3.0057	Ecosar type baseline EC50 with solubility class: 2.3
Prometon	mg/L	0.0986	EcoToxDB P05 with solubility class: 3	19.68	EcoToxDB P05 with solubility class: 3	4.4	EcoToxDB P05 with solubility class: 3
Propachlor	mg/L	0.01525	EcoToxDB P05 with solubility class: 3	0.191	EcoToxDB P05 with solubility class: 3	2.4	EcoToxDB P05 with solubility class: 3
Pyrimethanil	mg/L	2.3	EcoToxDB P05 with solubility class: 3	2.82	EcoToxDB P05 with solubility class: 3	0.5215	EcoToxDB P05 with solubility class: 3
Rimsulfuron	mg/L	0.0291	EcoToxDB P05 with solubility class: 3	152	EcoToxDB P05 with solubility class: 2.6	110	EcoToxDB P05 with solubility class: 2.6
Simetone	mg/L	40.0052	Ecosar type baseline EC50 with solubility class: 3	164.265	Ecosar type baseline EC50 with solubility class: 3	94.3299	Ecosar type baseline EC50 with solubility class: 3
Tebufenozide	mg/L	0.1225	CAUTION: EcoToxDB P05 with solubility class: NA	0.433643	CAUTION: Ecosar type baseline EC50 with solubility class: 0.7. Consensus solubility imputed	0.424	EcoToxDB P05 with solubility class: 2
Prosulfocarb	mg/L	1.8414	Ecosar type baseline EC50 with solubility class: 3	2.17745	Ecosar type baseline EC50 with solubility class: 3	1.6599	Ecosar type baseline EC50 with solubility class: 3
Terbumeton	mg/L	0.02357	EcoToxDB P05 with solubility class: 3	45.8378	Ecosar type baseline EC50 with solubility class: 3	28.7254	Ecosar type baseline EC50 with solubility class: 3
Thifensulfuron-methyl	mg/L	0.0157	EcoToxDB P05 with solubility class: 3	100	EcoToxDB P05 with solubility class: 3	128	EcoToxDB P05 with solubility class: 3
Trinexapac-ethyl	mg/L	3.29	EcoToxDB P05 with solubility class: 3	39.4	EcoToxDB P05 with solubility class: 3	3.555	EcoToxDB P05 with solubility class: 3
Kresoxim-methyl	mg/L	0.03827	EcoToxDB P05 with solubility class: 3	0.227	EcoToxDB P05 with solubility class: 3	0.04	EcoToxDB P05 with solubility class: 3
Pethoxamid	mg/L	10.4973	Ecosar type baseline EC50 with solubility class: 3	22.4255	Ecosar type baseline EC50 with solubility class: 2.6	14.9421	Ecosar type baseline EC50 with solubility class: 3
Pentachloronitrobenzene	mg/L	0.389308	CAUTION: Ecosar type baseline EC50 with solubility class: 0. Consensus solubility imputed	0.1275	EcoToxDB P05 with solubility class: 3	0.00393	EcoToxDB P05 with solubility class: 3
Ethofumesate	mg/L	31.4245	Ecosar type baseline EC50 with solubility class: 3	0.65	EcoToxDB P05 with solubility class: 3	2.64	EcoToxDB P05 with solubility class: 3
Metamitron	mg/L	240.027	Ecosar type baseline EC50 with solubility class: 3	1911.19	Ecosar type baseline EC50 with solubility class: 2.3	943.94	Ecosar type baseline EC50 with solubility class: 3
Chloridazon	mg/L	0.227	EcoToxDB P05 with solubility class: 3	279.028	CAUTION: Ecosar type baseline EC50 with solubility class: 2. Consensus solubility imputed	293.171	Ecosar type baseline EC50 with solubility class: 2.6
Spiroxamine	mg/L	0.001458	EcoToxDB P05 with solubility class: 3	17	EcoToxDB P05 with solubility class: 3	22.8791	Ecosar type baseline EC50 with solubility class: 3
Chlormequat	mg/L	7771.38	Ecosar type baseline EC50 with solubility class: 3	274807	Ecosar type baseline EC50 with solubility class: 2.4	96670.7	Ecosar type baseline EC50 with solubility class: 2.4
Pyrazophos	mg/L	8.45787	Ecosar type baseline EC50 with solubility class: 2.6	15.2719	Ecosar type baseline EC50 with solubility class: 2.3	10.5729	Ecosar type baseline EC50 with solubility class: 2.6
Simetryn	mg/L	0.00726	EcoToxDB P05 with solubility class: 3	61.2276	Ecosar type baseline EC50 with solubility class: 3	14.7	EcoToxDB P05 with solubility class: 3
Azoxystrobin	mg/L	0.0547	EcoToxDB P05 with solubility class: 3	0.4898	EcoToxDB P05 with solubility class: 2	0.0774	EcoToxDB P05 with solubility class: 3
Fenpropimorph	mg/L	0.01373	EcoToxDB P05 with solubility class: 3	2.177	EcoToxDB P05 with solubility class: 3	2.696	EcoToxDB P05 with solubility class: 3
Epoxiconazole	mg/L	4.11969	CAUTION: Ecosar type baseline EC50 with solubility class: 2. Consensus solubility imputed	9.67	EcoToxDB P05 with solubility class: 2	5.241	EcoToxDB P05 with solubility class: 2.3
Bendiocarb	mg/L	77.9481	Ecosar type baseline EC50 with solubility class: 3	0.5478	EcoToxDB P05 with solubility class: 3	0.004225	EcoToxDB P05 with solubility class: 3
N-Butylbenzenesulfonamide	mg/L	41.2659	Ecosar type baseline EC50 with solubility class: 3	166.468	Ecosar type baseline EC50 with solubility class: 3	95.9808	Ecosar type baseline EC50 with solubility class: 3
Diatrizoate	mg/L	13762.4	Ecosar type baseline EC50 with solubility class: 2.6	36709.3	CAUTION: Ecosar type baseline EC50 with solubility class: 1.8. Consensus solubility imputed	126719	Ecosar type baseline EC50 with solubility class: 2.3
Diazepam	mg/L	16.5	EcoToxDB P05 with solubility class: 2.6	12.7	EcoToxDB P05 with solubility class: 2.6	17.53	EcoToxDB P05 with solubility class: 2.6
Iohexol	mg/L	1755.57	CAUTION: Ecosar type baseline EC50 with solubility class: 2. Consensus solubility imputed; Caution: OPERA domain is 0!	1755.57	CAUTION: Ecosar type baseline EC50 with solubility class: 1. Consensus solubility imputed; Caution: OPERA domain is 0!	1755.57	CAUTION: Ecosar type baseline EC50 with solubility class: 1. Consensus solubility imputed; Caution: OPERA domain is 0!
Sebuthylazine	mg/L	0.0305	EcoToxDB P05 with solubility class: 3	16.8984	CAUTION: Ecosar type baseline EC50 with solubility class: 2. Consensus solubility imputed	16.8984	CAUTION: Ecosar type baseline EC50 with solubility class: 2. Consensus solubility imputed
Tris(2-chloroethyl)phosphate	mg/L	89.0012	Ecosar type baseline EC50 with solubility class: 3	18.51	EcoToxDB P05 with solubility class: 3	237.673	Ecosar type baseline EC50 with solubility class: 3
Octocrylene	mg/L	0.126306	CAUTION: Ecosar type baseline EC50 with solubility class: 1. Consensus solubility imputed	0.126306	CAUTION: Ecosar type baseline EC50 with solubility class: 2. Consensus solubility imputed	0.126306	CAUTION: Ecosar type baseline EC50 with solubility class: 2. Consensus solubility imputed
Cypermethrin	mg/L	0.0564	CAUTION: EcoToxDB P05 with solubility class: NA	0.0009	EcoToxDB P05 with solubility class: 3	3.62e-06	EcoToxDB P05 with solubility class: 3
Ceftriaxone	mg/L	119478	Ecosar type baseline EC50 with solubility class: 2.6; Caution: OPERA domain is 0!	51755.5	CAUTION: Ecosar type baseline EC50 with solubility class: 1. Consensus solubility imputed; Caution: OPERA domain is 0!	51755.5	CAUTION: Ecosar type baseline EC50 with solubility class: 1. Consensus solubility imputed; Caution: OPERA domain is 0!
Clarithromycin	mg/L	0.0042	EcoToxDB P05 with solubility class: 3; Caution: OPERA domain is 0!	100	EcoToxDB P05 with solubility class: 3; Caution: OPERA domain is 0!	33.64	EcoToxDB P05 with solubility class: 3; Caution: OPERA domain is 0!
Deltamethrin	mg/L	0.00813084	CAUTION: Ecosar type baseline EC50 with solubility class: 1. Consensus solubility imputed	0.00813084	CAUTION: Ecosar type baseline EC50 with solubility class: 1. Consensus solubility imputed	0.00813084	CAUTION: Ecosar type baseline EC50 with solubility class: 1. Consensus solubility imputed
Desethylatrazine	mg/L	0.8432	EcoToxDB P05 with solubility class: 3	572.773	Ecosar type baseline EC50 with solubility class: 2.3	2.85	EcoToxDB P05 with solubility class: 3
Ketoprofen	mg/L	0.2402	EcoToxDB P05 with solubility class: 3	7888.37	Ecosar type baseline EC50 with solubility class: 2.6	3619.16	Ecosar type baseline EC50 with solubility class: 2.6
Propazine	mg/L	0.025	EcoToxDB P05 with solubility class: 3	4.5	EcoToxDB P05 with solubility class: 3	21.9985	Ecosar type baseline EC50 with solubility class: 2.3
Sulfamethoxazole	mg/L	0.589	EcoToxDB P05 with solubility class: 3	17352.7	Ecosar type baseline EC50 with solubility class: 2.3	45.3	EcoToxDB P05 with solubility class: 3
TMDD	mg/L	8.54148	Ecosar type baseline EC50 with solubility class: 3	18.672	Ecosar type baseline EC50 with solubility class: 3	12.3766	Ecosar type baseline EC50 with solubility class: 3
Sulfapyridine	mg/L	191	EcoToxDB P05 with solubility class: 3	1166.02	CAUTION: Ecosar type baseline EC50 with solubility class: 2. Consensus solubility imputed	6808.71	Ecosar type baseline EC50 with solubility class: 2.3
Desethylterbutylazine	mg/L	49.8781	Ecosar type baseline EC50 with solubility class: 2.6	220.615	Ecosar type baseline EC50 with solubility class: 2.3	124.563	Ecosar type baseline EC50 with solubility class: 2.6
Ethion	mg/L	1.73108	Ecosar type baseline EC50 with solubility class: 3	0.07	EcoToxDB P05 with solubility class: 3	0.0018	EcoToxDB P05 with solubility class: 3
Pirimiphos-methyl	mg/L	5.28408	Ecosar type baseline EC50 with solubility class: 3	0.1379	EcoToxDB P05 with solubility class: 3	0.000101	EcoToxDB P05 with solubility class: 3
Ethyl azinphos	mg/L	6.41581	Ecosar type baseline EC50 with solubility class: 2.6	0.0002758	EcoToxDB P05 with solubility class: 3	0.4684	EcoToxDB P05 with solubility class: 3
4-Methylphenol	mg/L	18.7672	Ecosar type baseline EC50 with solubility class: 3	7.254	EcoToxDB P05 with solubility class: 3	22.7	EcoToxDB P05 with solubility class: 3
Desisopropylatrazine	mg/L	3.082	EcoToxDB P05 with solubility class: 3	665.206	Ecosar type baseline EC50 with solubility class: 2.3	3.21	EcoToxDB P05 with solubility class: 3
Ibuprofen	mg/L	76.44	EcoToxDB P05 with solubility class: 2.6	102.1	EcoToxDB P05 with solubility class: 2.6	556.529	Ecosar type baseline EC50 with solubility class: 2.6
Perfluorooctanoic acid	mg/L	76.66	EcoToxDB P05 with solubility class: 3	140	EcoToxDB P05 with solubility class: 3	11.65	EcoToxDB P05 with solubility class: 3
Caffeine	mg/L	349	EcoToxDB P05 with solubility class: 3	153.4	EcoToxDB P05 with solubility class: 3	71.44	EcoToxDB P05 with solubility class: 3
Celestolide	mg/L	0.565278	Ecosar type baseline EC50 with solubility class: 3	0.433939	Ecosar type baseline EC50 with solubility class: 3	0.839	EcoToxDB P05 with solubility class: 3
Tonalide	mg/L	0.5174	CAUTION: EcoToxDB P05 with solubility class: NA	0.230516	Ecosar type baseline EC50 with solubility class: 3	0.05	EcoToxDB P05 with solubility class: 3
Cashmeran	mg/L	2.97003	Ecosar type baseline EC50 with solubility class: 3	4.52405	Ecosar type baseline EC50 with solubility class: 3	3.25582	Ecosar type baseline EC50 with solubility class: 3
Octyl-methoxycinnamate	mg/L	0.550851	Ecosar type baseline EC50 with solubility class: 3	0.392556	Ecosar type baseline EC50 with solubility class: 3	0.335816	Ecosar type baseline EC50 with solubility class: 3
2-(2-(Chlorophenyl)amino)benzaldehyde	mg/L	2.08908	Ecosar type baseline EC50 with solubility class: 3	2.67068	Ecosar type baseline EC50 with solubility class: 3	1.99996	Ecosar type baseline EC50 with solubility class: 3
Carbendazim	mg/L	0.34	EcoToxDB P05 with solubility class: 3	0.0111	EcoToxDB P05 with solubility class: 3	0.02459	EcoToxDB P05 with solubility class: 3
Acetaminophen	mg/L	2286	EcoToxDB P05 with solubility class: 3	814	EcoToxDB P05 with solubility class: 3	3.577	EcoToxDB P05 with solubility class: 3
Acesulfame	mg/L	3907.33	Ecosar type baseline EC50 with solubility class: 3	95944.6	Ecosar type baseline EC50 with solubility class: 2.6	36673.6	Ecosar type baseline EC50 with solubility class: 2.6
Flutamide	mg/L	9.26148	Ecosar type baseline EC50 with solubility class: 3	1.92	EcoToxDB P05 with solubility class: 3	1.662	EcoToxDB P05 with solubility class: 3
1,2-Benzisothiazolinone	mg/L	82.4444	CAUTION: Ecosar type baseline EC50 with solubility class: 2. Consensus solubility imputed	0.2043	EcoToxDB P05 with solubility class: 3	82.4444	CAUTION: Ecosar type baseline EC50 with solubility class: 1.7. Consensus solubility imputed
Linuron	mg/L	0.01636	EcoToxDB P05 with solubility class: 3	1.118	EcoToxDB P05 with solubility class: 3	1.305	EcoToxDB P05 with solubility class: 3
Terbuthylazine	mg/L	0.00749	EcoToxDB P05 with solubility class: 3	3.605	EcoToxDB P05 with solubility class: 3	0.0178	EcoToxDB P05 with solubility class: 3
Terbutryn	mg/L	0.002845	EcoToxDB P05 with solubility class: 3	1.024	EcoToxDB P05 with solubility class: 3	0.3235	EcoToxDB P05 with solubility class: 3
Carbamazepine	mg/L	61.18	EcoToxDB P05 with solubility class: 2.6	27.69	EcoToxDB P05 with solubility class: 3	69.1963	CAUTION: Ecosar type baseline EC50 with solubility class: 2. Consensus solubility imputed
Musk xylene	mg/L	8.84057	CAUTION: Ecosar type baseline EC50 with solubility class: 2. Consensus solubility imputed	8.84057	CAUTION: Ecosar type baseline EC50 with solubility class: 2. Consensus solubility imputed	8.84057	CAUTION: Ecosar type baseline EC50 with solubility class: 2. Consensus solubility imputed
Bisphenol A	mg/L	1.176	EcoToxDB P05 with solubility class: 3	3.712	EcoToxDB P05 with solubility class: 3	0.06124	EcoToxDB P05 with solubility class: 3
Bisphenol F	mg/L	8.18737	Ecosar type baseline EC50 with solubility class: 3	18.4447	Ecosar type baseline EC50 with solubility class: 3	12.1426	Ecosar type baseline EC50 with solubility class: 3
Sucralose	mg/L	2408.5	Ecosar type baseline EC50 with solubility class: 2.6	35327.5	Ecosar type baseline EC50 with solubility class: 2.3	15182.6	Ecosar type baseline EC50 with solubility class: 2.3
Triclosan	mg/L	0.000666	EcoToxDB P05 with solubility class: 3	0.255	EcoToxDB P05 with solubility class: 3	0.07408	EcoToxDB P05 with solubility class: 3
Estrone	mg/L	5.31572	Ecosar type baseline EC50 with solubility class: 3	9.10112	Ecosar type baseline EC50 with solubility class: 2.6	6.37767	Ecosar type baseline EC50 with solubility class: 3
Triphenylphosphate	mg/L	0.871501	CAUTION: Ecosar type baseline EC50 with solubility class: 1.7. Consensus solubility imputed	0.2523	EcoToxDB P05 with solubility class: 3	0.3972	EcoToxDB P05 with solubility class: 2
Saccharin	mg/L	2318.51	Ecosar type baseline EC50 with solubility class: 3	44824.1	Ecosar type baseline EC50 with solubility class: 2.6	18091.6	Ecosar type baseline EC50 with solubility class: 2.6
Perfluorooctanesulfonic acid	mg/L	37.5	EcoToxDB P05 with solubility class: 3	2.2	EcoToxDB P05 with solubility class: 3	3.385	EcoToxDB P05 with solubility class: 3
Cyclamate	mg/L	20213.6	Ecosar type baseline EC50 with solubility class: 3	887246	Ecosar type baseline EC50 with solubility class: 2.1	297128	Ecosar type baseline EC50 with solubility class: 2.6
17-alpha-Estradiol	mg/L	4.32967	Ecosar type baseline EC50 with solubility class: 2.6	6.84575	Ecosar type baseline EC50 with solubility class: 2.6	4.88451	Ecosar type baseline EC50 with solubility class: 2.6
17-alpha-Ethinylestradiol	mg/L	4.3477	Ecosar type baseline EC50 with solubility class: 3	1.7	EcoToxDB P05 with solubility class: 3	1.235	EcoToxDB P05 with solubility class: 3
17-beta-Estradiol	mg/L	9.6	EcoToxDB P05 with solubility class: 2.3	0.184	EcoToxDB P05 with solubility class: 3	3.35	EcoToxDB P05 with solubility class: 3
Dienogest	mg/L	30.6608	Ecosar type baseline EC50 with solubility class: 2.3	13.4903	CAUTION: Ecosar type baseline EC50 with solubility class: 2. Consensus solubility imputed	58.6426	Ecosar type baseline EC50 with solubility class: 2.3
Norethindrone	mg/L	5.81884	CAUTION: Ecosar type baseline EC50 with solubility class: 2. Consensus solubility imputed	5.81884	CAUTION: Ecosar type baseline EC50 with solubility class: 2. Consensus solubility imputed	5.81884	CAUTION: Ecosar type baseline EC50 with solubility class: 2. Consensus solubility imputed
Progesterone	mg/L	4.24207	CAUTION: Ecosar type baseline EC50 with solubility class: 2. Consensus solubility imputed	4.24207	CAUTION: Ecosar type baseline EC50 with solubility class: 2. Consensus solubility imputed	4.24207	CAUTION: Ecosar type baseline EC50 with solubility class: 2. Consensus solubility imputed
Norgestimate	mg/L	2.79761	Ecosar type baseline EC50 with solubility class: 2.6	3.34955	Ecosar type baseline EC50 with solubility class: 2.6	2.54617	Ecosar type baseline EC50 with solubility class: 2.6
Estriol	mg/L	23.2818	Ecosar type baseline EC50 with solubility class: 2.6	31.621	CAUTION: Ecosar type baseline EC50 with solubility class: 2. Consensus solubility imputed	42.0451	Ecosar type baseline EC50 with solubility class: 2.3
2-Octyl-4-isothiazolin-3-one	mg/L	11.0479	Ecosar type baseline EC50 with solubility class: 3	0.04955	EcoToxDB P05 with solubility class: 3	0.03955	EcoToxDB P05 with solubility class: 3
DEET	mg/L	23.8471	Ecosar type baseline EC50 with solubility class: 3	72	EcoToxDB P05 with solubility class: 3	100	EcoToxDB P05 with solubility class: 3
Atrazine	mg/L	0.01896	EcoToxDB P05 with solubility class: 3	1.75	EcoToxDB P05 with solubility class: 3	0.1816	EcoToxDB P05 with solubility class: 3
Irgarol	mg/L	0.000297	EcoToxDB P05 with solubility class: 3	0.777	EcoToxDB P05 with solubility class: 3	0.319	EcoToxDB P05 with solubility class: 3
1H-Benzotriazole	mg/L	54.1955	Ecosar type baseline EC50 with solubility class: 3	65	EcoToxDB P05 with solubility class: 3	102	EcoToxDB P05 with solubility class: 3
Propiconazole	mg/L	0.1821	EcoToxDB P05 with solubility class: 3	0.976	EcoToxDB P05 with solubility class: 3	0.1635	EcoToxDB P05 with solubility class: 3
Galaxolide	mg/L	0.7296	EcoToxDB P05 with solubility class: 3	0.5962	EcoToxDB P05 with solubility class: 3	0.05	EcoToxDB P05 with solubility class: 3
Phantolide	mg/L	0.651372	Ecosar type baseline EC50 with solubility class: 3	0.527305	Ecosar type baseline EC50 with solubility class: 3	0.438156	Ecosar type baseline EC50 with solubility class: 3
Diclofenac	mg/L	72	EcoToxDB P05 with solubility class: 2.6	10.6	EcoToxDB P05 with solubility class: 2.6	0.04457	EcoToxDB P05 with solubility class: 3
Fluoranthene	mg/L	0.03469	EcoToxDB P05 with solubility class: 3	0.00181	EcoToxDB P05 with solubility class: 3	0.001695	EcoToxDB P05 with solubility class: 3
Pentachlorobenzene	mg/L	0.5	CAUTION: EcoToxDB P05 with solubility class: NA	0.2236	EcoToxDB P05 with solubility class: 3	0.0565	EcoToxDB P05 with solubility class: 3
Hexachlorobenzene	mg/L	0.008	CAUTION: EcoToxDB P05 with solubility class: NA	0.0396121	CAUTION: Ecosar type baseline EC50 with solubility class: 1. Consensus solubility imputed	0.003303	EcoToxDB P05 with solubility class: 3
Indeno(1,2,3-cd)pyrene	mg/L	0.000222899	CAUTION: Ecosar type baseline EC50 with solubility class: 0. Consensus solubility imputed	0.000222899	CAUTION: Ecosar type baseline EC50 with solubility class: 0. Consensus solubility imputed	0.000222899	CAUTION: Ecosar type baseline EC50 with solubility class: 0. Consensus solubility imputed
Benzo(g,h,i)perylene	mg/L	0.000137438	CAUTION: Ecosar type baseline EC50 with solubility class: 0. Consensus solubility imputed	0.000137438	CAUTION: Ecosar type baseline EC50 with solubility class: 0. Consensus solubility imputed	0.000137438	CAUTION: Ecosar type baseline EC50 with solubility class: 0. Consensus solubility imputed
Naphthalene	mg/L	10	EcoToxDB P05 with solubility class: 3	0.3378	EcoToxDB P05 with solubility class: 3	0.9832	EcoToxDB P05 with solubility class: 3
Aspartame	mg/L	12904.3	Ecosar type baseline EC50 with solubility class: 2.3	5827.3	CAUTION: Ecosar type baseline EC50 with solubility class: 1.3. Consensus solubility imputed	5827.3	CAUTION: Ecosar type baseline EC50 with solubility class: 2. Consensus solubility imputed
Mefenamic acid	mg/L	25.6194	Ecosar type baseline EC50 with solubility class: 2.6	8.04	EcoToxDB P05 with solubility class: 2.6	50.0879	Ecosar type baseline EC50 with solubility class: 2.6
3,5-Dimethyl-1-hexyn-3-ol	mg/L	36.8261	Ecosar type baseline EC50 with solubility class: 3	173.299	Ecosar type baseline EC50 with solubility class: 3	96.4759	Ecosar type baseline EC50 with solubility class: 3
Benzo(k)fluoranthene	mg/L	0.00116219	CAUTION: Ecosar type baseline EC50 with solubility class: 0. Consensus solubility imputed	0.00116219	CAUTION: Ecosar type baseline EC50 with solubility class: 0. Consensus solubility imputed	0.00116219	CAUTION: Ecosar type baseline EC50 with solubility class: 0. Consensus solubility imputed
Metazachlor	mg/L	0.044	EcoToxDB P05 with solubility class: 3	86.7516	Ecosar type baseline EC50 with solubility class: 3	52.9437	Ecosar type baseline EC50 with solubility class: 3
Triclosan-methyl	mg/L	0.166819	CAUTION: Ecosar type baseline EC50 with solubility class: 1. Consensus solubility imputed	0.166819	CAUTION: Ecosar type baseline EC50 with solubility class: 2. Consensus solubility imputed	0.166819	CAUTION: Ecosar type baseline EC50 with solubility class: 2. Consensus solubility imputed
Prometryn	mg/L	0.001422	EcoToxDB P05 with solubility class: 3	1.38	EcoToxDB P05 with solubility class: 3	2.94	EcoToxDB P05 with solubility class: 3
4-(Dodecan-6-yl)benzene-1-sulfonic acid	mg/L	25.5017	Ecosar type baseline EC50 with solubility class: 2.6	73.2259	Ecosar type baseline EC50 with solubility class: 2.6	45.6138	Ecosar type baseline EC50 with solubility class: 2.6
Acenaphthene	mg/L	2.26213	Ecosar type baseline EC50 with solubility class: 3	0.6008	EcoToxDB P05 with solubility class: 3	0.138	EcoToxDB P05 with solubility class: 3
Phenanthrene	mg/L	0.2106	EcoToxDB P05 with solubility class: 3	0.1028	EcoToxDB P05 with solubility class: 3	0.09271	EcoToxDB P05 with solubility class: 3
Pyrene	mg/L	0.04854	EcoToxDB P05 with solubility class: 3	0.0763077	CAUTION: Ecosar type baseline EC50 with solubility class: 0. Consensus solubility imputed	0.00391	EcoToxDB P05 with solubility class: 3
Cholic acid	mg/L	1761.24	Ecosar type baseline EC50 with solubility class: 2.6	22741	Ecosar type baseline EC50 with solubility class: 2.6	10061.8	Ecosar type baseline EC50 with solubility class: 2.6
gamma-HCH	mg/L	1.334	EcoToxDB P05 with solubility class: 3	0.022	EcoToxDB P05 with solubility class: 3	0.004902	EcoToxDB P05 with solubility class: 3
N-Phenyl-1-naphthylamine	mg/L	1.60625	Ecosar type baseline EC50 with solubility class: 3	1.89953	Ecosar type baseline EC50 with solubility class: 3	1.44804	Ecosar type baseline EC50 with solubility class: 3
Cholesterol	mg/L	0.00692894	CAUTION: Ecosar type baseline EC50 with solubility class: 1. Consensus solubility imputed	0.00692894	CAUTION: Ecosar type baseline EC50 with solubility class: 2. Consensus solubility imputed	0.00692894	CAUTION: Ecosar type baseline EC50 with solubility class: 2. Consensus solubility imputed
Chlorfenvinphos	mg/L	3.95341	Ecosar type baseline EC50 with solubility class: 2.6	0.02545	EcoToxDB P05 with solubility class: 3	0.00224	EcoToxDB P05 with solubility class: 3
Pirimicarb	mg/L	120	EcoToxDB P05 with solubility class: 3	34.2	EcoToxDB P05 with solubility class: 3	0.01546	EcoToxDB P05 with solubility class: 3
Perfluorohexanoic acid	mg/L	200	EcoToxDB P05 with solubility class: 2.6	162195	Ecosar type baseline EC50 with solubility class: 2.1	62493.9	Ecosar type baseline EC50 with solubility class: 2.6
Metolachlor	mg/L	0.04129	EcoToxDB P05 with solubility class: 3	4.9	EcoToxDB P05 with solubility class: 3	2.82	EcoToxDB P05 with solubility class: 3
Simazine	mg/L	0.05441	EcoToxDB P05 with solubility class: 3	4.545	EcoToxDB P05 with solubility class: 3	3.7	EcoToxDB P05 with solubility class: 3
Primidone	mg/L	100	EcoToxDB P05 with solubility class: 3	1539.96	Ecosar type baseline EC50 with solubility class: 2.6	774.532	Ecosar type baseline EC50 with solubility class: 2.6
Mecoprop	mg/L	102.7	EcoToxDB P05 with solubility class: 3	14898.1	Ecosar type baseline EC50 with solubility class: 2.6	6502.26	Ecosar type baseline EC50 with solubility class: 2.6
Enrofloxacin	mg/L	3.1	EcoToxDB P05 with solubility class: 3	100	EcoToxDB P05 with solubility class: 2.6	18.2	EcoToxDB P05 with solubility class: 3
Roxithromycin	mg/L	0.047	EcoToxDB P05 with solubility class: 3; Caution: OPERA domain is 0!	398.776	Ecosar type baseline EC50 with solubility class: 2.6; Caution: OPERA domain is 0!	237.071	Ecosar type baseline EC50 with solubility class: 2.6; Caution: OPERA domain is 0!
Ranitidine	mg/L	3112.59	Ecosar type baseline EC50 with solubility class: 3	54880.2	Ecosar type baseline EC50 with solubility class: 2.3	100	EcoToxDB P05 with solubility class: 3
Warfarin	mg/L	17.0564	Ecosar type baseline EC50 with solubility class: 3	0.04144	EcoToxDB P05 with solubility class: 3	507.1	EcoToxDB P05 with solubility class: 2
(3-Chloro-2-hydroxypropyl)trimethylaminium	mg/L	26713.8	Ecosar type baseline EC50 with solubility class: 3	315260	CAUTION: Ecosar type baseline EC50 with solubility class: 1. Consensus solubility imputed	315260	CAUTION: Ecosar type baseline EC50 with solubility class: 2. Consensus solubility imputed
2,2-Dimethoxy-2-phenylacetophenone	mg/L	3.68907	Ecosar type baseline EC50 with solubility class: 3	5.61975	Ecosar type baseline EC50 with solubility class: 3	4.04436	Ecosar type baseline EC50 with solubility class: 3
2,3-Epoxypropyltrimethylaminium	mg/L	11866.4	Ecosar type baseline EC50 with solubility class: 3	167936	CAUTION: Ecosar type baseline EC50 with solubility class: 2. Consensus solubility imputed	169489	Ecosar type baseline EC50 with solubility class: 2.4
2-Isopropylthioxanthone	mg/L	0.499764	CAUTION: Ecosar type baseline EC50 with solubility class: 1. Consensus solubility imputed	0.499764	CAUTION: Ecosar type baseline EC50 with solubility class: 1. Consensus solubility imputed	0.499764	CAUTION: Ecosar type baseline EC50 with solubility class: 1. Consensus solubility imputed
MCPA	mg/L	0.09526	EcoToxDB P05 with solubility class: 3	2.516	EcoToxDB P05 with solubility class: 3	236	EcoToxDB P05 with solubility class: 3
4-Methylbenzylidene camphor	mg/L	1.3576	Ecosar type baseline EC50 with solubility class: 3	1.45648	Ecosar type baseline EC50 with solubility class: 3	1.13519	Ecosar type baseline EC50 with solubility class: 3
5-Methyl-1H-benzotriazole	mg/L	52.078	Ecosar type baseline EC50 with solubility class: 3	22	EcoToxDB P05 with solubility class: 3	79	EcoToxDB P05 with solubility class: 3
Benzethonium	mg/L	0.892418	CAUTION: Ecosar type baseline EC50 with solubility class: 1. Consensus solubility imputed	0.892418	CAUTION: Ecosar type baseline EC50 with solubility class: 1. Consensus solubility imputed	0.892418	CAUTION: Ecosar type baseline EC50 with solubility class: 1. Consensus solubility imputed
Benzophenone-4	mg/L	5998.01	Ecosar type baseline EC50 with solubility class: 3	136230	Ecosar type baseline EC50 with solubility class: 3	53003.8	Ecosar type baseline EC50 with solubility class: 3
Benzyldimethyldodecylammonium	mg/L	0.0124064	CAUTION: Ecosar type baseline EC50 with solubility class: 0. Consensus solubility imputed	0.0124064	CAUTION: Ecosar type baseline EC50 with solubility class: 0. Consensus solubility imputed	0.0124064	CAUTION: Ecosar type baseline EC50 with solubility class: 0. Consensus solubility imputed
Benzyldimethylhexadecylammonium	mg/L	0.00727922	CAUTION: Ecosar type baseline EC50 with solubility class: 0. Consensus solubility imputed	0.00727922	CAUTION: Ecosar type baseline EC50 with solubility class: 0. Consensus solubility imputed	0.00727922	CAUTION: Ecosar type baseline EC50 with solubility class: 0. Consensus solubility imputed
Bronopol	mg/L	0.044	EcoToxDB P05 with solubility class: 3	13.38	EcoToxDB P05 with solubility class: 3	1.5	EcoToxDB P05 with solubility class: 3
Hexadecyltrimethylammonium	mg/L	0.0210941	CAUTION: Ecosar type baseline EC50 with solubility class: 0. Consensus solubility imputed	0.0210941	CAUTION: Ecosar type baseline EC50 with solubility class: 0. Consensus solubility imputed	0.0210941	CAUTION: Ecosar type baseline EC50 with solubility class: 0. Consensus solubility imputed
p-Chlorocresol	mg/L	15	EcoToxDB P05 with solubility class: 3	2.484	EcoToxDB P05 with solubility class: 3	2	EcoToxDB P05 with solubility class: 3
Chlorophene	mg/L	2.16725	Ecosar type baseline EC50 with solubility class: 3	0.3495	EcoToxDB P05 with solubility class: 3	2.1326	Ecosar type baseline EC50 with solubility class: 3
Chlorothalonil-4-hydroxy	mg/L	261.009	Ecosar type baseline EC50 with solubility class: 2.6	4.79	EcoToxDB P05 with solubility class: 3	991.947	Ecosar type baseline EC50 with solubility class: 2.6
Cortisone	mg/L	135.108	Ecosar type baseline EC50 with solubility class: 3	263.135	CAUTION: Ecosar type baseline EC50 with solubility class: 2. Consensus solubility imputed	380.566	Ecosar type baseline EC50 with solubility class: 2.3
Dexamethasone	mg/L	38	EcoToxDB P05 with solubility class: 3	61.2543	CAUTION: Ecosar type baseline EC50 with solubility class: 2. Consensus solubility imputed	61.2543	CAUTION: Ecosar type baseline EC50 with solubility class: 2. Consensus solubility imputed
Didecyldimethylammonium	mg/L	0.00456099	CAUTION: Ecosar type baseline EC50 with solubility class: 0. Consensus solubility imputed; Caution: OPERA domain is 0!	0.00456099	CAUTION: Ecosar type baseline EC50 with solubility class: 0. Consensus solubility imputed; Caution: OPERA domain is 0!	0.00456099	CAUTION: Ecosar type baseline EC50 with solubility class: 0. Consensus solubility imputed; Caution: OPERA domain is 0!
Diglyme	mg/L	556.936	Ecosar type baseline EC50 with solubility class: 3	7089.33	Ecosar type baseline EC50 with solubility class: 3	3147.06	Ecosar type baseline EC50 with solubility class: 3
Ethyl 4-(dimethylamino)benzoate	mg/L	12.2031	Ecosar type baseline EC50 with solubility class: 3	32.3557	Ecosar type baseline EC50 with solubility class: 3	20.5258	Ecosar type baseline EC50 with solubility class: 3
Ethylparaben	mg/L	0.4	EcoToxDB P05 with solubility class: 3	69.9753	Ecosar type baseline EC50 with solubility class: 3	41.9197	Ecosar type baseline EC50 with solubility class: 3
Hexadecylpyridinium	mg/L	0.00607639	CAUTION: Ecosar type baseline EC50 with solubility class: 0. Consensus solubility imputed	0.00607639	CAUTION: Ecosar type baseline EC50 with solubility class: 0. Consensus solubility imputed	0.00607639	CAUTION: Ecosar type baseline EC50 with solubility class: 0. Consensus solubility imputed
3-Iodopropynyl butylcarbamate	mg/L	0.0406	EcoToxDB P05 with solubility class: 3	0.067	EcoToxDB P05 with solubility class: 3	0.02635	EcoToxDB P05 with solubility class: 3
Lauryl diethanolamide	mg/L	7.25916	Ecosar type baseline EC50 with solubility class: 3	13.6518	Ecosar type baseline EC50 with solubility class: 2.6	9.36426	Ecosar type baseline EC50 with solubility class: 3
Bisoctrizole | UV-360	mg/L	0.00228462	CAUTION: Ecosar type baseline EC50 with solubility class: 1. Consensus solubility imputed; Caution: OPERA domain is 0!	4.53573e-05	Ecosar type baseline EC50 with solubility class: 3; Caution: OPERA domain is 0!	0.00228462	CAUTION: Ecosar type baseline EC50 with solubility class: 2. Consensus solubility imputed; Caution: OPERA domain is 0!
Prednisolone	mg/L	138.992	Ecosar type baseline EC50 with solubility class: 2.6	177.901	CAUTION: Ecosar type baseline EC50 with solubility class: 2. Consensus solubility imputed	177.901	CAUTION: Ecosar type baseline EC50 with solubility class: 2. Consensus solubility imputed
p-Toluenesulfonamide	mg/L	147.386	Ecosar type baseline EC50 with solubility class: 3	1040.41	Ecosar type baseline EC50 with solubility class: 3	528.144	Ecosar type baseline EC50 with solubility class: 3
Pyrithione	mg/L	2473.96	Ecosar type baseline EC50 with solubility class: 3	56190.2	Ecosar type baseline EC50 with solubility class: 2.6	21862.7	Ecosar type baseline EC50 with solubility class: 2.6
Dodecyl sulfate	mg/L	57.1818	Ecosar type baseline EC50 with solubility class: 3	239.856	Ecosar type baseline EC50 with solubility class: 3	137.063	Ecosar type baseline EC50 with solubility class: 3
Tebuconazole	mg/L	1.672	EcoToxDB P05 with solubility class: 3	5.596	EcoToxDB P05 with solubility class: 3	0.498	EcoToxDB P05 with solubility class: 3
Thiacloprid	mg/L	60.6	EcoToxDB P05 with solubility class: 3	20.52	EcoToxDB P05 with solubility class: 3	0.01384	EcoToxDB P05 with solubility class: 3
Tri(butoxyethyl)phosphate	mg/L	6.70353	Ecosar type baseline EC50 with solubility class: 3	12.25	EcoToxDB P05 with solubility class: 3	7.68723	Ecosar type baseline EC50 with solubility class: 3
Triclocarban	mg/L	0.017	EcoToxDB P05 with solubility class: 3	0.1016	EcoToxDB P05 with solubility class: 3	0.0474	EcoToxDB P05 with solubility class: 3
Tri-isobutylphosphate	mg/L	5.54116	Ecosar type baseline EC50 with solubility class: 3	9.69171	Ecosar type baseline EC50 with solubility class: 3	6.75824	Ecosar type baseline EC50 with solubility class: 3
Trimethyloctylammonium	mg/L	820.371	Ecosar type baseline EC50 with solubility class: 2.4	106.261	CAUTION: Ecosar type baseline EC50 with solubility class: 2. Consensus solubility imputed	106.261	CAUTION: Ecosar type baseline EC50 with solubility class: 2. Consensus solubility imputed
TDCPP	mg/L	7.11322	Ecosar type baseline EC50 with solubility class: 2.6	0.8343	EcoToxDB P05 with solubility class: 3	8.11272	Ecosar type baseline EC50 with solubility class: 2.3
Tris(1-chloro-2-propyl)phosphate	mg/L	21.5834	Ecosar type baseline EC50 with solubility class: 3	58.1475	Ecosar type baseline EC50 with solubility class: 3	36.752	Ecosar type baseline EC50 with solubility class: 3
2,7-Naphthalenedisulfonic acid	mg/L	277436	CAUTION: Ecosar type baseline EC50 with solubility class: 1.8. Consensus solubility imputed	277436	CAUTION: Ecosar type baseline EC50 with solubility class: 1. Consensus solubility imputed	277436	CAUTION: Ecosar type baseline EC50 with solubility class: 1. Consensus solubility imputed
2-Naphthalene sulfonic acid	mg/L	46373.2	Ecosar type baseline EC50 with solubility class: 3	254220	CAUTION: Ecosar type baseline EC50 with solubility class: 1. Consensus solubility imputed	254220	CAUTION: Ecosar type baseline EC50 with solubility class: 1. Consensus solubility imputed
Metformin	mg/L	320	EcoToxDB P05 with solubility class: 3; Caution: OPERA domain is 0!	100266	CAUTION: Ecosar type baseline EC50 with solubility class: 1. Consensus solubility imputed; Caution: OPERA domain is 0!	100266	CAUTION: Ecosar type baseline EC50 with solubility class: 1. Consensus solubility imputed; Caution: OPERA domain is 0!
Lauric isopropanolamide	mg/L	3.92138	Ecosar type baseline EC50 with solubility class: 2.6	6.10247	Ecosar type baseline EC50 with solubility class: 2.6	4.36991	Ecosar type baseline EC50 with solubility class: 2.6
Hexa(methoxymethyl)melamine	mg/L	58.8038	Ecosar type baseline EC50 with solubility class: 3; Caution: OPERA domain is 0!	215.974	Ecosar type baseline EC50 with solubility class: 3; Caution: OPERA domain is 0!	127.211	Ecosar type baseline EC50 with solubility class: 3; Caution: OPERA domain is 0!
N-Butylphthalimide	mg/L	53.4529	Ecosar type baseline EC50 with solubility class: 2.6	241.935	Ecosar type baseline EC50 with solubility class: 2.3	135.885	Ecosar type baseline EC50 with solubility class: 2.6
Pindolol	mg/L	837.302	Ecosar type baseline EC50 with solubility class: 2.6	9859.97	Ecosar type baseline EC50 with solubility class: 2.6	4455.11	Ecosar type baseline EC50 with solubility class: 2.6
Fenuron	mg/L	100.601	Ecosar type baseline EC50 with solubility class: 3	625.141	Ecosar type baseline EC50 with solubility class: 3	326.684	Ecosar type baseline EC50 with solubility class: 3
Chloroxuron	mg/L	7.00357	Ecosar type baseline EC50 with solubility class: 2.6	0.433	EcoToxDB P05 with solubility class: 3	8.91155	Ecosar type baseline EC50 with solubility class: 2.6
Triphenylphosphine oxide	mg/L	4.41062	CAUTION: Ecosar type baseline EC50 with solubility class: 2. Consensus solubility imputed	4.41062	CAUTION: Ecosar type baseline EC50 with solubility class: 1.7. Consensus solubility imputed	4.41062	CAUTION: Ecosar type baseline EC50 with solubility class: 2. Consensus solubility imputed
Lenacil	mg/L	43.2368	Ecosar type baseline EC50 with solubility class: 2.6	171.358	Ecosar type baseline EC50 with solubility class: 2.6	99.1987	Ecosar type baseline EC50 with solubility class: 2.6
Ametryn	mg/L	0.0004625	EcoToxDB P05 with solubility class: 3	2.54	EcoToxDB P05 with solubility class: 3	2.3	EcoToxDB P05 with solubility class: 3
Pentobarbital	mg/L	420.715	Ecosar type baseline EC50 with solubility class: 3	3963.51	Ecosar type baseline EC50 with solubility class: 2.6	1884.06	Ecosar type baseline EC50 with solubility class: 2.6
Sulfamethazine	mg/L	8.7	EcoToxDB P05 with solubility class: 3	500	EcoToxDB P05 with solubility class: 2.6	950.371	CAUTION: Ecosar type baseline EC50 with solubility class: 2. Consensus solubility imputed
Ketoconazole	mg/L	6.27258	Ecosar type baseline EC50 with solubility class: 2.6	8.87114	Ecosar type baseline EC50 with solubility class: 2.6	6.49251	Ecosar type baseline EC50 with solubility class: 2.6
Fluoxetine	mg/L	311.213	Ecosar type baseline EC50 with solubility class: 2.6	2329.13	Ecosar type baseline EC50 with solubility class: 2.3	0.51	EcoToxDB P05 with solubility class: 3
Venlafaxine	mg/L	151.735	Ecosar type baseline EC50 with solubility class: 2.6	903.661	Ecosar type baseline EC50 with solubility class: 2.6	476.825	Ecosar type baseline EC50 with solubility class: 2.6
Ambrettolide	mg/L	0.450214	Ecosar type baseline EC50 with solubility class: 3	0.313583	Ecosar type baseline EC50 with solubility class: 3	0.269641	Ecosar type baseline EC50 with solubility class: 3
2-Isopropyl-6-methyl-pyrimidin-4-ol	mg/L	318.456	Ecosar type baseline EC50 with solubility class: 3	3135.98	Ecosar type baseline EC50 with solubility class: 3	1475.78	Ecosar type baseline EC50 with solubility class: 3
o-Dianisidine	mg/L	13	EcoToxDB P05 with solubility class: 3	76.6619	CAUTION: Ecosar type baseline EC50 with solubility class: 2. Consensus solubility imputed	76.6619	CAUTION: Ecosar type baseline EC50 with solubility class: 2. Consensus solubility imputed
Bis(4-chlorophenyl)sulfone	mg/L	4.76258	Ecosar type baseline EC50 with solubility class: 2.3	3.58736	CAUTION: Ecosar type baseline EC50 with solubility class: 2. Consensus solubility imputed	3.58736	CAUTION: Ecosar type baseline EC50 with solubility class: 2. Consensus solubility imputed
Diphenylphosphate	mg/L	2500.48	Ecosar type baseline EC50 with solubility class: 2.6	44245.6	Ecosar type baseline EC50 with solubility class: 2.6	18222	Ecosar type baseline EC50 with solubility class: 2.6
N-Ethyl-o-toluenesulfonamide	mg/L	65.7484	Ecosar type baseline EC50 with solubility class: 3	323.983	Ecosar type baseline EC50 with solubility class: 3	178.482	Ecosar type baseline EC50 with solubility class: 3
2-(Methylthio)benzothiazole	mg/L	23.2496	Ecosar type baseline EC50 with solubility class: 3	3.97	EcoToxDB P05 with solubility class: 3	4.2	EcoToxDB P05 with solubility class: 3
Triglyme	mg/L	757.477	Ecosar type baseline EC50 with solubility class: 3	9728.43	Ecosar type baseline EC50 with solubility class: 3	4309.66	Ecosar type baseline EC50 with solubility class: 3
Creatinine	mg/L	4386.38	Ecosar type baseline EC50 with solubility class: 3; Caution: OPERA domain is 0!	21554.6	CAUTION: Ecosar type baseline EC50 with solubility class: 2. Consensus solubility imputed; Caution: OPERA domain is 0!	47333.9	Ecosar type baseline EC50 with solubility class: 2.3; Caution: OPERA domain is 0!
Acenaphthylene	mg/L	2.57239	Ecosar type baseline EC50 with solubility class: 3	4.16201	Ecosar type baseline EC50 with solubility class: 3	2.95418	Ecosar type baseline EC50 with solubility class: 3
Methylchloroisothiazolinone	mg/L	155.559	Ecosar type baseline EC50 with solubility class: 3	1178.69	Ecosar type baseline EC50 with solubility class: 3	588.784	Ecosar type baseline EC50 with solubility class: 3
4-Hydroxybenzotriazole	mg/L	190.126	Ecosar type baseline EC50 with solubility class: 3	1613.52	Ecosar type baseline EC50 with solubility class: 3	785.463	Ecosar type baseline EC50 with solubility class: 3
Aniline Yellow	mg/L	5.00454	Ecosar type baseline EC50 with solubility class: 3	0.75	EcoToxDB P05 with solubility class: 3	6.46493	Ecosar type baseline EC50 with solubility class: 3
4,4'-Methylene-bis(2-methyl aniline)	mg/L	14.983	Ecosar type baseline EC50 with solubility class: 3	40.4357	Ecosar type baseline EC50 with solubility class: 3	25.5475	Ecosar type baseline EC50 with solubility class: 3
4,4'-Thiodianiline	mg/L	31.666	Ecosar type baseline EC50 with solubility class: 3	115.074	Ecosar type baseline EC50 with solubility class: 2.3	67.9443	Ecosar type baseline EC50 with solubility class: 2.3
4-Nonylphenol	mg/L	0.503	CAUTION: EcoToxDB P05 with solubility class: NA	0.13	EcoToxDB P05 with solubility class: 3	0.0235	EcoToxDB P05 with solubility class: 3
1-Naphthol	mg/L	8.76632	Ecosar type baseline EC50 with solubility class: 3	0.879	EcoToxDB P05 with solubility class: 3	0.101	EcoToxDB P05 with solubility class: 3
1-Hydroxypyrene	mg/L	0.780365	CAUTION: Ecosar type baseline EC50 with solubility class: 1. Consensus solubility imputed	0.780365	CAUTION: Ecosar type baseline EC50 with solubility class: 1. Consensus solubility imputed	0.780365	CAUTION: Ecosar type baseline EC50 with solubility class: 1. Consensus solubility imputed
PCB 52	mg/L	0.0384905	CAUTION: Ecosar type baseline EC50 with solubility class: 0. Consensus solubility imputed	0.0384905	CAUTION: Ecosar type baseline EC50 with solubility class: 0. Consensus solubility imputed	0.0384905	CAUTION: Ecosar type baseline EC50 with solubility class: 0. Consensus solubility imputed
PCB 101	mg/L	0.0111458	CAUTION: Ecosar type baseline EC50 with solubility class: 0. Consensus solubility imputed	0.0111458	CAUTION: Ecosar type baseline EC50 with solubility class: 0. Consensus solubility imputed	0.0111458	CAUTION: Ecosar type baseline EC50 with solubility class: 0. Consensus solubility imputed
PCB 180	mg/L	0.000838696	CAUTION: Ecosar type baseline EC50 with solubility class: 0. Consensus solubility imputed	0.000838696	CAUTION: Ecosar type baseline EC50 with solubility class: 0. Consensus solubility imputed	0.000838696	CAUTION: Ecosar type baseline EC50 with solubility class: 0. Consensus solubility imputed
Tetrabromobisphenol A	mg/L	37.53	CAUTION: EcoToxDB P05 with solubility class: NA	0.434	EcoToxDB P05 with solubility class: 2	0.04246	EcoToxDB P05 with solubility class: 3
4-Methylanisole	mg/L	10.5369	Ecosar type baseline EC50 with solubility class: 3	31.4022	Ecosar type baseline EC50 with solubility class: 3	19.3971	Ecosar type baseline EC50 with solubility class: 3
Dibutylhydroxytoluene	mg/L	0.488455	Ecosar type baseline EC50 with solubility class: 3	0.369084	Ecosar type baseline EC50 with solubility class: 3	0.311524	Ecosar type baseline EC50 with solubility class: 3
Butylparaben	mg/L	0.11	EcoToxDB P05 with solubility class: 3	14.5345	Ecosar type baseline EC50 with solubility class: 3	9.69206	Ecosar type baseline EC50 with solubility class: 3
3-Hydroxy-4,4'-dichlorobiphenyl	mg/L	0.979519	Ecosar type baseline EC50 with solubility class: 3	0.931636	Ecosar type baseline EC50 with solubility class: 3	0.746299	Ecosar type baseline EC50 with solubility class: 3
4-Hydroxy-3,4',5-trichlorobiphenyl	mg/L	1.29734	Ecosar type baseline EC50 with solubility class: 3	1.30353	Ecosar type baseline EC50 with solubility class: 3	1.03123	Ecosar type baseline EC50 with solubility class: 3
Homosalate	mg/L	0.95056	Ecosar type baseline EC50 with solubility class: 3	0.863468	Ecosar type baseline EC50 with solubility class: 3	0.698843	Ecosar type baseline EC50 with solubility class: 3
Perfluorobutanoic acid	mg/L	1830	EcoToxDB P05 with solubility class: 2.6	45760.7	CAUTION: Ecosar type baseline EC50 with solubility class: 1. Consensus solubility imputed	45760.7	CAUTION: Ecosar type baseline EC50 with solubility class: 1.4. Consensus solubility imputed
Michler's ketone	mg/L	4.62223	Ecosar type baseline EC50 with solubility class: 3	7.53155	Ecosar type baseline EC50 with solubility class: 3	5.33766	Ecosar type baseline EC50 with solubility class: 3
10:2 FTOH	mg/L	0.0104244	CAUTION: Ecosar type baseline EC50 with solubility class: 0. Consensus solubility imputed	0.0104244	CAUTION: Ecosar type baseline EC50 with solubility class: 0. Consensus solubility imputed	0.0104244	CAUTION: Ecosar type baseline EC50 with solubility class: 0. Consensus solubility imputed
8:2 FTOH	mg/L	0.160928	CAUTION: Ecosar type baseline EC50 with solubility class: 0. Consensus solubility imputed	0.160928	CAUTION: Ecosar type baseline EC50 with solubility class: 0. Consensus solubility imputed	0.160928	CAUTION: Ecosar type baseline EC50 with solubility class: 0. Consensus solubility imputed
Perfluorotetradecanoic acid	mg/L	22.7337	Ecosar type baseline EC50 with solubility class: 2.6; Caution: OPERA domain is 0!	46.6233	Ecosar type baseline EC50 with solubility class: 2.3; Caution: OPERA domain is 0!	31.3571	Ecosar type baseline EC50 with solubility class: 2.3; Caution: OPERA domain is 0!
Pyronile 45	mg/L	0.000728164	CAUTION: Ecosar type baseline EC50 with solubility class: 1. Consensus solubility imputed	0.000728164	CAUTION: Ecosar type baseline EC50 with solubility class: 1. Consensus solubility imputed	0.000728164	CAUTION: Ecosar type baseline EC50 with solubility class: 1. Consensus solubility imputed
Hexachlorocyclopentadiene	mg/L	1.53361	Ecosar type baseline EC50 with solubility class: 3	0.00907	EcoToxDB P05 with solubility class: 3	0.01152	EcoToxDB P05 with solubility class: 3
Tetrachlorosalicylanilide	mg/L	1.77014	Ecosar type baseline EC50 with solubility class: 3	1.82015	Ecosar type baseline EC50 with solubility class: 3	1.43232	Ecosar type baseline EC50 with solubility class: 3
Decabromodiphenyl ethane	mg/L	1.63677e-06	CAUTION: Ecosar type baseline EC50 with solubility class: 0. Consensus solubility imputed	1.63677e-06	CAUTION: Ecosar type baseline EC50 with solubility class: 0. Consensus solubility imputed	1.63677e-06	CAUTION: Ecosar type baseline EC50 with solubility class: 0. Consensus solubility imputed
BDE-47	mg/L	0.07	CAUTION: EcoToxDB P05 with solubility class: NA	0.0142272	CAUTION: Ecosar type baseline EC50 with solubility class: 1. Consensus solubility imputed	0.0142272	CAUTION: Ecosar type baseline EC50 with solubility class: 1. Consensus solubility imputed
BDE-99	mg/L	0.0021469	CAUTION: Ecosar type baseline EC50 with solubility class: 0. Consensus solubility imputed	0.0021469	CAUTION: Ecosar type baseline EC50 with solubility class: 0. Consensus solubility imputed	0.0021469	CAUTION: Ecosar type baseline EC50 with solubility class: 0. Consensus solubility imputed
Benzothiazole	mg/L	23.4597	Ecosar type baseline EC50 with solubility class: 3	64	EcoToxDB P05 with solubility class: 3	52.8753	Ecosar type baseline EC50 with solubility class: 3
N,N-Ethylene-bis(tetrabromophthalamide)	mg/L	0.000238999	CAUTION: Ecosar type baseline EC50 with solubility class: 1. Consensus solubility imputed; Caution: OPERA domain is 0!	0.000238999	CAUTION: Ecosar type baseline EC50 with solubility class: 1. Consensus solubility imputed; Caution: OPERA domain is 0!	0.000238999	CAUTION: Ecosar type baseline EC50 with solubility class: 1. Consensus solubility imputed; Caution: OPERA domain is 0!
5-Fluorouracil	mg/L	2414	Ecosar type baseline EC50 with solubility class: 3	2420	EcoToxDB P05 with solubility class: 3	21042.8	Ecosar type baseline EC50 with solubility class: 2.6
Iopamidol	mg/L	41744	Ecosar type baseline EC50 with solubility class: 2.3	18784.7	CAUTION: Ecosar type baseline EC50 with solubility class: 1. Consensus solubility imputed	18784.7	CAUTION: Ecosar type baseline EC50 with solubility class: 1.3. Consensus solubility imputed
Desphenyl chloridazon	mg/L	1461.56	Ecosar type baseline EC50 with solubility class: 3; Caution: OPERA domain is 0!	7128.73	CAUTION: Ecosar type baseline EC50 with solubility class: 2. Consensus solubility imputed; Caution: OPERA domain is 0!	10665.4	Ecosar type baseline EC50 with solubility class: 2.3; Caution: OPERA domain is 0!
2,6-Dichlorobenzamide	mg/L	46	EcoToxDB P05 with solubility class: 3	241	EcoToxDB P05 with solubility class: 2.6	282.189	Ecosar type baseline EC50 with solubility class: 2.6
3,4-Dichloroaniline	mg/L	1.35	EcoToxDB P05 with solubility class: 3	0.944	EcoToxDB P05 with solubility class: 3	0.1	EcoToxDB P05 with solubility class: 3
3,4-Dichlorophenylurea	mg/L	21.8728	Ecosar type baseline EC50 with solubility class: 3	70.5952	Ecosar type baseline EC50 with solubility class: 3	42.8231	Ecosar type baseline EC50 with solubility class: 3
4-Isopropylaniline	mg/L	15.3386	Ecosar type baseline EC50 with solubility class: 3	50.6538	Ecosar type baseline EC50 with solubility class: 3	30.566	Ecosar type baseline EC50 with solubility class: 3
Metolachlor OA	mg/L	7284.01	Ecosar type baseline EC50 with solubility class: 2.6	184626	Ecosar type baseline EC50 with solubility class: 2.6	70069.2	Ecosar type baseline EC50 with solubility class: 2.6
Metolachlor ESA	mg/L	9530.45	Ecosar type baseline EC50 with solubility class: 2.6	251171	Ecosar type baseline EC50 with solubility class: 2.6	94486.6	Ecosar type baseline EC50 with solubility class: 2.6
N,N-Dimethylsulfamide	mg/L	1679.03	Ecosar type baseline EC50 with solubility class: 3	33272.2	Ecosar type baseline EC50 with solubility class: 2.6	13355.1	Ecosar type baseline EC50 with solubility class: 3
(4-Sulfophenyl)acetic acid	mg/L	564342	CAUTION: Ecosar type baseline EC50 with solubility class: 1.4. Consensus solubility imputed	564342	CAUTION: Ecosar type baseline EC50 with solubility class: 1. Consensus solubility imputed	564342	CAUTION: Ecosar type baseline EC50 with solubility class: 1. Consensus solubility imputed
2,4-Dinitrophenol	mg/L	0.94	EcoToxDB P05 with solubility class: 3	0.578	EcoToxDB P05 with solubility class: 3	2.088	EcoToxDB P05 with solubility class: 3
Lidocaine	mg/L	36.4817	Ecosar type baseline EC50 with solubility class: 3	135.657	Ecosar type baseline EC50 with solubility class: 3	79.6787	Ecosar type baseline EC50 with solubility class: 3
2,6-Xylidine	mg/L	27.3999	Ecosar type baseline EC50 with solubility class: 3	117.183	Ecosar type baseline EC50 with solubility class: 3	66.6713	Ecosar type baseline EC50 with solubility class: 3
Tramadol	mg/L	284.442	Ecosar type baseline EC50 with solubility class: 2.6	2186.11	Ecosar type baseline EC50 with solubility class: 2.6	1088.43	Ecosar type baseline EC50 with solubility class: 2.6
Mycophenolic acid	mg/L	149.22	Ecosar type baseline EC50 with solubility class: 3	836.776	Ecosar type baseline EC50 with solubility class: 2.6	447.62	Ecosar type baseline EC50 with solubility class: 3
Capecitabine	mg/L	3146.4	Ecosar type baseline EC50 with solubility class: 2.3	2544.03	CAUTION: Ecosar type baseline EC50 with solubility class: 2. Consensus solubility imputed	22069.8	Ecosar type baseline EC50 with solubility class: 2.3
Dimethylaminophenazone	mg/L	162.51	Ecosar type baseline EC50 with solubility class: 3	1063.06	Ecosar type baseline EC50 with solubility class: 3	549.078	Ecosar type baseline EC50 with solubility class: 3
Methotrexate	mg/L	18513.3	CAUTION: Ecosar type baseline EC50 with solubility class: 1. Consensus solubility imputed; Caution: OPERA domain is 0!	18513.3	CAUTION: Ecosar type baseline EC50 with solubility class: 1. Consensus solubility imputed; Caution: OPERA domain is 0!	18513.3	CAUTION: Ecosar type baseline EC50 with solubility class: 1. Consensus solubility imputed; Caution: OPERA domain is 0!
7-Hydroxymethotrexate	mg/L	23397.9	CAUTION: Ecosar type baseline EC50 with solubility class: 1. Consensus solubility imputed; Caution: OPERA domain is 0!	23397.9	CAUTION: Ecosar type baseline EC50 with solubility class: 1. Consensus solubility imputed; Caution: OPERA domain is 0!	23397.9	CAUTION: Ecosar type baseline EC50 with solubility class: 1. Consensus solubility imputed; Caution: OPERA domain is 0!
Icaridin	mg/L	89.2665	Ecosar type baseline EC50 with solubility class: 3	467.998	Ecosar type baseline EC50 with solubility class: 3	254.21	Ecosar type baseline EC50 with solubility class: 3
Cotinine	mg/L	464.754	Ecosar type baseline EC50 with solubility class: 3	4991.37	Ecosar type baseline EC50 with solubility class: 3	2302.96	Ecosar type baseline EC50 with solubility class: 3
2-Benzothiazolesulfonic acid	mg/L	22193.4	Ecosar type baseline EC50 with solubility class: 3	168367	CAUTION: Ecosar type baseline EC50 with solubility class: 1. Consensus solubility imputed	317826	Ecosar type baseline EC50 with solubility class: 2.3
Aclonifen	mg/L	3.19893	Ecosar type baseline EC50 with solubility class: 2.6	4.56392	Ecosar type baseline EC50 with solubility class: 2.6	3.33353	Ecosar type baseline EC50 with solubility class: 2.6
Bifenox	mg/L	0.0031	EcoToxDB P05 with solubility class: 3	0.189	EcoToxDB P05 with solubility class: 3	0.444145	CAUTION: Ecosar type baseline EC50 with solubility class: 0. Consensus solubility imputed
Dicofol	mg/L	0.535507	CAUTION: Ecosar type baseline EC50 with solubility class: 2. Consensus solubility imputed	0.08805	EcoToxDB P05 with solubility class: 3	0.1245	EcoToxDB P05 with solubility class: 3
Lincomycin	mg/L	0.07	EcoToxDB P05 with solubility class: 3	37308.1	Ecosar type baseline EC50 with solubility class: 2.3	33	EcoToxDB P05 with solubility class: 3
Salicylic acid	mg/L	44.7	EcoToxDB P05 with solubility class: 3	66409.4	Ecosar type baseline EC50 with solubility class: 2.6	0.032	EcoToxDB P05 with solubility class: 3
Trimethoprim	mg/L	44.38	EcoToxDB P05 with solubility class: 3	660.006	CAUTION: Ecosar type baseline EC50 with solubility class: 2. Consensus solubility imputed	934.598	Ecosar type baseline EC50 with solubility class: 2.3
4-Formyl-antipyrine	mg/L	242.525	Ecosar type baseline EC50 with solubility class: 3	1890.51	Ecosar type baseline EC50 with solubility class: 3	938.236	Ecosar type baseline EC50 with solubility class: 3
Crotamiton	mg/L	12.776	Ecosar type baseline EC50 with solubility class: 3	33.8155	Ecosar type baseline EC50 with solubility class: 3	21.4606	Ecosar type baseline EC50 with solubility class: 3
Thymol	mg/L	4.75916	Ecosar type baseline EC50 with solubility class: 3	3.2	EcoToxDB P05 with solubility class: 3	2.975	EcoToxDB P05 with solubility class: 3
ISO E Super	mg/L	1.07546	Ecosar type baseline EC50 with solubility class: 3	1.06732	Ecosar type baseline EC50 with solubility class: 3	0.846758	Ecosar type baseline EC50 with solubility class: 3
10,11-Dihydro-10,11-dihydroxycarbamazepine	mg/L	1250.69	Ecosar type baseline EC50 with solubility class: 2.6	1841.45	CAUTION: Ecosar type baseline EC50 with solubility class: 2. Consensus solubility imputed	1841.45	CAUTION: Ecosar type baseline EC50 with solubility class: 2. Consensus solubility imputed
Quinoxyfen	mg/L	0.0589	EcoToxDB P05 with solubility class: 3	0.1782	EcoToxDB P05 with solubility class: 2	0.03393	EcoToxDB P05 with solubility class: 3
Cetrizine	mg/L	2765.94	Ecosar type baseline EC50 with solubility class: 2.3	288.288	CAUTION: Ecosar type baseline EC50 with solubility class: 2. Consensus solubility imputed	288.288	CAUTION: Ecosar type baseline EC50 with solubility class: 2. Consensus solubility imputed
TOSU	mg/L	619.349	Ecosar type baseline EC50 with solubility class: 3	7677.36	Ecosar type baseline EC50 with solubility class: 3	3428.56	Ecosar type baseline EC50 with solubility class: 3
2-Hydroxycarbamazepine	mg/L	46.3341	Ecosar type baseline EC50 with solubility class: 3	65.3438	CAUTION: Ecosar type baseline EC50 with solubility class: 2. Consensus solubility imputed	106.159	Ecosar type baseline EC50 with solubility class: 2.3
Oxcarbazepine	mg/L	51.6524	Ecosar type baseline EC50 with solubility class: 2.6	35.9091	CAUTION: Ecosar type baseline EC50 with solubility class: 2. Consensus solubility imputed	122.127	Ecosar type baseline EC50 with solubility class: 2.3
10,11-Dihydro-10-hydroxycarbamazepine	mg/L	68.4769	Ecosar type baseline EC50 with solubility class: 3	312.69	Ecosar type baseline EC50 with solubility class: 2.6	175.273	Ecosar type baseline EC50 with solubility class: 3
Carbamazepine epoxid	mg/L	66.0355	Ecosar type baseline EC50 with solubility class: 3	298.357	Ecosar type baseline EC50 with solubility class: 2.3	167.642	Ecosar type baseline EC50 with solubility class: 2.3
Amantadine	mg/L	1388.42	Ecosar type baseline EC50 with solubility class: 2.6	25	EcoToxDB P05 with solubility class: 3	9871.97	Ecosar type baseline EC50 with solubility class: 2.6
Benzenesulfonic acid	mg/L	63874	Ecosar type baseline EC50 with solubility class: 3	569890	CAUTION: Ecosar type baseline EC50 with solubility class: 1. Consensus solubility imputed	569890	CAUTION: Ecosar type baseline EC50 with solubility class: 1. Consensus solubility imputed
Clomazone	mg/L	0.2503	EcoToxDB P05 with solubility class: 3	20.5	EcoToxDB P05 with solubility class: 3	0.2373	EcoToxDB P05 with solubility class: 3
Methiocarb	mg/L	16.0878	Ecosar type baseline EC50 with solubility class: 3	0.051	EcoToxDB P05 with solubility class: 3	0.058	EcoToxDB P05 with solubility class: 3
Cyhalothrin	mg/L	0.00616218	CAUTION: Ecosar type baseline EC50 with solubility class: 0. Consensus solubility imputed	0.000464	EcoToxDB P05 with solubility class: 3	0.00616218	CAUTION: Ecosar type baseline EC50 with solubility class: 1. Consensus solubility imputed
3,5,6-Trichloro-2-pyridinol	mg/L	22.0889	Ecosar type baseline EC50 with solubility class: 3	1.5	EcoToxDB P05 with solubility class: 3	0.00029	EcoToxDB P05 with solubility class: 3
Pendimethalin	mg/L	0.00526	EcoToxDB P05 with solubility class: 3	0.1502	EcoToxDB P05 with solubility class: 3	0.3664	EcoToxDB P05 with solubility class: 2
Boscalid	mg/L	1.386	CAUTION: EcoToxDB P05 with solubility class: NA	2.75	EcoToxDB P05 with solubility class: 2	0.58	EcoToxDB P05 with solubility class: 2
Prothioconazole-desthio	mg/L	15.8642	Ecosar type baseline EC50 with solubility class: 3	38.7715	Ecosar type baseline EC50 with solubility class: 2.3	25.0541	Ecosar type baseline EC50 with solubility class: 2.6
Sotalol	mg/L	4844.14	Ecosar type baseline EC50 with solubility class: 2.6	106376	Ecosar type baseline EC50 with solubility class: 2.6	41707.1	Ecosar type baseline EC50 with solubility class: 2.6
N-Formyl-4-aminoantipyrine	mg/L	177.738	Ecosar type baseline EC50 with solubility class: 3	1202.44	Ecosar type baseline EC50 with solubility class: 3	616.332	Ecosar type baseline EC50 with solubility class: 3
2,4-Dichlorophenol	mg/L	3.12	EcoToxDB P05 with solubility class: 3	1.709	EcoToxDB P05 with solubility class: 3	0.004775	EcoToxDB P05 with solubility class: 3
2-Phenylphenol	mg/L	1.33	EcoToxDB P05 with solubility class: 3	2.93	EcoToxDB P05 with solubility class: 3	0.71	EcoToxDB P05 with solubility class: 3
Testosterone	mg/L	8.96689	Ecosar type baseline EC50 with solubility class: 3	18.2295	Ecosar type baseline EC50 with solubility class: 2.6	5.6	EcoToxDB P05 with solubility class: 3
Diethylstilbestrol	mg/L	3.7	EcoToxDB P05 with solubility class: 2.6	0.586603	Ecosar type baseline EC50 with solubility class: 3	0.487055	Ecosar type baseline EC50 with solubility class: 3
Genistein	mg/L	40.3184	Ecosar type baseline EC50 with solubility class: 2.6	5.62	EcoToxDB P05 with solubility class: 3	86.979	Ecosar type baseline EC50 with solubility class: 2.6
Daidzein	mg/L	25.6273	Ecosar type baseline EC50 with solubility class: 3	80.9719	Ecosar type baseline EC50 with solubility class: 2.6	49.3544	Ecosar type baseline EC50 with solubility class: 3
Spironolactone	mg/L	17.6062	Ecosar type baseline EC50 with solubility class: 2.3	12.2941	CAUTION: Ecosar type baseline EC50 with solubility class: 2. Consensus solubility imputed	12.2941	CAUTION: Ecosar type baseline EC50 with solubility class: 2. Consensus solubility imputed
Amidosulfobetaine-14	mg/L	203.443	Ecosar type baseline EC50 with solubility class: 3	1142.84	Ecosar type baseline EC50 with solubility class: 2.4	611.087	Ecosar type baseline EC50 with solubility class: 2.4
Canrenone	mg/L	17.547	Ecosar type baseline EC50 with solubility class: 2.3	9.44938	CAUTION: Ecosar type baseline EC50 with solubility class: 2. Consensus solubility imputed	27.8279	Ecosar type baseline EC50 with solubility class: 2.3
4-Androstene-3,17-dione	mg/L	10.1157	Ecosar type baseline EC50 with solubility class: 2.6	21.5718	Ecosar type baseline EC50 with solubility class: 2.6	14.3804	Ecosar type baseline EC50 with solubility class: 2.6
Androsterone	mg/L	4.88615	Ecosar type baseline EC50 with solubility class: 3	7.89042	Ecosar type baseline EC50 with solubility class: 3	5.60317	Ecosar type baseline EC50 with solubility class: 3
Bisphenol S	mg/L	190.544	Ecosar type baseline EC50 with solubility class: 3	1284.49	Ecosar type baseline EC50 with solubility class: 2.6	658.939	Ecosar type baseline EC50 with solubility class: 3
Epiandrosterone	mg/L	4.88615	Ecosar type baseline EC50 with solubility class: 3	7.89042	Ecosar type baseline EC50 with solubility class: 3	5.60317	Ecosar type baseline EC50 with solubility class: 3
Flurtamone	mg/L	9.38329	Ecosar type baseline EC50 with solubility class: 2.6	10.0658	CAUTION: Ecosar type baseline EC50 with solubility class: 2. Consensus solubility imputed	12.4917	Ecosar type baseline EC50 with solubility class: 2.3
Gabapentin	mg/L	17162.2	Ecosar type baseline EC50 with solubility class: 2.6	26726.3	CAUTION: Ecosar type baseline EC50 with solubility class: 1. Consensus solubility imputed	26726.3	CAUTION: Ecosar type baseline EC50 with solubility class: 2. Consensus solubility imputed
Picolinafen	mg/L	0.332823	CAUTION: Ecosar type baseline EC50 with solubility class: 1. Consensus solubility imputed	0.332823	CAUTION: Ecosar type baseline EC50 with solubility class: 1. Consensus solubility imputed	0.332823	CAUTION: Ecosar type baseline EC50 with solubility class: 1. Consensus solubility imputed
Finasteride	mg/L	17.2235	Ecosar type baseline EC50 with solubility class: 2.3	40.6329	Ecosar type baseline EC50 with solubility class: 2.3	26.47	Ecosar type baseline EC50 with solubility class: 2.3
Diphenhydramine	mg/L	40.8967	Ecosar type baseline EC50 with solubility class: 3	153.699	Ecosar type baseline EC50 with solubility class: 3	90.0571	Ecosar type baseline EC50 with solubility class: 3
Acetyl-sulfamethoxazole	mg/L	1029.2	Ecosar type baseline EC50 with solubility class: 2.6	12270	Ecosar type baseline EC50 with solubility class: 2.3	5528.55	Ecosar type baseline EC50 with solubility class: 2.6
Citalopram	mg/L	104.534	Ecosar type baseline EC50 with solubility class: 2.6	510.571	Ecosar type baseline EC50 with solubility class: 2.6	3.9	EcoToxDB P05 with solubility class: 3
Secobarbital	mg/L	59.2162	Ecosar type baseline EC50 with solubility class: 3	262.384	Ecosar type baseline EC50 with solubility class: 2.6	148.085	Ecosar type baseline EC50 with solubility class: 3
Iomeprol	mg/L	1435.94	CAUTION: Ecosar type baseline EC50 with solubility class: 2. Consensus solubility imputed; Caution: OPERA domain is 0!	1435.94	CAUTION: Ecosar type baseline EC50 with solubility class: 1. Consensus solubility imputed; Caution: OPERA domain is 0!	1435.94	CAUTION: Ecosar type baseline EC50 with solubility class: 1. Consensus solubility imputed; Caution: OPERA domain is 0!
N-Laurylamidopropyl-N,N-dimethylbetaine	mg/L	310.591	Ecosar type baseline EC50 with solubility class: 2.4	2235.53	Ecosar type baseline EC50 with solubility class: 2.4	1129.86	Ecosar type baseline EC50 with solubility class: 2.4
4-Chloroaniline	mg/L	1.669	EcoToxDB P05 with solubility class: 3	13.85	EcoToxDB P05 with solubility class: 3	0.9725	EcoToxDB P05 with solubility class: 3
Bromoxynil	mg/L	2.67	EcoToxDB P05 with solubility class: 3	2.472	EcoToxDB P05 with solubility class: 3	869.974	Ecosar type baseline EC50 with solubility class: 2.6
Amiodarone	mg/L	0.276381	Ecosar type baseline EC50 with solubility class: 3	0.112765	Ecosar type baseline EC50 with solubility class: 3	0.109515	Ecosar type baseline EC50 with solubility class: 3
Amitriptyline	mg/L	22.2914	Ecosar type baseline EC50 with solubility class: 2.6	64.6875	Ecosar type baseline EC50 with solubility class: 2.6	2.583	EcoToxDB P05 with solubility class: 3
Amphetamine	mg/L	1134.6	Ecosar type baseline EC50 with solubility class: 3	18803.6	Ecosar type baseline EC50 with solubility class: 2.6	7860.35	Ecosar type baseline EC50 with solubility class: 3
Atorvastatin	mg/L	19.6701	CAUTION: Ecosar type baseline EC50 with solubility class: 2. Consensus solubility imputed	19.6701	CAUTION: Ecosar type baseline EC50 with solubility class: 2. Consensus solubility imputed	19.6701	CAUTION: Ecosar type baseline EC50 with solubility class: 2. Consensus solubility imputed
Azelastine	mg/L	60.0187	Ecosar type baseline EC50 with solubility class: 2.6	223.966	Ecosar type baseline EC50 with solubility class: 2.3	131.442	Ecosar type baseline EC50 with solubility class: 2.3
Azithromycin	mg/L	353.877	Ecosar type baseline EC50 with solubility class: 2.6; Caution: OPERA domain is 0!	1994.82	Ecosar type baseline EC50 with solubility class: 2.6; Caution: OPERA domain is 0!	1065.87	Ecosar type baseline EC50 with solubility class: 2.6; Caution: OPERA domain is 0!
Beclometasone dipropionate	mg/L	4.83333	Ecosar type baseline EC50 with solubility class: 2.6	6.24472	Ecosar type baseline EC50 with solubility class: 2.3	4.66566	Ecosar type baseline EC50 with solubility class: 2.6
Benzoylecgonine	mg/L	489.454	Ecosar type baseline EC50 with solubility class: 3	4450.56	Ecosar type baseline EC50 with solubility class: 2.3	2132.79	Ecosar type baseline EC50 with solubility class: 2.6
Bisoprolol	mg/L	1081.91	Ecosar type baseline EC50 with solubility class: 3	12673.1	Ecosar type baseline EC50 with solubility class: 2.6	5733.01	Ecosar type baseline EC50 with solubility class: 2.6
Bupropion	mg/L	28.2443	Ecosar type baseline EC50 with solubility class: 3	94.6041	Ecosar type baseline EC50 with solubility class: 3	56.9015	Ecosar type baseline EC50 with solubility class: 3
Clindamycin	mg/L	228.102	Ecosar type baseline EC50 with solubility class: 2.6	1348.92	Ecosar type baseline EC50 with solubility class: 2.3	712.894	Ecosar type baseline EC50 with solubility class: 2.3
Cocaine	mg/L	164.369	Ecosar type baseline EC50 with solubility class: 3	975.448	Ecosar type baseline EC50 with solubility class: 3	515.113	Ecosar type baseline EC50 with solubility class: 3
Codeine	mg/L	843.545	Ecosar type baseline EC50 with solubility class: 3	9286.99	Ecosar type baseline EC50 with solubility class: 2.6	4261.03	Ecosar type baseline EC50 with solubility class: 3
Desloratadine	mg/L	35.7629	Ecosar type baseline EC50 with solubility class: 2.6	118.743	Ecosar type baseline EC50 with solubility class: 2.6	71.5648	Ecosar type baseline EC50 with solubility class: 2.6
Diltiazem	mg/L	58.4344	Ecosar type baseline EC50 with solubility class: 2.6	209.364	Ecosar type baseline EC50 with solubility class: 2.6	124.016	Ecosar type baseline EC50 with solubility class: 2.6
Duloxetine	mg/L	31.7303	Ecosar type baseline EC50 with solubility class: 2.6	102.399	Ecosar type baseline EC50 with solubility class: 2.6	62.1188	Ecosar type baseline EC50 with solubility class: 2.6
EDDP	mg/L	52.0543	CAUTION: Ecosar type baseline EC50 with solubility class: 2. Consensus solubility imputed	52.0543	CAUTION: Ecosar type baseline EC50 with solubility class: 1.7. Consensus solubility imputed	52.0543	CAUTION: Ecosar type baseline EC50 with solubility class: 1.7. Consensus solubility imputed
Ephedrin	mg/L	1538.42	Ecosar type baseline EC50 with solubility class: 3	26509.7	Ecosar type baseline EC50 with solubility class: 3	10984.3	Ecosar type baseline EC50 with solubility class: 3
Eprosartan	mg/L	1729.11	Ecosar type baseline EC50 with solubility class: 2.6	21854.7	Ecosar type baseline EC50 with solubility class: 2.6	9717.51	Ecosar type baseline EC50 with solubility class: 2.6
Fexofenadine	mg/L	29.9336	Ecosar type baseline EC50 with solubility class: 2.3	12.0342	CAUTION: Ecosar type baseline EC50 with solubility class: 2. Consensus solubility imputed	12.0342	CAUTION: Ecosar type baseline EC50 with solubility class: 2. Consensus solubility imputed
Flecainide	mg/L	131.016	Ecosar type baseline EC50 with solubility class: 3	635.417	Ecosar type baseline EC50 with solubility class: 2.3	351.322	Ecosar type baseline EC50 with solubility class: 2.6
Fluconazole	mg/L	435.032	Ecosar type baseline EC50 with solubility class: 3	9.665	EcoToxDB P05 with solubility class: 3	1802.1	Ecosar type baseline EC50 with solubility class: 2.6
Flupentixol	mg/L	4.53604	Ecosar type baseline EC50 with solubility class: 3	6.12646	Ecosar type baseline EC50 with solubility class: 3	4.53082	Ecosar type baseline EC50 with solubility class: 3
Glibenclamide	mg/L	156.205	Ecosar type baseline EC50 with solubility class: 2.3	757.554	Ecosar type baseline EC50 with solubility class: 2.3	418.871	Ecosar type baseline EC50 with solubility class: 2.3
Glimepiride	mg/L	956.368	Ecosar type baseline EC50 with solubility class: 2.3	143.685	CAUTION: Ecosar type baseline EC50 with solubility class: 2. Consensus solubility imputed	143.685	CAUTION: Ecosar type baseline EC50 with solubility class: 2. Consensus solubility imputed
Hydrocodone	mg/L	403.687	Ecosar type baseline EC50 with solubility class: 2.6	3371.64	Ecosar type baseline EC50 with solubility class: 2.6	1647.37	Ecosar type baseline EC50 with solubility class: 2.6
Irbesartan	mg/L	52.1817	Ecosar type baseline EC50 with solubility class: 2.3	176.975	Ecosar type baseline EC50 with solubility class: 2.3	106.144	Ecosar type baseline EC50 with solubility class: 2.3
Ketamine	mg/L	33.5146	Ecosar type baseline EC50 with solubility class: 3	120.074	Ecosar type baseline EC50 with solubility class: 3	71.1215	Ecosar type baseline EC50 with solubility class: 3
Loperamide	mg/L	7.30181	Ecosar type baseline EC50 with solubility class: 3	11.3817	Ecosar type baseline EC50 with solubility class: 2.3	8.1473	Ecosar type baseline EC50 with solubility class: 3
Lorazepam	mg/L	19.7139	Ecosar type baseline EC50 with solubility class: 2.6	51.7172	Ecosar type baseline EC50 with solubility class: 2.3	32.8855	Ecosar type baseline EC50 with solubility class: 2.3
Maprotiline	mg/L	169.153	Ecosar type baseline EC50 with solubility class: 2.3	1049.25	Ecosar type baseline EC50 with solubility class: 2.3	548.557	Ecosar type baseline EC50 with solubility class: 2.3
Memantine	mg/L	655.145	Ecosar type baseline EC50 with solubility class: 3	7949.94	Ecosar type baseline EC50 with solubility class: 2.6	3567.86	Ecosar type baseline EC50 with solubility class: 2.6
Meperidine	mg/L	79.327	Ecosar type baseline EC50 with solubility class: 3	386.761	Ecosar type baseline EC50 with solubility class: 3	213.583	Ecosar type baseline EC50 with solubility class: 3
Methadone	mg/L	9.26392	Ecosar type baseline EC50 with solubility class: 2.6	18.5684	Ecosar type baseline EC50 with solubility class: 2.6	12.5528	Ecosar type baseline EC50 with solubility class: 2.6
Methamphetamine	mg/L	993.52	Ecosar type baseline EC50 with solubility class: 3	15096.5	Ecosar type baseline EC50 with solubility class: 2.6	6436.9	Ecosar type baseline EC50 with solubility class: 2.6
Miconazole	mg/L	0.728705	CAUTION: Ecosar type baseline EC50 with solubility class: 1. Consensus solubility imputed	0.728705	CAUTION: Ecosar type baseline EC50 with solubility class: 1. Consensus solubility imputed	0.728705	CAUTION: Ecosar type baseline EC50 with solubility class: 1. Consensus solubility imputed
Midazolam	mg/L	10.9748	Ecosar type baseline EC50 with solubility class: 2.6	10.9541	CAUTION: Ecosar type baseline EC50 with solubility class: 2. Consensus solubility imputed	15.3894	Ecosar type baseline EC50 with solubility class: 2.3
Mirtazapine	mg/L	35.181	Ecosar type baseline EC50 with solubility class: 3	123.176	Ecosar type baseline EC50 with solubility class: 2.6	73.3447	Ecosar type baseline EC50 with solubility class: 3
Morphine	mg/L	1235.85	Ecosar type baseline EC50 with solubility class: 2.6	15984.6	Ecosar type baseline EC50 with solubility class: 2.3	7069.69	Ecosar type baseline EC50 with solubility class: 2.6
Nicotine	mg/L	369.587	Ecosar type baseline EC50 with solubility class: 3	4.072	EcoToxDB P05 with solubility class: 3	133.4	EcoToxDB P05 with solubility class: 3
Norfloxacin	mg/L	21.1	EcoToxDB P05 with solubility class: 3	2422.41	CAUTION: Ecosar type baseline EC50 with solubility class: 1. Consensus solubility imputed	28	EcoToxDB P05 with solubility class: 3
Oxazepam	mg/L	31.0235	Ecosar type baseline EC50 with solubility class: 2.6	28.0193	CAUTION: Ecosar type baseline EC50 with solubility class: 2. Consensus solubility imputed	60.9866	Ecosar type baseline EC50 with solubility class: 2.3
Promethazine	mg/L	6.35224	Ecosar type baseline EC50 with solubility class: 3	11.4096	Ecosar type baseline EC50 with solubility class: 3	7.90806	Ecosar type baseline EC50 with solubility class: 3
Repaglinide	mg/L	82.7351	Ecosar type baseline EC50 with solubility class: 2.6	326.741	Ecosar type baseline EC50 with solubility class: 2.6	189.303	Ecosar type baseline EC50 with solubility class: 2.6
Risperidone	mg/L	58.6938	Ecosar type baseline EC50 with solubility class: 2.6	211.405	Ecosar type baseline EC50 with solubility class: 2.6	125.074	Ecosar type baseline EC50 with solubility class: 2.6
Rosuvastatin	mg/L	1970.6	Ecosar type baseline EC50 with solubility class: 2.6	24953.7	Ecosar type baseline EC50 with solubility class: 2.6	11089.5	Ecosar type baseline EC50 with solubility class: 2.6
Sertraline	mg/L	0.02512	EcoToxDB P05 with solubility class: 3	0.1454	EcoToxDB P05 with solubility class: 3	0.12	EcoToxDB P05 with solubility class: 3
Telmisartan	mg/L	2.24644	CAUTION: Ecosar type baseline EC50 with solubility class: 2. Consensus solubility imputed	2.24644	CAUTION: Ecosar type baseline EC50 with solubility class: 2. Consensus solubility imputed	2.24644	CAUTION: Ecosar type baseline EC50 with solubility class: 2. Consensus solubility imputed
Temazepam	mg/L	34.4406	Ecosar type baseline EC50 with solubility class: 2.3	7.26983	CAUTION: Ecosar type baseline EC50 with solubility class: 2. Consensus solubility imputed	68.82	Ecosar type baseline EC50 with solubility class: 2.3
2,2'-Methylenebis(6-tert-butyl-p-cresol)	mg/L	0.148637	CAUTION: Ecosar type baseline EC50 with solubility class: 2. Consensus solubility imputed	0.148637	CAUTION: Ecosar type baseline EC50 with solubility class: 2. Consensus solubility imputed	0.148637	CAUTION: Ecosar type baseline EC50 with solubility class: 2. Consensus solubility imputed
Bumetrizole | UV-326	mg/L	1.12283	Ecosar type baseline EC50 with solubility class: 3	1.0127	Ecosar type baseline EC50 with solubility class: 3	0.821067	Ecosar type baseline EC50 with solubility class: 3
UV-327	mg/L	1.35022	CAUTION: Ecosar type baseline EC50 with solubility class: 2. Consensus solubility imputed	0.236812	Ecosar type baseline EC50 with solubility class: 3	0.211741	Ecosar type baseline EC50 with solubility class: 3
UV-328	mg/L	1.2762	CAUTION: Ecosar type baseline EC50 with solubility class: 2. Consensus solubility imputed	0.0849868	Ecosar type baseline EC50 with solubility class: 3	0.0808881	Ecosar type baseline EC50 with solubility class: 3
Perfluoroundecanoic acid	mg/L	168.533	Ecosar type baseline EC50 with solubility class: 2.6	800.173	Ecosar type baseline EC50 with solubility class: 2.3	444.547	Ecosar type baseline EC50 with solubility class: 2.3
o-Toluidine	mg/L	55	EcoToxDB P05 with solubility class: 3	225.904	Ecosar type baseline EC50 with solubility class: 3	0.52	EcoToxDB P05 with solubility class: 3
Perfluorododecanoic acid	mg/L	62.1975	Ecosar type baseline EC50 with solubility class: 3; Caution: OPERA domain is 0!	196.852	Ecosar type baseline EC50 with solubility class: 2.3; Caution: OPERA domain is 0!	119.952	Ecosar type baseline EC50 with solubility class: 2.3; Caution: OPERA domain is 0!
2,2'-dichloro-4,4'-methylenedianiline	mg/L	4.30714	Ecosar type baseline EC50 with solubility class: 3	6.84629	Ecosar type baseline EC50 with solubility class: 3	4.8789	Ecosar type baseline EC50 with solubility class: 3
N-Methyl-2-pyrrolidone	mg/L	672.566	Ecosar type baseline EC50 with solubility class: 3	832	EcoToxDB P05 with solubility class: 3	1.293	EcoToxDB P05 with solubility class: 3
Acrylamide	mg/L	324	EcoToxDB P05 with solubility class: 3	105.5	EcoToxDB P05 with solubility class: 3	21.95	EcoToxDB P05 with solubility class: 3
2,4-Dinitrotoluene	mg/L	1.6	EcoToxDB P05 with solubility class: 3	6.31	EcoToxDB P05 with solubility class: 3	0.7518	EcoToxDB P05 with solubility class: 3
4,4'-Methylenedianiline	mg/L	44.1982	Ecosar type baseline EC50 with solubility class: 3	188.025	Ecosar type baseline EC50 with solubility class: 2.6	107.106	Ecosar type baseline EC50 with solubility class: 3
Anthracene	mg/L	0.00425	EcoToxDB P05 with solubility class: 3	0.002705	EcoToxDB P05 with solubility class: 3	0.01055	EcoToxDB P05 with solubility class: 3
UV-320	mg/L	0.477632	Ecosar type baseline EC50 with solubility class: 3	0.309904	Ecosar type baseline EC50 with solubility class: 3	0.270787	Ecosar type baseline EC50 with solubility class: 3
UV-234	mg/L	0.0384627	Ecosar type baseline EC50 with solubility class: 3	0.00859553	Ecosar type baseline EC50 with solubility class: 3	0.00957281	Ecosar type baseline EC50 with solubility class: 3
Melamine	mg/L	4184.67	Ecosar type baseline EC50 with solubility class: 2.6	116108	Ecosar type baseline EC50 with solubility class: 2.3	43164.6	Ecosar type baseline EC50 with solubility class: 2.3
2-Phenylindole	mg/L	2.64089	Ecosar type baseline EC50 with solubility class: 2.6	3.94503	Ecosar type baseline EC50 with solubility class: 2.6	2.85157	Ecosar type baseline EC50 with solubility class: 2.6
Erucamide	mg/L	0.0633469	CAUTION: Ecosar type baseline EC50 with solubility class: 2. Consensus solubility imputed	0.0633469	CAUTION: Ecosar type baseline EC50 with solubility class: 2. Consensus solubility imputed	0.0633469	CAUTION: Ecosar type baseline EC50 with solubility class: 2. Consensus solubility imputed
Dicyclohexylphthalate	mg/L	0.398203	Ecosar type baseline EC50 with solubility class: 3	0.239445	Ecosar type baseline EC50 with solubility class: 3	0.212898	Ecosar type baseline EC50 with solubility class: 3
Dibutyl sebacate	mg/L	0.343195	Ecosar type baseline EC50 with solubility class: 3	0.198826	Ecosar type baseline EC50 with solubility class: 3	0.178282	Ecosar type baseline EC50 with solubility class: 3
2,2,4-Trimethyl-1,3-pentanediol diisobutyrate	mg/L	1.66427	Ecosar type baseline EC50 with solubility class: 3	1.80478	Ecosar type baseline EC50 with solubility class: 3	1.40322	Ecosar type baseline EC50 with solubility class: 3
Triethylphosphate	mg/L	144.027	Ecosar type baseline EC50 with solubility class: 3	157.5	EcoToxDB P05 with solubility class: 3	100	EcoToxDB P05 with solubility class: 3
Tris(2-ethylhexl)phosphate	mg/L	0.0229861	CAUTION: Ecosar type baseline EC50 with solubility class: 2. Consensus solubility imputed	0.0229861	CAUTION: Ecosar type baseline EC50 with solubility class: 2. Consensus solubility imputed	0.0229861	CAUTION: Ecosar type baseline EC50 with solubility class: 2. Consensus solubility imputed
Tris(4-methylphenyl) phosphate	mg/L	0.111246	CAUTION: Ecosar type baseline EC50 with solubility class: 0. Consensus solubility imputed	0.111246	CAUTION: Ecosar type baseline EC50 with solubility class: 2. Consensus solubility imputed	0.09	EcoToxDB P05 with solubility class: 2
Bis(2-ethylhexyl)phosphate	mg/L	14.9064	Ecosar type baseline EC50 with solubility class: 3	35.1636	Ecosar type baseline EC50 with solubility class: 3	22.908	Ecosar type baseline EC50 with solubility class: 3
Methylparaben	mg/L	78	EcoToxDB P05 with solubility class: 3	147.127	Ecosar type baseline EC50 with solubility class: 3	83.7085	Ecosar type baseline EC50 with solubility class: 3
Propylparaben	mg/L	0.17	EcoToxDB P05 with solubility class: 3	30.9663	Ecosar type baseline EC50 with solubility class: 3	19.612	Ecosar type baseline EC50 with solubility class: 3
N-(1,3-Dimethylbutyl)-N'-phenyl-1,4-phenylenediamine	mg/L	1.86633	Ecosar type baseline EC50 with solubility class: 3	2.16466	Ecosar type baseline EC50 with solubility class: 3	1.65738	Ecosar type baseline EC50 with solubility class: 3
2-(Diethylamino)-6-methylpyrimidin-4-one	mg/L	351.627	Ecosar type baseline EC50 with solubility class: 3	3365.75	Ecosar type baseline EC50 with solubility class: 2.6	1594.19	Ecosar type baseline EC50 with solubility class: 2.6
Parathion	mg/L	0.9388	EcoToxDB P05 with solubility class: 3	0.0415	EcoToxDB P05 with solubility class: 3	0.00024	EcoToxDB P05 with solubility class: 3
Fenthion	mg/L	1.109	EcoToxDB P05 with solubility class: 3	0.722	EcoToxDB P05 with solubility class: 3	0.000126	EcoToxDB P05 with solubility class: 3
Parathion-methyl	mg/L	0.95	EcoToxDB P05 with solubility class: 3	0.2602	EcoToxDB P05 with solubility class: 3	0.0001201	EcoToxDB P05 with solubility class: 3
Malathion	mg/L	2.096	EcoToxDB P05 with solubility class: 3	0.04659	EcoToxDB P05 with solubility class: 3	0.0005	EcoToxDB P05 with solubility class: 3
Methidathion	mg/L	9.883	EcoToxDB P05 with solubility class: 3	0.005	EcoToxDB P05 with solubility class: 3	0.000531	EcoToxDB P05 with solubility class: 3
Dimethyldithiophosphate	mg/L	530.804	Ecosar type baseline EC50 with solubility class: 3	17	EcoToxDB P05 with solubility class: 3	2820.36	Ecosar type baseline EC50 with solubility class: 3
Di-n-butyl phosphate	mg/L	1000.62	Ecosar type baseline EC50 with solubility class: 3	13408.5	Ecosar type baseline EC50 with solubility class: 3	5883.42	Ecosar type baseline EC50 with solubility class: 3
3-Phenoxybenzoic acid	mg/L	367.564	Ecosar type baseline EC50 with solubility class: 2.6	3359.9	Ecosar type baseline EC50 with solubility class: 2.6	1608.19	Ecosar type baseline EC50 with solubility class: 2.6
Methoxyfenozide	mg/L	3.4	CAUTION: EcoToxDB P05 with solubility class: NA	1.1387	CAUTION: Ecosar type baseline EC50 with solubility class: 1.3. Consensus solubility imputed	0.711	EcoToxDB P05 with solubility class: 2
Phthalamic acid	mg/L	30587.2	Ecosar type baseline EC50 with solubility class: 2.6	76654.9	CAUTION: Ecosar type baseline EC50 with solubility class: 1. Consensus solubility imputed	76654.9	CAUTION: Ecosar type baseline EC50 with solubility class: 1.8. Consensus solubility imputed
Propamocarb	mg/L	2241.03	Ecosar type baseline EC50 with solubility class: 3	92	EcoToxDB P05 with solubility class: 3	17178.4	Ecosar type baseline EC50 with solubility class: 3
Amitrole	mg/L	0.4612	EcoToxDB P05 with solubility class: 3	136	EcoToxDB P05 with solubility class: 3	1.76	EcoToxDB P05 with solubility class: 3
Acyclovir	mg/L	2813.52	CAUTION: Ecosar type baseline EC50 with solubility class: 2. Consensus solubility imputed	2813.52	CAUTION: Ecosar type baseline EC50 with solubility class: 1. Consensus solubility imputed	2813.52	CAUTION: Ecosar type baseline EC50 with solubility class: 2. Consensus solubility imputed
Mesosulfuron-methyl	mg/L	7.269	EcoToxDB P05 with solubility class: 3	96.83	EcoToxDB P05 with solubility class: 3	111	EcoToxDB P05 with solubility class: 3
Oxasulfuron	mg/L	5342.01	Ecosar type baseline EC50 with solubility class: 2.3	104744	Ecosar type baseline EC50 with solubility class: 2.3	42144.2	Ecosar type baseline EC50 with solubility class: 2.3
Primisulfuron-methyl	mg/L	0.2228	EcoToxDB P05 with solubility class: 3	21.75	EcoToxDB P05 with solubility class: 2.6	6.19	EcoToxDB P05 with solubility class: 3
Prosulfuron	mg/L	0.0118	EcoToxDB P05 with solubility class: 3	155	EcoToxDB P05 with solubility class: 3	6701.28	Ecosar type baseline EC50 with solubility class: 2.6
Sulfosulfuron	mg/L	9.062	EcoToxDB P05 with solubility class: 3	95.1	EcoToxDB P05 with solubility class: 3	106	EcoToxDB P05 with solubility class: 3
Triasulfuron	mg/L	0.128	EcoToxDB P05 with solubility class: 3	100	EcoToxDB P05 with solubility class: 2.6	21.5	EcoToxDB P05 with solubility class: 3
Triflusulfuron-methyl	mg/L	0.04769	EcoToxDB P05 with solubility class: 3	646	EcoToxDB P05 with solubility class: 2.6	100.981	Ecosar type baseline EC50 with solubility class: 3
Acetochlor	mg/L	0.002809	EcoToxDB P05 with solubility class: 3	0.406	EcoToxDB P05 with solubility class: 3	0.888	EcoToxDB P05 with solubility class: 3
2,4,5-Trichlorophenoxyacetic acid	mg/L	227	EcoToxDB P05 with solubility class: 2.6	36.55	EcoToxDB P05 with solubility class: 3	20	EcoToxDB P05 with solubility class: 3
2-Hydroxyatrazine	mg/L	201.275	Ecosar type baseline EC50 with solubility class: 2.6	1514.38	Ecosar type baseline EC50 with solubility class: 2.3	757.621	Ecosar type baseline EC50 with solubility class: 2.3
Atrazine-desethyl-desisopropyl	mg/L	296.034	Ecosar type baseline EC50 with solubility class: 2.6	544.936	CAUTION: Ecosar type baseline EC50 with solubility class: 2. Consensus solubility imputed	544.936	CAUTION: Ecosar type baseline EC50 with solubility class: 2. Consensus solubility imputed
3,4,5-Trichlorophenol	mg/L	3.93733	Ecosar type baseline EC50 with solubility class: 3	2.31	EcoToxDB P05 with solubility class: 3	0.4045	EcoToxDB P05 with solubility class: 3
Omethoate	mg/L	2000	EcoToxDB P05 with solubility class: 3	18.25	EcoToxDB P05 with solubility class: 3	38.75	EcoToxDB P05 with solubility class: 3
Triadimenol	mg/L	3.546	EcoToxDB P05 with solubility class: 3	14.15	EcoToxDB P05 with solubility class: 3	18.379	Ecosar type baseline EC50 with solubility class: 3
Vinclozoline	mg/L	0.8925	EcoToxDB P05 with solubility class: 3	2.952	EcoToxDB P05 with solubility class: 3	2.769	EcoToxDB P05 with solubility class: 3
Iprodione	mg/L	0.066	EcoToxDB P05 with solubility class: 3	3.078	EcoToxDB P05 with solubility class: 3	3.46	EcoToxDB P05 with solubility class: 3
Tetrahydrophthalimide	mg/L	208.712	Ecosar type baseline EC50 with solubility class: 3	1758.64	Ecosar type baseline EC50 with solubility class: 2.6	857.507	Ecosar type baseline EC50 with solubility class: 3
Ethylenethiourea	mg/L	351.9	EcoToxDB P05 with solubility class: 3	851.9	EcoToxDB P05 with solubility class: 3	26.4	EcoToxDB P05 with solubility class: 3
Dieldrin	mg/L	0.1	EcoToxDB P05 with solubility class: 3	0.0016	EcoToxDB P05 with solubility class: 3	0.0041	EcoToxDB P05 with solubility class: 3
4,4'-DDT	mg/L	0.0211962	CAUTION: Ecosar type baseline EC50 with solubility class: 0. Consensus solubility imputed	0.001609	EcoToxDB P05 with solubility class: 3	0.000315	EcoToxDB P05 with solubility class: 3
4,4'-DDE	mg/L	0.0711958	CAUTION: Ecosar type baseline EC50 with solubility class: 1. Consensus solubility imputed	0.04575	EcoToxDB P05 with solubility class: 3	0.004363	EcoToxDB P05 with solubility class: 3
4,4'-DDD	mg/L	0.197329	CAUTION: Ecosar type baseline EC50 with solubility class: 1. Consensus solubility imputed	0.02	EcoToxDB P05 with solubility class: 3	0.00076	EcoToxDB P05 with solubility class: 3
Heptachlor epoxide	mg/L	200	CAUTION: EcoToxDB P05 with solubility class: NA	0.00574	EcoToxDB P05 with solubility class: 3	0.01204	EcoToxDB P05 with solubility class: 3
Heptachlor	mg/L	0.02692	EcoToxDB P05 with solubility class: 3	0.003698	EcoToxDB P05 with solubility class: 3	0.000106	EcoToxDB P05 with solubility class: 3
Aldrin	mg/L	0.0587274	CAUTION: Ecosar type baseline EC50 with solubility class: 0. Consensus solubility imputed	0.0587274	CAUTION: Ecosar type baseline EC50 with solubility class: 1. Consensus solubility imputed	0.0587274	CAUTION: Ecosar type baseline EC50 with solubility class: 1. Consensus solubility imputed
Endosulfan sulfate	mg/L	0.670251	CAUTION: Ecosar type baseline EC50 with solubility class: 0. Consensus solubility imputed	0.001415	EcoToxDB P05 with solubility class: 3	0.06313	EcoToxDB P05 with solubility class: 3
Methoxychlor	mg/L	0.462691	CAUTION: Ecosar type baseline EC50 with solubility class: 1. Consensus solubility imputed	0.00895	EcoToxDB P05 with solubility class: 3	0.000485	EcoToxDB P05 with solubility class: 3
Methomyl	mg/L	51.5	EcoToxDB P05 with solubility class: 3	0.48	EcoToxDB P05 with solubility class: 3	0.007429	EcoToxDB P05 with solubility class: 3
Thiophanate-methyl	mg/L	1.025	EcoToxDB P05 with solubility class: 3	8.15	EcoToxDB P05 with solubility class: 3	0.479	EcoToxDB P05 with solubility class: 3
Bisphenol B	mg/L	2.50583	Ecosar type baseline EC50 with solubility class: 3	3.37224	Ecosar type baseline EC50 with solubility class: 3	2.49624	Ecosar type baseline EC50 with solubility class: 3
3-Hydroxycarbofuran	mg/L	577.465	Ecosar type baseline EC50 with solubility class: 3	6017.72	Ecosar type baseline EC50 with solubility class: 2.6	2795.71	Ecosar type baseline EC50 with solubility class: 2.6
alpha-HCH	mg/L	10	EcoToxDB P05 with solubility class: 2.3	1.11	EcoToxDB P05 with solubility class: 3	0.5	EcoToxDB P05 with solubility class: 3
beta-HCH	mg/L	3.44886	Ecosar type baseline EC50 with solubility class: 3	1.1	EcoToxDB P05 with solubility class: 3	3.57445	Ecosar type baseline EC50 with solubility class: 3
Propargite	mg/L	46.86	CAUTION: EcoToxDB P05 with solubility class: NA	0.0658	EcoToxDB P05 with solubility class: 3	0.0605	EcoToxDB P05 with solubility class: 3
Abamectin B1a | Abamectin	mg/L	4.4	EcoToxDB P05 with solubility class: 2.3; Caution: OPERA domain is 0!	0.0015	EcoToxDB P05 with solubility class: 3; Caution: OPERA domain is 0!	0.0001	EcoToxDB P05 with solubility class: 3; Caution: OPERA domain is 0!
Demeton-S-methyl sulfoxide	mg/L	1443.22	Ecosar type baseline EC50 with solubility class: 3	1.024	EcoToxDB P05 with solubility class: 3	0.514	EcoToxDB P05 with solubility class: 3
4-Chlorophenol	mg/L	9.08	EcoToxDB P05 with solubility class: 3	3.8	EcoToxDB P05 with solubility class: 3	6.069	EcoToxDB P05 with solubility class: 3
(Benzothiazol-2-ylthio)methyl thiocyanate	mg/L	0.43	EcoToxDB P05 with solubility class: 3	0.01142	EcoToxDB P05 with solubility class: 3	0.0153	EcoToxDB P05 with solubility class: 3
DCOIT	mg/L	0.02428	EcoToxDB P05 with solubility class: 3	0.00383	EcoToxDB P05 with solubility class: 3	0.00284	EcoToxDB P05 with solubility class: 3
Bifenthrin	mg/L	0.00532362	CAUTION: Ecosar type baseline EC50 with solubility class: 0. Consensus solubility imputed	0.0002373	EcoToxDB P05 with solubility class: 3	4.172e-06	EcoToxDB P05 with solubility class: 3
Fluorene	mg/L	3.4	EcoToxDB P05 with solubility class: 2.3	0.769	EcoToxDB P05 with solubility class: 3	0.66	EcoToxDB P05 with solubility class: 3
Benz(a)anthracene	mg/L	0.04201	CAUTION: EcoToxDB P05 with solubility class: NA	0.0123546	CAUTION: Ecosar type baseline EC50 with solubility class: 0. Consensus solubility imputed	0.01875	EcoToxDB P05 with solubility class: 2
Chrysene	mg/L	0.0128379	CAUTION: Ecosar type baseline EC50 with solubility class: 0. Consensus solubility imputed	0.0128379	CAUTION: Ecosar type baseline EC50 with solubility class: 0. Consensus solubility imputed	0.0128379	CAUTION: Ecosar type baseline EC50 with solubility class: 0. Consensus solubility imputed
Benzo(b)fluoranthene	mg/L	0.0017456	CAUTION: Ecosar type baseline EC50 with solubility class: 0. Consensus solubility imputed	0.0017456	CAUTION: Ecosar type baseline EC50 with solubility class: 0. Consensus solubility imputed	0.0017456	CAUTION: Ecosar type baseline EC50 with solubility class: 0. Consensus solubility imputed
Benzo(e)pyrene	mg/L	0.00153207	CAUTION: Ecosar type baseline EC50 with solubility class: 0. Consensus solubility imputed	0.00153207	CAUTION: Ecosar type baseline EC50 with solubility class: 0. Consensus solubility imputed	0.00153207	CAUTION: Ecosar type baseline EC50 with solubility class: 0. Consensus solubility imputed
Benzo(a)pyrene	mg/L	0.0069	CAUTION: EcoToxDB P05 with solubility class: NA	0.00140803	CAUTION: Ecosar type baseline EC50 with solubility class: 0. Consensus solubility imputed	0.001219	EcoToxDB P05 with solubility class: 2
Dibenz(a,h)anthracene	mg/L	0.00109967	CAUTION: Ecosar type baseline EC50 with solubility class: 0. Consensus solubility imputed	0.00109967	CAUTION: Ecosar type baseline EC50 with solubility class: 0. Consensus solubility imputed	0.00109967	CAUTION: Ecosar type baseline EC50 with solubility class: 0. Consensus solubility imputed
Dibenzo(a,e)pyrene	mg/L	0.000131992	CAUTION: Ecosar type baseline EC50 with solubility class: 0. Consensus solubility imputed	0.000131992	CAUTION: Ecosar type baseline EC50 with solubility class: 0. Consensus solubility imputed	0.000131992	CAUTION: Ecosar type baseline EC50 with solubility class: 0. Consensus solubility imputed
2-Naphthol	mg/L	9.40988	Ecosar type baseline EC50 with solubility class: 3	3.605	EcoToxDB P05 with solubility class: 3	1.015	EcoToxDB P05 with solubility class: 3
9-Phenanthrol	mg/L	2.48441	Ecosar type baseline EC50 with solubility class: 3	3.6204	Ecosar type baseline EC50 with solubility class: 2.6	2.63182	Ecosar type baseline EC50 with solubility class: 3
3-Hydroxybenzo[a]pyrene	mg/L	0.0673977	CAUTION: Ecosar type baseline EC50 with solubility class: 1. Consensus solubility imputed	0.0673977	CAUTION: Ecosar type baseline EC50 with solubility class: 1. Consensus solubility imputed	0.0673977	CAUTION: Ecosar type baseline EC50 with solubility class: 1. Consensus solubility imputed
PCB 28	mg/L	0.170155	CAUTION: Ecosar type baseline EC50 with solubility class: 0. Consensus solubility imputed	0.170155	CAUTION: Ecosar type baseline EC50 with solubility class: 1. Consensus solubility imputed	0.170155	CAUTION: Ecosar type baseline EC50 with solubility class: 1. Consensus solubility imputed
PCB 44	mg/L	0.0438551	CAUTION: Ecosar type baseline EC50 with solubility class: 0. Consensus solubility imputed	0.0438551	CAUTION: Ecosar type baseline EC50 with solubility class: 0. Consensus solubility imputed	0.0438551	CAUTION: Ecosar type baseline EC50 with solubility class: 0. Consensus solubility imputed
PCB 118	mg/L	0.0124101	CAUTION: Ecosar type baseline EC50 with solubility class: 0. Consensus solubility imputed	0.0124101	CAUTION: Ecosar type baseline EC50 with solubility class: 0. Consensus solubility imputed	0.0124101	CAUTION: Ecosar type baseline EC50 with solubility class: 0. Consensus solubility imputed
PCB 138	mg/L	0.00324095	CAUTION: Ecosar type baseline EC50 with solubility class: 0. Consensus solubility imputed	0.00324095	CAUTION: Ecosar type baseline EC50 with solubility class: 0. Consensus solubility imputed	0.00324095	CAUTION: Ecosar type baseline EC50 with solubility class: 0. Consensus solubility imputed
PCB 149	mg/L	0.00286641	CAUTION: Ecosar type baseline EC50 with solubility class: 0. Consensus solubility imputed	0.00286641	CAUTION: Ecosar type baseline EC50 with solubility class: 0. Consensus solubility imputed	0.00286641	CAUTION: Ecosar type baseline EC50 with solubility class: 0. Consensus solubility imputed
PCB 153	mg/L	0.00286641	CAUTION: Ecosar type baseline EC50 with solubility class: 0. Consensus solubility imputed	0.00286641	CAUTION: Ecosar type baseline EC50 with solubility class: 0. Consensus solubility imputed	0.00286641	CAUTION: Ecosar type baseline EC50 with solubility class: 0. Consensus solubility imputed
PCB 170	mg/L	0.000794824	CAUTION: Ecosar type baseline EC50 with solubility class: 0. Consensus solubility imputed	0.000794824	CAUTION: Ecosar type baseline EC50 with solubility class: 0. Consensus solubility imputed	0.000794824	CAUTION: Ecosar type baseline EC50 with solubility class: 0. Consensus solubility imputed
PCB 194	mg/L	0.000153656	CAUTION: Ecosar type baseline EC50 with solubility class: 0. Consensus solubility imputed	0.000153656	CAUTION: Ecosar type baseline EC50 with solubility class: 0. Consensus solubility imputed	0.000153656	CAUTION: Ecosar type baseline EC50 with solubility class: 0. Consensus solubility imputed
PCB 209	mg/L	3.96076e-06	CAUTION: Ecosar type baseline EC50 with solubility class: 0. Consensus solubility imputed	3.96076e-06	CAUTION: Ecosar type baseline EC50 with solubility class: 0. Consensus solubility imputed	3.96076e-06	CAUTION: Ecosar type baseline EC50 with solubility class: 0. Consensus solubility imputed
BDE-100	mg/L	0.00258114	CAUTION: Ecosar type baseline EC50 with solubility class: 0. Consensus solubility imputed	0.00258114	CAUTION: Ecosar type baseline EC50 with solubility class: 0. Consensus solubility imputed	0.00258114	CAUTION: Ecosar type baseline EC50 with solubility class: 0. Consensus solubility imputed
BDE-153	mg/L	0.000507311	CAUTION: Ecosar type baseline EC50 with solubility class: 0. Consensus solubility imputed	0.000507311	CAUTION: Ecosar type baseline EC50 with solubility class: 1. Consensus solubility imputed	0.000507311	CAUTION: Ecosar type baseline EC50 with solubility class: 1. Consensus solubility imputed
BDE-154	mg/L	0.000638666	CAUTION: Ecosar type baseline EC50 with solubility class: 0. Consensus solubility imputed	0.000638666	CAUTION: Ecosar type baseline EC50 with solubility class: 1. Consensus solubility imputed	0.000638666	CAUTION: Ecosar type baseline EC50 with solubility class: 0. Consensus solubility imputed
BDE-183	mg/L	0.000155654	CAUTION: Ecosar type baseline EC50 with solubility class: 0. Consensus solubility imputed	0.000155654	CAUTION: Ecosar type baseline EC50 with solubility class: 1. Consensus solubility imputed	0.000155654	CAUTION: Ecosar type baseline EC50 with solubility class: 1. Consensus solubility imputed
4-tert-Butylphenol	mg/L	12.13	EcoToxDB P05 with solubility class: 3	5.166	EcoToxDB P05 with solubility class: 3	22	EcoToxDB P05 with solubility class: 3
Hexachloroethane	mg/L	0.46	EcoToxDB P05 with solubility class: 3	0.8562	EcoToxDB P05 with solubility class: 3	1.657	EcoToxDB P05 with solubility class: 3
Nitrobenzene	mg/L	14.92	EcoToxDB P05 with solubility class: 3	7.335	EcoToxDB P05 with solubility class: 3	1.899	EcoToxDB P05 with solubility class: 3
Benzoic acid	mg/L	36.53	EcoToxDB P05 with solubility class: 3	55025.5	Ecosar type baseline EC50 with solubility class: 2.6	21384.4	Ecosar type baseline EC50 with solubility class: 3
2,4-Dichlorobenzoic acid	mg/L	2001.27	Ecosar type baseline EC50 with solubility class: 2.6	36045.9	Ecosar type baseline EC50 with solubility class: 2.6	14785	Ecosar type baseline EC50 with solubility class: 2.6
1.2-Dichlorobenzene	mg/L	4.156	EcoToxDB P05 with solubility class: 3	1.58	EcoToxDB P05 with solubility class: 3	1.176	EcoToxDB P05 with solubility class: 3
1.4-Dichlorobenzene	mg/L	0.207	EcoToxDB P05 with solubility class: 3	1.12	EcoToxDB P05 with solubility class: 3	1.543	EcoToxDB P05 with solubility class: 3
1.3-Dichlorobenzene	mg/L	1.86	EcoToxDB P05 with solubility class: 3	6.4	EcoToxDB P05 with solubility class: 3	2.975	EcoToxDB P05 with solubility class: 3
1,2,4-Trichlorobenzene	mg/L	1.407	EcoToxDB P05 with solubility class: 3	1.084	EcoToxDB P05 with solubility class: 3	0.41	EcoToxDB P05 with solubility class: 3
1,2,4,5-Tetrachlorobenzene	mg/L	1.392	EcoToxDB P05 with solubility class: 3	0.2622	EcoToxDB P05 with solubility class: 3	1.05766	Ecosar type baseline EC50 with solubility class: 3
Diethyleneglycolmonomethylether	mg/L	912.984	Ecosar type baseline EC50 with solubility class: 3	1287	EcoToxDB P05 with solubility class: 3	6145.87	Ecosar type baseline EC50 with solubility class: 3
Isophorone	mg/L	26.2381	Ecosar type baseline EC50 with solubility class: 3	138.9	EcoToxDB P05 with solubility class: 3	60.6945	Ecosar type baseline EC50 with solubility class: 3
Aniline	mg/L	25.89	EcoToxDB P05 with solubility class: 3	5.775	EcoToxDB P05 with solubility class: 3	0.1056	EcoToxDB P05 with solubility class: 3
Benzidine	mg/L	63.1309	Ecosar type baseline EC50 with solubility class: 2.6	10.8	EcoToxDB P05 with solubility class: 3	4.531	EcoToxDB P05 with solubility class: 3
3,3'-Dimethylbenzidine	mg/L	17.9688	Ecosar type baseline EC50 with solubility class: 3	53.1698	Ecosar type baseline EC50 with solubility class: 2.6	32.8949	Ecosar type baseline EC50 with solubility class: 2.6
1-Naphthylamine	mg/L	19.9018	Ecosar type baseline EC50 with solubility class: 3	7.4	EcoToxDB P05 with solubility class: 3	42.0636	Ecosar type baseline EC50 with solubility class: 3
1-Nitronaphthalene	mg/L	7.60049	Ecosar type baseline EC50 with solubility class: 3	3.186	EcoToxDB P05 with solubility class: 3	11.5065	Ecosar type baseline EC50 with solubility class: 3
Dioctyldiphenylamine	mg/L	0.00103543	CAUTION: Ecosar type baseline EC50 with solubility class: 1. Consensus solubility imputed	0.00103543	CAUTION: Ecosar type baseline EC50 with solubility class: 2. Consensus solubility imputed	0.00103543	CAUTION: Ecosar type baseline EC50 with solubility class: 2. Consensus solubility imputed
4-Methyl-1,2,3-benzotriazole	mg/L	58.884	Ecosar type baseline EC50 with solubility class: 3	63	EcoToxDB P05 with solubility class: 3	118	EcoToxDB P05 with solubility class: 3
Methyltolylsulfone	mg/L	87.1524	Ecosar type baseline EC50 with solubility class: 3	506.329	Ecosar type baseline EC50 with solubility class: 3	268.68	Ecosar type baseline EC50 with solubility class: 3
Musk ketone	mg/L	3.28222	Ecosar type baseline EC50 with solubility class: 2.3	4.5443	Ecosar type baseline EC50 with solubility class: 2.3	0.46	EcoToxDB P05 with solubility class: 3
Galaxolidon	mg/L	1.65395	CAUTION: Ecosar type baseline EC50 with solubility class: 2. Consensus solubility imputed	1.65395	CAUTION: Ecosar type baseline EC50 with solubility class: 2. Consensus solubility imputed	1.65395	CAUTION: Ecosar type baseline EC50 with solubility class: 2. Consensus solubility imputed
Habanolide | Oxacyclohexadec-?3-?en-?2-?one	mg/L	2.71594	CAUTION: Ecosar type baseline EC50 with solubility class: 2. Consensus solubility imputed	0.442949	Ecosar type baseline EC50 with solubility class: 3	0.371524	Ecosar type baseline EC50 with solubility class: 3
2-Amino-3,8-dimethylimidazo-[4,5-f]quinoxaline | MeIQx	mg/L	164.671	Ecosar type baseline EC50 with solubility class: 2.6	1116.02	Ecosar type baseline EC50 with solubility class: 2.3	571.804	Ecosar type baseline EC50 with solubility class: 2.6
2-Amino-1-methyl-6-phenylimidazo[4,5-b]pyridine | PhIP	mg/L	90.2351	Ecosar type baseline EC50 with solubility class: 2.6	478.97	Ecosar type baseline EC50 with solubility class: 2.3	259.439	Ecosar type baseline EC50 with solubility class: 2.3
Hexamethylenediamine	mg/L	175335	Ecosar type baseline EC50 with solubility class: 3	1.95841e+06	CAUTION: Ecosar type baseline EC50 with solubility class: 1. Consensus solubility imputed	1.95841e+06	CAUTION: Ecosar type baseline EC50 with solubility class: 1.4. Consensus solubility imputed
Perfluorooctanesulfonamide	mg/L	5.81955	CAUTION: Ecosar type baseline EC50 with solubility class: 1. Consensus solubility imputed; Caution: OPERA domain is 0!	5.81955	CAUTION: Ecosar type baseline EC50 with solubility class: 1. Consensus solubility imputed; Caution: OPERA domain is 0!	5.81955	CAUTION: Ecosar type baseline EC50 with solubility class: 1. Consensus solubility imputed; Caution: OPERA domain is 0!
Perfluorobutanesulfonic acid | PFBS	mg/L	29373.7	Ecosar type baseline EC50 with solubility class: 2.6	40481	CAUTION: Ecosar type baseline EC50 with solubility class: 1. Consensus solubility imputed	40481	CAUTION: Ecosar type baseline EC50 with solubility class: 1.6. Consensus solubility imputed
Perfluorohexanesulfonic acid	mg/L	19555.8	Ecosar type baseline EC50 with solubility class: 2.3	8957.35	CAUTION: Ecosar type baseline EC50 with solubility class: 1. Consensus solubility imputed	225655	Ecosar type baseline EC50 with solubility class: 2.3
Perfluoropentanoic acid	mg/L	82.58	EcoToxDB P05 with solubility class: 3	32	EcoToxDB P05 with solubility class: 3	31745.4	CAUTION: Ecosar type baseline EC50 with solubility class: 1.8. Consensus solubility imputed
Perfluoroheptanoic acid	mg/L	260	EcoToxDB P05 with solubility class: 3	117021	Ecosar type baseline EC50 with solubility class: 2.6	46439.3	Ecosar type baseline EC50 with solubility class: 3
6:2 fluorotelomer sulfonic acid	mg/L	125	EcoToxDB P05 with solubility class: 3; Caution: OPERA domain is 0!	108	EcoToxDB P05 with solubility class: 3; Caution: OPERA domain is 0!	23419.3	Ecosar type baseline EC50 with solubility class: 2.3; Caution: OPERA domain is 0!
Methenamine	mg/L	258.205	Ecosar type baseline EC50 with solubility class: 3	49800	EcoToxDB P05 with solubility class: 2.6	1153.17	Ecosar type baseline EC50 with solubility class: 3
Bromochlorophen	mg/L	1.10079	Ecosar type baseline EC50 with solubility class: 2.6	0.880244	Ecosar type baseline EC50 with solubility class: 3	0.733449	Ecosar type baseline EC50 with solubility class: 3
Chlorohexidine	mg/L	0.064	EcoToxDB P05 with solubility class: 3	6511.46	CAUTION: Ecosar type baseline EC50 with solubility class: 1.4. Consensus solubility imputed	146750	Ecosar type baseline EC50 with solubility class: 2.3
Hexabromobenzene	mg/L	0.00131282	CAUTION: Ecosar type baseline EC50 with solubility class: 0. Consensus solubility imputed	0.00131282	CAUTION: Ecosar type baseline EC50 with solubility class: 0. Consensus solubility imputed	0.00131282	CAUTION: Ecosar type baseline EC50 with solubility class: 0. Consensus solubility imputed
Hexabromocyclododecane	mg/L	0.0037	EcoToxDB P05 with solubility class: 3	0.0025	EcoToxDB P05 with solubility class: 3	0.00476	EcoToxDB P05 with solubility class: 3
Pentachloronitrobenzene	mg/L	0.389308	CAUTION: Ecosar type baseline EC50 with solubility class: 0. Consensus solubility imputed	0.1275	EcoToxDB P05 with solubility class: 3	0.00393	EcoToxDB P05 with solubility class: 3
2,5-Dichloroaniline	mg/L	6.143	EcoToxDB P05 with solubility class: 3	36.8091	Ecosar type baseline EC50 with solubility class: 3	2.92	EcoToxDB P05 with solubility class: 3
1.10-Phenanthroline	mg/L	26.7606	Ecosar type baseline EC50 with solubility class: 3	97.7604	Ecosar type baseline EC50 with solubility class: 3	57.6522	Ecosar type baseline EC50 with solubility class: 3
o-Terphenyl	mg/L	0.325322	CAUTION: Ecosar type baseline EC50 with solubility class: 2. Consensus solubility imputed	0.325322	CAUTION: Ecosar type baseline EC50 with solubility class: 2. Consensus solubility imputed	0.325322	CAUTION: Ecosar type baseline EC50 with solubility class: 2. Consensus solubility imputed
3-Hydroxy-2-naphthoic acid	mg/L	1178.14	Ecosar type baseline EC50 with solubility class: 2.6	17494.9	Ecosar type baseline EC50 with solubility class: 2.6	7499.08	Ecosar type baseline EC50 with solubility class: 2.6
Phenothiazine	mg/L	3.73688	Ecosar type baseline EC50 with solubility class: 3	6.28625	Ecosar type baseline EC50 with solubility class: 2.6	4.42291	Ecosar type baseline EC50 with solubility class: 3
Cyanuric acid	mg/L	9697.92	Ecosar type baseline EC50 with solubility class: 2.6	0.62	EcoToxDB P05 with solubility class: 3	126726	Ecosar type baseline EC50 with solubility class: 2.3
Iothalamic acid	mg/L	21153.8	Ecosar type baseline EC50 with solubility class: 2.6	47655.1	CAUTION: Ecosar type baseline EC50 with solubility class: 1.4. Consensus solubility imputed	220585	Ecosar type baseline EC50 with solubility class: 2.3
4,4'-Dinitrostilbene-2,2'-disulfonic acid | DNS	mg/L	366605	Ecosar type baseline EC50 with solubility class: 2.6; Caution: OPERA domain is 0!	537649	CAUTION: Ecosar type baseline EC50 with solubility class: 1. Consensus solubility imputed; Caution: OPERA domain is 0!	537649	CAUTION: Ecosar type baseline EC50 with solubility class: 1. Consensus solubility imputed; Caution: OPERA domain is 0!
6-Ethyl-2-toluidine	mg/L	18.096	Ecosar type baseline EC50 with solubility class: 3	63.5826	Ecosar type baseline EC50 with solubility class: 3	37.8302	Ecosar type baseline EC50 with solubility class: 3
p-Terphenyl	mg/L	0.163047	CAUTION: Ecosar type baseline EC50 with solubility class: 0. Consensus solubility imputed	0.163047	CAUTION: Ecosar type baseline EC50 with solubility class: 1. Consensus solubility imputed	0.163047	CAUTION: Ecosar type baseline EC50 with solubility class: 2. Consensus solubility imputed
Metobromuron	mg/L	0.62	EcoToxDB P05 with solubility class: 3	110.532	Ecosar type baseline EC50 with solubility class: 3	66.1631	Ecosar type baseline EC50 with solubility class: 3
Fenofibrate	mg/L	19.84	CAUTION: EcoToxDB P05 with solubility class: NA	1.92296	CAUTION: Ecosar type baseline EC50 with solubility class: 2. Consensus solubility imputed	1.92296	CAUTION: Ecosar type baseline EC50 with solubility class: 2. Consensus solubility imputed
Metconazole	mg/L	5.3046	Ecosar type baseline EC50 with solubility class: 3	3.3	EcoToxDB P05 with solubility class: 3	6.05879	Ecosar type baseline EC50 with solubility class: 3
Bosentan	mg/L	20.3283	Ecosar type baseline EC50 with solubility class: 2.3	44.0464	Ecosar type baseline EC50 with solubility class: 2.3	29.2563	Ecosar type baseline EC50 with solubility class: 2.3
Celecoxib	mg/L	1.42784	CAUTION: Ecosar type baseline EC50 with solubility class: 2. Consensus solubility imputed	1.42784	CAUTION: Ecosar type baseline EC50 with solubility class: 2. Consensus solubility imputed	1.42784	CAUTION: Ecosar type baseline EC50 with solubility class: 2. Consensus solubility imputed
Domperidone	mg/L	35.7104	Ecosar type baseline EC50 with solubility class: 2.6	105.294	Ecosar type baseline EC50 with solubility class: 2.3	65.1991	Ecosar type baseline EC50 with solubility class: 2.3
Efavirenz	mg/L	2.37637	CAUTION: Ecosar type baseline EC50 with solubility class: 1. Consensus solubility imputed	2.37637	CAUTION: Ecosar type baseline EC50 with solubility class: 1. Consensus solubility imputed	2.37637	CAUTION: Ecosar type baseline EC50 with solubility class: 1. Consensus solubility imputed
Fluvoxamine	mg/L	3.572	EcoToxDB P05 with solubility class: 3	0.6805	EcoToxDB P05 with solubility class: 3	0.84	EcoToxDB P05 with solubility class: 3
Hydroxychloroquine	mg/L	100.358	Ecosar type baseline EC50 with solubility class: 2.6	476.479	Ecosar type baseline EC50 with solubility class: 2.6	264.714	Ecosar type baseline EC50 with solubility class: 2.6
Imatinib	mg/L	10.7991	CAUTION: Ecosar type baseline EC50 with solubility class: 2. Consensus solubility imputed	10.7991	CAUTION: Ecosar type baseline EC50 with solubility class: 1.7. Consensus solubility imputed	10.7991	CAUTION: Ecosar type baseline EC50 with solubility class: 2. Consensus solubility imputed
L-Thyroxine	mg/L	9.1978	CAUTION: Ecosar type baseline EC50 with solubility class: 1.3. Consensus solubility imputed	9.1978	CAUTION: Ecosar type baseline EC50 with solubility class: 1.3. Consensus solubility imputed	9.1978	CAUTION: Ecosar type baseline EC50 with solubility class: 1.3. Consensus solubility imputed
Losartan	mg/L	64.5047	CAUTION: Ecosar type baseline EC50 with solubility class: 2. Consensus solubility imputed	64.5047	CAUTION: Ecosar type baseline EC50 with solubility class: 2. Consensus solubility imputed	64.5047	CAUTION: Ecosar type baseline EC50 with solubility class: 2. Consensus solubility imputed
Mebeverine	mg/L	207.183	CAUTION: Ecosar type baseline EC50 with solubility class: 2. Consensus solubility imputed	207.183	CAUTION: Ecosar type baseline EC50 with solubility class: 2. Consensus solubility imputed	207.183	CAUTION: Ecosar type baseline EC50 with solubility class: 2. Consensus solubility imputed
Montelukast	mg/L	0.354464	Ecosar type baseline EC50 with solubility class: 3	0.164565	Ecosar type baseline EC50 with solubility class: 3	0.155193	Ecosar type baseline EC50 with solubility class: 3
Ondansetron	mg/L	21.4473	Ecosar type baseline EC50 with solubility class: 2.6	60.0776	Ecosar type baseline EC50 with solubility class: 2.3	37.6359	Ecosar type baseline EC50 with solubility class: 2.3
Pioglitazone	mg/L	34.1098	Ecosar type baseline EC50 with solubility class: 2.3	105.695	Ecosar type baseline EC50 with solubility class: 2.3	64.7077	Ecosar type baseline EC50 with solubility class: 2.3
Ropinirole	mg/L	115.15	Ecosar type baseline EC50 with solubility class: 2.6	633.256	Ecosar type baseline EC50 with solubility class: 2.6	340.246	Ecosar type baseline EC50 with solubility class: 2.6
Simvastatin	mg/L	269	CAUTION: EcoToxDB P05 with solubility class: NA	2.68	EcoToxDB P05 with solubility class: 2	2.7868	CAUTION: Ecosar type baseline EC50 with solubility class: 1.7. Consensus solubility imputed
Tacrolimus	mg/L	8.67573	Ecosar type baseline EC50 with solubility class: 2.3; Caution: OPERA domain is 0!	11.8626	Ecosar type baseline EC50 with solubility class: 2.3; Caution: OPERA domain is 0!	8.74875	Ecosar type baseline EC50 with solubility class: 2.3; Caution: OPERA domain is 0!
Valsartan	mg/L	11849.6	Ecosar type baseline EC50 with solubility class: 2.6	10288.4	CAUTION: Ecosar type baseline EC50 with solubility class: 1.8. Consensus solubility imputed	10288.4	CAUTION: Ecosar type baseline EC50 with solubility class: 1.8. Consensus solubility imputed
Vardenafil	mg/L	193.828	Ecosar type baseline EC50 with solubility class: 2.3	86.8885	CAUTION: Ecosar type baseline EC50 with solubility class: 2. Consensus solubility imputed	86.8885	CAUTION: Ecosar type baseline EC50 with solubility class: 2. Consensus solubility imputed
Ziprasidone	mg/L	6.94683	Ecosar type baseline EC50 with solubility class: 3	11.2181	Ecosar type baseline EC50 with solubility class: 3	7.96624	Ecosar type baseline EC50 with solubility class: 3
Amoxicillin	mg/L	1500	EcoToxDB P05 with solubility class: 2.6	1000	EcoToxDB P05 with solubility class: 2.6	2414.17	CAUTION: Ecosar type baseline EC50 with solubility class: 2. Consensus solubility imputed
1,9-Benz-10-anthrone	mg/L	0.117192	CAUTION: Ecosar type baseline EC50 with solubility class: 0. Consensus solubility imputed	0.117192	CAUTION: Ecosar type baseline EC50 with solubility class: 0. Consensus solubility imputed	0.117192	CAUTION: Ecosar type baseline EC50 with solubility class: 0. Consensus solubility imputed
Fluvalinate	mg/L	0.00604643	CAUTION: Ecosar type baseline EC50 with solubility class: 0. Consensus solubility imputed	0.001489	EcoToxDB P05 with solubility class: 3	3.2e-06	EcoToxDB P05 with solubility class: 3
Bisphenol Z	mg/L	1.77165	Ecosar type baseline EC50 with solubility class: 3	2.01501	Ecosar type baseline EC50 with solubility class: 3	1.54969	Ecosar type baseline EC50 with solubility class: 3
Beclomethasone	mg/L	41.5246	CAUTION: Ecosar type baseline EC50 with solubility class: 2. Consensus solubility imputed	41.5246	CAUTION: Ecosar type baseline EC50 with solubility class: 2. Consensus solubility imputed	41.5246	CAUTION: Ecosar type baseline EC50 with solubility class: 2. Consensus solubility imputed
Clobetasol	mg/L	27.2028	Ecosar type baseline EC50 with solubility class: 2.3	14.0307	CAUTION: Ecosar type baseline EC50 with solubility class: 2. Consensus solubility imputed	14.0307	CAUTION: Ecosar type baseline EC50 with solubility class: 2. Consensus solubility imputed
1-Chloro-2-nitrobenzene	mg/L	17.209	Ecosar type baseline EC50 with solubility class: 3	56.0349	Ecosar type baseline EC50 with solubility class: 3	25.25	EcoToxDB P05 with solubility class: 3
Fluocinonide	mg/L	11.9544	CAUTION: Ecosar type baseline EC50 with solubility class: 2. Consensus solubility imputed	11.9544	CAUTION: Ecosar type baseline EC50 with solubility class: 2. Consensus solubility imputed	11.9544	CAUTION: Ecosar type baseline EC50 with solubility class: 2. Consensus solubility imputed
Xanthone	mg/L	5.87368	Ecosar type baseline EC50 with solubility class: 2.6	11.7732	Ecosar type baseline EC50 with solubility class: 2.6	7.95933	Ecosar type baseline EC50 with solubility class: 2.6
Aldosterone	mg/L	207.674	Ecosar type baseline EC50 with solubility class: 2.3	198.082	CAUTION: Ecosar type baseline EC50 with solubility class: 2. Consensus solubility imputed	662.5	Ecosar type baseline EC50 with solubility class: 2.3
Bensulfuron-methyl	mg/L	0.2877	EcoToxDB P05 with solubility class: 3	127	EcoToxDB P05 with solubility class: 2.6	71	EcoToxDB P05 with solubility class: 3
Paramethasone	mg/L	151.337	Ecosar type baseline EC50 with solubility class: 2.3	108.094	CAUTION: Ecosar type baseline EC50 with solubility class: 2. Consensus solubility imputed	108.094	CAUTION: Ecosar type baseline EC50 with solubility class: 2. Consensus solubility imputed
Prednicarbate	mg/L	6.29409	CAUTION: Ecosar type baseline EC50 with solubility class: 2. Consensus solubility imputed	6.29409	CAUTION: Ecosar type baseline EC50 with solubility class: 2. Consensus solubility imputed	6.29409	CAUTION: Ecosar type baseline EC50 with solubility class: 2. Consensus solubility imputed
Isopimaric Acid	mg/L	12.1357	Ecosar type baseline EC50 with solubility class: 3	0.22	EcoToxDB P05 with solubility class: 3	17.9002	Ecosar type baseline EC50 with solubility class: 3
Dehydroabietic acid	mg/L	11.6081	Ecosar type baseline EC50 with solubility class: 2.6	0.7125	EcoToxDB P05 with solubility class: 3	0.826	EcoToxDB P05 with solubility class: 3
Fludrocortison Acetate	mg/L	155.264	Ecosar type baseline EC50 with solubility class: 2.3	186.339	CAUTION: Ecosar type baseline EC50 with solubility class: 2. Consensus solubility imputed	186.339	CAUTION: Ecosar type baseline EC50 with solubility class: 2. Consensus solubility imputed
Terbinafine	mg/L	0.515007	Ecosar type baseline EC50 with solubility class: 3	0.357393	Ecosar type baseline EC50 with solubility class: 3	0.307572	Ecosar type baseline EC50 with solubility class: 3
Clopidogrel	mg/L	5.36265	Ecosar type baseline EC50 with solubility class: 2.6	8.63024	Ecosar type baseline EC50 with solubility class: 2.6	6.13357	Ecosar type baseline EC50 with solubility class: 2.6
Clozapine	mg/L	45.4252	Ecosar type baseline EC50 with solubility class: 2.6	55.5037	CAUTION: Ecosar type baseline EC50 with solubility class: 2. Consensus solubility imputed	55.5037	CAUTION: Ecosar type baseline EC50 with solubility class: 2. Consensus solubility imputed
Indometacin	mg/L	20	EcoToxDB P05 with solubility class: 2.6	81.92	EcoToxDB P05 with solubility class: 2.6	246.607	Ecosar type baseline EC50 with solubility class: 2.6
Benalaxyl	mg/L	5.469	EcoToxDB P05 with solubility class: 3	7.08862	Ecosar type baseline EC50 with solubility class: 3	5.10303	Ecosar type baseline EC50 with solubility class: 3
Triamcinolone	mg/L	153.455	CAUTION: Ecosar type baseline EC50 with solubility class: 2. Consensus solubility imputed	153.455	CAUTION: Ecosar type baseline EC50 with solubility class: 2. Consensus solubility imputed	153.455	CAUTION: Ecosar type baseline EC50 with solubility class: 2. Consensus solubility imputed
Tamoxifen	mg/L	1.37833	Ecosar type baseline EC50 with solubility class: 3	1.26305	Ecosar type baseline EC50 with solubility class: 3	1.02036	Ecosar type baseline EC50 with solubility class: 3
[truncated: 927 more rows]

## Sheet: Table_S8_chemical_concentration
compound_name	InChIKey	SMILES	ionization	unit	2022-02-17	2022-02-18	2022-02-19	2022-02-20	2022-02-21	2022-02-22	2022-02-23
[truncated: 62 more rows]

## Sheet: Table_S9_chemical_concentration
compound_name	InChIKey	SMILES	ionization	unit	2022-02-17	2022-02-18	2022-02-19	2022-02-20	2022-02-21	2022-02-22	2022-02-23
[truncated: 53 more rows]

[truncated: 2 more sheets: Table_S10_discharge_WWTP, Table_S11_compound_removal_rate]
